# Supplementary material for: Glucose or Altered Ceramide Biosynthesis Mediate Oxygen Deprivation Sensitivity Through Novel Pathways Revealed by Transcriptome Analysis in Caenorhabditis elegans
Source: G3 (Bethesda). 2016 Aug 5;6(10):3149–60. doi: 10.1534/g3.116.031583 (PMC5068937; doi:10.1534/g3.116.031583)
Supplement: Supplemental Material [file supp_g3.116.031583_TableS1.xlsx]

## Sheet: UpReg_hyl-2
Table S1 Upregulated transcripts in hyl-2 animals
Gene ID	Gene Name	Wormbase ID	Locus	value_1	value_2	log2(fold_change)	test_stat	p_value	q_value	Fold Increase	concise_description	provisional_description	gene_class_description
Y38H6C.22	abf-4	WBGene00000015	V:20553333-20553759	0	0.977671	inf	-nan	5e-05	0.00229233	#DIV/0!	abf-4 encodes a homolog of the antibacterial factor ASABF from Ascaris suum; ABF-4 may play a role in innate immunity, though at present the only evidence for its having an antimicrobial humoral function is its sequence similarity.	abf-4 encodes a homolog of the antibacterial factor ASABF from Ascaris suum; ABF-4 may play a role in innate immunity, though at present the only evidence for its having an antimicrobial humoral function is its sequence similarity.	AntiBacterial Factor related
C01G10.4		WBGene00007231	V:15089731-15089998	0	2.47804	inf	-nan	0.0003	0.0105529	#DIV/0!	none available	none available	not known
C32H11.9		WBGene00007872	IV:12935018-12936239	0	4.36055	inf	-nan	5e-05	0.00229233	#DIV/0!	none available	none available	not known
F35C5.10	nspb-11	WBGene00009398	II:12907314-12907609	0	1.31033	inf	-nan	5e-05	0.00229233	#DIV/0!	none available	none available	Nematode Specific Peptide family, group B
F49H6.13		WBGene00009914	V:17008642-17009358	0	1.34664	inf	-nan	5e-05	0.00229233	#DIV/0!	none available	none available	not known
Y60A3A.23		WBGene00013367	V:20003214-20004584	0	1.25365	inf	-nan	0.00145	0.0377	#DIV/0!	none available	none available	not known
F09F7.8	nspb-12	WBGene00017305	III:5568165-5568734	0	0.540931	inf	-nan	5e-05	0.00229233	#DIV/0!	none available	none available	Nematode Specific Peptide family, group B
H04M03.2	nspb-6	WBGene00019152	IV:5895479-5895839	0	1.55629	inf	-nan	5e-05	0.00229233	#DIV/0!	none available	none available	Nematode Specific Peptide family, group B
T06E4.12		WBGene00044011	V:9628286-9629083	0	0.427929	inf	-nan	5e-05	0.00229233	#DIV/0!	none available	none available	not known
F09C6.14		WBGene00044278	V:16880964-16881286	0	0.849885	inf	-nan	0.00145	0.0377	#DIV/0!	none available	none available	not known
C01B10.5	hil-7	WBGene00001858	IV:6646017-6646920	0.351892	13.757	5.28889	3.2677	5e-05	0.00229233	39.0944	hil-7 encodes an H1 linker histone.	hil-7 encodes an H1 linker histone.	HIstone H1 Like
T27E9.6		WBGene00012096	III:13475285-13475987	0.342868	8.00568	4.5453	5.31464	5e-05	0.00229233	23.3492	none available	none available	not known
F44G3.10		WBGene00009710	V:16138819-16139601	0.703847	14.5828	4.37286	6.79007	5e-05	0.00229233	20.7187	F44G3.10 encodes a claudin homolog that may be required for normal cohesion of apical junctions in epithelia; F44G3.10 is worm-specific, with obvious homologs only in C. elegans; F44G3.10 has no obvious function in mass RNAi assays; claudins are integral membrane proteins with four transmembrane sequences that are found in mammalian tight junctions (TJs), induce TJs when transgenically expressed …	F44G3.10 encodes a claudin homolog that may be required for normal cohesion of apical junctions in epithelia; F44G3.10 is worm-specific, with obvious homologs only in C. elegans; F44G3.10 has no obvious function in mass RNAi assays; claudins are integral membrane proteins with four transmembrane sequences that are found in mammalian tight junctions (TJs), induce TJs when transgenically expressed …	not known
F44G3.2		WBGene00009706	V:16103867-16105921	0.139086	2.25739	4.02061	4.50954	5e-05	0.00229233	16.2302	none available	none available	not known
F15B9.6		WBGene00008850	V:13014124-13016622	0.265368	3.57462	3.75172	5.97705	5e-05	0.00229233	13.4704	none available	none available	not known
B0024.4		WBGene00007097	V:10297369-10298836	1.39103	15.7787	3.50375	7.45011	5e-05	0.00229233	11.3432	none available	none available	not known
F55G11.5	dod-22	WBGene00010125	IV:12965354-12967286	0.524894	5.71753	3.44529	5.82617	5e-05	0.00229233	10.8927	none available	none available	Downstream Of DAF-16 (regulated by DAF-16)
F56D6.2	clec-67	WBGene00018971	IV:3922158-3925039	0.62639	6.45021	3.36421	6.94405	5e-05	0.00229233	10.2974	clec-67 encodes a C-type lectin; clec-67 expression is upregulated in response to bacterial infection; clec-67 is expressed in the intestine and its expression is regulated by the ELT-2 GATA transcription factor.	clec-67 encodes a C-type lectin; clec-67 expression is upregulated in response to bacterial infection; clec-67 is expressed in the intestine and its expression is regulated by the ELT-2 GATA transcription factor.	C-type LECtin
B0222.7	col-145	WBGene00000718	V:9162024-9162979	0.26388	2.67431	3.34122	4.49233	5e-05	0.00229233	10.1346	none available	none available	COLlagen
C42D4.3		WBGene00016596	IV:7179221-7180396	0.33362	3.17568	3.25079	4.56017	5e-05	0.00229233	9.51885	none available	none available	not known
F09G8.6	col-91	WBGene00000666	III:8258264-8265716	0.250166	2.20652	3.14081	2.67286	0.002	0.0475917	8.82022	col-91 encodes a cuticle collagen; loss of col-91 via large-scale RNAi results in no obvious defects.	col-91 encodes a cuticle collagen; loss of col-91 via large-scale RNAi results in no obvious defects.	COLlagen
F35B3.4		WBGene00018031	X:17019539-17020722	0.164383	1.41736	3.10807	2.95	0.001	0.0282423	8.6223	none available	none available	not known
T24B8.5		WBGene00011979	II:9082602-9083063	12.7077	106.52	3.06735	6.93431	5e-05	0.00229233	8.38232	T24B8.5 encodes an ShK-like toxin peptide containing a domain rich in cysteine residues found in the sea anemone potassium channel inhibitor ShK; T24B8.5 expression is regulated by the PMK-1/p38 MAPK signaling pathway and the ATF-7 transcription factor, which is a downstream target of PMK-1.	T24B8.5 encodes an ShK-like toxin peptide containing a domain rich in cysteine residues found in the sea anemone potassium channel inhibitor ShK; T24B8.5 expression is regulated by the PMK-1/p38 MAPK signaling pathway and the ATF-7 transcription factor, which is a downstream target of PMK-1.	not known
ZC168.5	grl-21	WBGene00001730	IV:10737448-10738099	0.32135	2.66069	3.04958	3.31032	0.0011	0.0306263	8.27973	grl-21 encodes a hedgehog-like protein, with an N-terminal signal sequence, a central proline-rich low-complexity region, and a C-terminal Ground-like (Grl) domain; GRL-21 is expressed in arcade cells and hypodermis; the Grl domain is predicted to form a cysteine-crosslinked protein involved in intercellular signalling, and it has subtle similarity to the N-terminal Hedge domain of HEDGEHOG prote…	grl-21 encodes a hedgehog-like protein, with an N-terminal signal sequence, a central proline-rich low-complexity region, and a C-terminal Ground-like (Grl) domain; GRL-21 is expressed in arcade cells and hypodermis; the Grl domain is predicted to form a cysteine-crosslinked protein involved in intercellular signalling, and it has subtle similarity to the N-terminal Hedge domain of HEDGEHOG prote…	GRound-Like (grd related)
F08G2.5		WBGene00008577	II:13833004-13833541	1.11549	8.81597	2.98244	4.91912	5e-05	0.00229233	7.90323	none available	none available	not known
W05G11.3	col-88	WBGene00000663	III:41059-41970	0.559888	4.20835	2.91004	4.88707	5e-05	0.00229233	7.51641	none available	none available	COLlagen
F27C1.8	dpy-5	WBGene00001067	I:5432160-5433059	0.397203	2.97015	2.90259	4.09533	5e-05	0.00229233	7.47766	dpy-5 encodes a Group I cuticle procollagen; dpy-5 activity is required for wild-type body length, cuticle structure (width of the annuli), postembryonic growth rates, and reproduction; dpy-5 is described as an intermediate collagen gene, as its mRNA, which is present in all larval stages, adults, and dauer larvae, increases in abudance two hours prior to the secretion of each new cuticle; a dpy-…	dpy-5 encodes a Group I cuticle procollagen; dpy-5 activity is required for wild-type body length, cuticle structure (width of the annuli), postembryonic growth rates, and reproduction; dpy-5 is described as an intermediate collagen gene, as its mRNA, which is present in all larval stages, adults, and dauer larvae, increases in abudance two hours prior to the secretion of each new cuticle; a dpy-…	DumPY: shorter than wild-type
C15A11.5	col-7	WBGene00000596	I:7401671-7402746	0.20895	1.52847	2.87086	3.55702	5e-05	0.00229233	7.315	col-7 encodes a member of the collagen superfamily containing collagen triple helix repeats (20 copies); expressed during the L2-to-dauer molt and the L4-to-adult molt.	col-7 encodes a member of the collagen superfamily containing collagen triple helix repeats (20 copies); expressed during the L2-to-dauer molt and the L4-to-adult molt.	COLlagen
F55G11.8		WBGene00010128	IV:12962775-12964591	2.12039	15.4814	2.86814	6.65664	5e-05	0.00229233	7.3012	none available	none available	not known
C17H12.6		WBGene00015932	IV:6821325-6822472	0.724243	5.25316	2.85864	5.02702	5e-05	0.00229233	7.25331	none available	none available	not known
Y65B4BR.6	grl-16	WBGene00001725	I:572179-575122	0.3091	2.18842	2.82375	4.50028	5e-05	0.00229233	7.07997	grl-16 encodes, by alternative splicing, two hedgehog-like proteins with an N-terminal signal sequence, a central proline-rich low-complexity region, and a C-terminal Ground-like (Grl) domain; the Grl domain is predicted to form a cysteine-crosslinked protein involved in intercellular signalling, and it has subtle similarity to the N-terminal Hedge domain of HEDGEHOG proteins.	grl-16 encodes, by alternative splicing, two hedgehog-like proteins with an N-terminal signal sequence, a central proline-rich low-complexity region, and a C-terminal Ground-like (Grl) domain; the Grl domain is predicted to form a cysteine-crosslinked protein involved in intercellular signalling, and it has subtle similarity to the N-terminal Hedge domain of HEDGEHOG proteins.	GRound-Like (grd related)
T25E12.12	fbxa-127	WBGene00012027	V:16728702-16729932	0.188531	1.32774	2.81611	2.97921	0.00195	0.0471359	7.04256	none available	none available	F-box A protein
C32H11.12	dod-24	WBGene00007875	IV:12940109-12941336	14.0569	98.7138	2.81197	8.13854	5e-05	0.00229233	7.02244	none available	none available	Downstream Of DAF-16 (regulated by DAF-16)
C02F5.11	tsp-2	WBGene00006628	III:8236903-8237793	1.56174	10.9143	2.80499	4.74436	5e-05	0.00229233	6.98855	none available	none available	TetraSPanin family
F11G11.12	col-73	WBGene00000649	II:4872099-4873114	0.739973	5.10562	2.78654	4.73034	5e-05	0.00229233	6.89974	none available	none available	COLlagen
Y57A10A.11	rol-1	WBGene00004394	II:12172488-12175985	0.300444	2.06508	2.78103	4.31009	5e-05	0.00229233	6.87343	rol-1 encodes a nematode cuticular collagen required for normal body morphology at the adult stage of development; rol-1 expression is under the control of the heterochronic pathway, as heterochronic mutants that synthesize adult cuticle early produce animals that roll as larvae, while heterochronic mutants that fail to execute normal adult development never display the roller phenotype.	rol-1 encodes a nematode cuticular collagen required for normal body morphology at the adult stage of development; rol-1 expression is under the control of the heterochronic pathway, as heterochronic mutants that synthesize adult cuticle early produce animals that roll as larvae, while heterochronic mutants that fail to execute normal adult development never display the roller phenotype.	ROLler: helically twisted, animals roll when moving
T06E4.6	col-146	WBGene00000719	V:9629915-9630979	0.737406	4.86291	2.72129	4.88022	5e-05	0.00229233	6.59462	none available	none available	COLlagen
Y51H4A.9	col-137	WBGene00000710	IV:16601442-16602734	0.166344	1.08958	2.71154	3.00303	0.0005	0.0161432	6.55016	none available	none available	COLlagen
Y53G8AM.5		WBGene00021805	III:3256718-3258384	0.327601	2.13157	2.70191	3.39109	5e-05	0.00229233	6.5066	none available	none available	not known
F20G2.5		WBGene00008988	V:13771488-13773676	0.170991	1.11172	2.7008	3.55164	5e-05	0.00229233	6.50163	none available	none available	not known
C50B6.4	col-161	WBGene00000734	V:13317057-13317993	0.695629	4.47929	2.68688	4.77659	5e-05	0.00229233	6.43919	none available	none available	COLlagen
Y39B6A.24	asp-17	WBGene00012683	V:19035717-19037287	1.2541	7.99876	2.67313	5.79875	5e-05	0.00229233	6.37809	none available	none available	ASpartyl Protease
Y47D7A.15		WBGene00021627	V:4431748-4432089	1.55083	9.79631	2.6592	2.84486	0.0006	0.0187982	6.31682	none available	none available	not known
K11D12.4	cpt-4	WBGene00019644	V:5023690-5027706	0.771391	4.74424	2.62064	5.92189	5e-05	0.00229233	6.15024	none available	none available	Carnitine Palmitoyl Transferase
F49F1.5		WBGene00018645	IV:4119453-4120391	0.607237	3.72633	2.61743	3.40886	5e-05	0.00229233	6.13653	none available	none available	not known
F49F1.1	drd-50	WBGene00018643	IV:4117780-4119172	0.354014	2.13684	2.5936	3.59259	5e-05	0.00229233	6.03603	none available	none available	not known
F25A2.1		WBGene00017764	V:1179605-1181550	0.222832	1.31428	2.56024	2.94367	0.00055	0.0174704	5.89808	none available	none available	not known
F48F7.7	arrd-24	WBGene00009852	X:13979161-13980428	0.234946	1.37324	2.54718	3.33168	5e-05	0.00229233	5.84492	none available	none available	ARRestin Domain protein
C49G7.7		WBGene00016785	V:4034543-4038039	0.239371	1.36715	2.51385	3.57979	5e-05	0.00229233	5.71143	none available	none available	not known
C02F5.8	tsp-1	WBGene00006627	III:8237933-8239343	1.24903	7.09681	2.50637	4.53749	5e-05	0.00229233	5.68186	none available	none available	TetraSPanin family
R09B5.3	cnc-2	WBGene00000556	V:1449667-1450175	2.15755	12.238	2.50391	3.83715	5e-05	0.00229233	5.67217	cnc-2 encodes one of eleven C. elegans caenacin peptides; cnc-2 functions as a secreted antimicrobial peptide in the innate immune response: cnc-2 expression is strongly induced in the epidermis upon infection by the fungal pathogen and overexpression of cnc-2 promotes survival after D. coniospora infection; cnc-2 expression is also induced upon infection by the Gram negative bacterium Serratia m…	cnc-2 encodes one of eleven C. elegans caenacin peptides; cnc-2 functions as a secreted antimicrobial peptide in the innate immune response: cnc-2 expression is strongly induced in the epidermis upon infection by the fungal pathogen and overexpression of cnc-2 promotes survival after D. coniospora infection; cnc-2 expression is also induced upon infection by the Gram negative bacterium Serratia m…	CaeNaCin (Caenorhabditis bacteriocin)
C45B2.2		WBGene00016659	X:6084698-6085148	2.79578	15.3659	2.45841	4.17436	5e-05	0.00229233	5.4961	none available	none available	not known
F53F1.5	cut-2	WBGene00009983	V:13415044-13417587	2.0469	11.1663	2.44764	4.72866	5e-05	0.00229233	5.45522
T06E4.4	col-147	WBGene00000720	V:9632245-9633310	4.76914	25.7924	2.43514	5.97376	5e-05	0.00229233	5.40819	none available	none available	COLlagen
F35F10.13		WBGene00018062	V:3318205-3319060	0.455917	2.41023	2.40233	2.94442	0.0002	0.0076624	5.28655	none available	none available	not known
Y47H9C.1		WBGene00012947	I:11831014-11833156	0.20427	1.07374	2.3941	3.01982	5e-05	0.00229233	5.25647	none available	none available	not known
K11H12.4		WBGene00019660	IV:674093-675883	3.36858	17.3973	2.36865	5.96827	5e-05	0.00229233	5.16458	none available	none available	not known
Y5H2B.5	cyp-32B1	WBGene00021167	V:2198058-2201415	0.181293	0.923692	2.34909	3.34251	5e-05	0.00229233	5.09502	none available	none available	CYtochrome P450 family
F01G10.3	ech-9	WBGene00001158	IV:10233291-10235300	1.62805	8.26357	2.34362	5.23206	5e-05	0.00229233	5.07575	none available	none available	Enoyl-CoA Hydratase
Y43F8C.1	nlp-25	WBGene00003763	V:19607474-19608310	1.50645	7.52881	2.32127	2.15254	0.00185	0.0456002	4.99772	none available	none available	Neuropeptide-Like Protein
F53A9.8		WBGene00018731	X:8718504-8718848	19.0284	93.9928	2.3044	5.24753	5e-05	0.00229233	4.93961	none available	none available	not known
F52F10.3	oac-31	WBGene00018707	V:1538365-1541825	0.202764	0.997747	2.29888	3.80681	5e-05	0.00229233	4.92073	none available	none available	O-ACyltransferase homolog
K02E11.10		WBGene00044109	V:14239920-14241130	0.104031	0.511146	2.29672	2.26102	0.0021	0.0495427	4.9134	none available	none available	not known
Y46C8AL.5	clec-72	WBGene00021583	IV:3944800-3947358	0.567348	2.72761	2.26533	4.12655	5e-05	0.00229233	4.80765	none available	none available	C-type LECtin
F09B9.1	oac-14	WBGene00008602	X:10139310-10141946	1.07678	5.16338	2.26159	4.93707	5e-05	0.00229233	4.7952	none available	none available	O-ACyltransferase homolog
F52B11.4	col-133	WBGene00000707	IV:14098334-14099319	4.35764	20.8784	2.26039	5.67705	5e-05	0.00229233	4.79122	none available	none available	COLlagen
F30B5.1	dpy-13	WBGene00001074	IV:4235606-4236699	0.783044	3.67717	2.23143	3.98177	5e-05	0.00229233	4.69599	dpy-13 encodes a member of the collagen superfamily containing 20 copies of the collagen triple helix repeat; transcipt levels oscillate, peaking once during each larval stage.	dpy-13 encodes a member of the collagen superfamily containing 20 copies of the collagen triple helix repeat; transcipt levels oscillate, peaking once during each larval stage.	DumPY: shorter than wild-type
C52D10.13	col-138	WBGene00000711	IV:17182776-17183695	1.04151	4.78959	2.20123	4.15745	5e-05	0.00229233	4.5987	none available	none available	COLlagen
F15E11.15	pud-3	WBGene00017501	V:2324509-2327262	7.41025	33.7463	2.18713	4.9237	5e-05	0.00229233	4.554
Y47D7A.13		WBGene00021625	V:4434868-4435913	0.546649	2.47968	2.18147	3.77336	5e-05	0.00229233	4.53615	none available	none available	not known
C29F4.1	col-125	WBGene00000699	IV:11225474-11226489	1.85769	8.42634	2.1814	4.7744	5e-05	0.00229233	4.53592	none available	none available	COLlagen
Y9C9A.8		WBGene00021178	IV:4920344-4932207	0.335659	1.50117	2.16102	3.53848	5e-05	0.00229233	4.47231	none available	none available	not known
Y2H9A.3	col-162	WBGene00000735	V:13441948-13443384	0.584778	2.61205	2.15922	3.61779	5e-05	0.00229233	4.46674	none available	none available	COLlagen
K09H9.3	col-49	WBGene00000626	I:3137188-3138446	0.526955	2.34154	2.1517	3.36516	5e-05	0.00229233	4.44353	col-49 encodes a cuticle collagen.	col-49 encodes a cuticle collagen.	COLlagen
M195.1	col-77	WBGene00000653	II:8358196-8359310	1.36347	5.83148	2.09657	4.26619	5e-05	0.00229233	4.27694	col-77 encodes a cuticular collagen; as loss of col-77 activity via RNAi screens results in no obvious defects, the precise role of col-77 in C. elegans development and/or behavior is not yet known.	col-77 encodes a cuticular collagen; as loss of col-77 activity via RNAi screens results in no obvious defects, the precise role of col-77 in C. elegans development and/or behavior is not yet known.	COLlagen
F35E12.7	dct-17	WBGene00009431	V:13727754-13730757	1.68815	7.15341	2.08319	4.60134	5e-05	0.00229233	4.23743	none available	none available	DAF-16/FOXO Controlled, germline Tumor affecting
C31A11.5	oac-6	WBGene00007833	V:16302742-16306114	1.24205	5.26291	2.08314	4.92367	5e-05	0.00229233	4.23728	none available	none available	O-ACyltransferase homolog
C54D10.7	dct-3	WBGene00008301	V:12437476-12443740	0.103445	0.436019	2.07553	2.92476	0.0001	0.00418055	4.21498	none available	none available	DAF-16/FOXO Controlled, germline Tumor affecting
Y22F5A.5	lys-2	WBGene00003091	V:10280283-10281441	34.3709	143.109	2.05786	6.66235	5e-05	0.00229233	4.16367	lys-2 is one of ten C. elegans lysozyme genes; as such, lys-2 can be predicted to have a role in lysozymal function including immune function.	lys-2 is one of ten C. elegans lysozyme genes; as such, lys-2 can be predicted to have a role in lysozymal function including immune function.	LYSozyme
F21C10.11		WBGene00017660	V:9123463-9123784	12.3872	51.4401	2.05404	2.00769	5e-05	0.00229233	4.15268	none available	none available	not known
F49F1.7		WBGene00018647	IV:4123520-4125750	0.531625	2.19964	2.04878	3.27045	5e-05	0.00229233	4.13758	none available	none available	not known
F11G11.10	col-17	WBGene00000606	II:4866430-4867561	0.260651	1.0707	2.03836	2.69963	0.0002	0.0076624	4.10779	col-17 encodes a collagen which is expressed in all developmental stages except eggs, like col-15, col-16, and col-20; collagen genes with this expression pattern may be used for synthesis of cuticles after the L1 stage (e.g., the L4 cuticle).	The morphology of the C. elegans L1 cuticle is typical of that seen in cuticles of many nematode species, and therefore may represent a 'primitive' cuticle morphology; more elaborate cuticles at later stages may be evolutionary specializations arising from the diversification of collagens expressed in post-L1 stages, such as col-17.	COLlagen
F53A9.2	kreg-1	WBGene00018725	X:8709704-8710021	2.09743	8.57526	2.03156	2.73178	0.00015	0.00603246	4.08846	none available	none available	not known
T10B9.2	cyp-13A5	WBGene00011672	II:9798200-9800286	1.60907	6.48984	2.01196	4.39653	5e-05	0.00229233	4.03329	cyp-13A5 encodes one of ~80 C. elegans cytochrome P450s: membrane-associated, heme-containing NADPH-dependent monooxygenases that catalyze the oxidative metabolism of a variety of exogenous compounds and endogenous substrates; loss of cyp-13A5 activity in large-scale RNAi screens results in uncoordinated locomotion, decreased and/or slow growth, and cadmium hypersensitivity.	cyp-13A5 encodes one of ~80 C. elegans cytochrome P450s: membrane-associated, heme-containing NADPH-dependent monooxygenases that catalyze the oxidative metabolism of a variety of exogenous compounds and endogenous substrates; loss of cyp-13A5 activity in large-scale RNAi screens results in uncoordinated locomotion, decreased and/or slow growth, and cadmium hypersensitivity.	CYtochrome P450 family
W02A2.9		WBGene00044280	IV:13347653-13348542	9.96144	40.0681	2.00803	2.34	0.0009	0.0260055	4.02232	none available	none available	not known
W09G10.6	clec-125	WBGene00021118	II:3516455-3518893	0.168719	0.675954	2.0023	2.79545	0.0001	0.00418055	4.00639	none available	none available	C-type LECtin
C44C10.1	col-180	WBGene00000753	X:11711301-11712204	1.10838	4.41196	1.99297	3.82548	5e-05	0.00229233	3.98055	none available	none available	COLlagen
B0491.2	sqt-1	WBGene00005016	II:11336611-11337753	0.270635	1.07333	1.98768	2.69746	0.0005	0.0161432	3.96597	sqt-1 encodes a cuticle collagen; during larval and adult development, sqt-1 activity is required, likely redundantly, for normal cuticle, and hence organismal, morphology; sqt-1 mRNA abundance oscillates during larval development, peaking at one point during each larval stage and peaking again in adults; sqt-1 transcripts are also detected in animals at the L1-L2d molt; in the temporally distinc…	sqt-1 encodes a cuticle collagen; during larval and adult development, sqt-1 activity is required, likely redundantly, for normal cuticle, and hence organismal, morphology; sqt-1 mRNA abundance oscillates during larval development, peaking at one point during each larval stage and peaking again in adults; sqt-1 transcripts are also detected in animals at the L1-L2d molt; in the temporally distinc…	SQuaT
F15E11.12	pud-4	WBGene00017498	V:2324509-2327262	2.65241	10.4626	1.97987	2.26415	0.00025	0.00912069	3.94456
Y38C1BA.3	col-109	WBGene00000683	IV:1817308-1820251	0.234079	0.912747	1.96322	2.65896	0.00025	0.00912069	3.89931	col-109 encodes a cuticular collagen; loss of col-109 via large-scale RNAi screens results in no obvious defects.	col-109 encodes a cuticular collagen; loss of col-109 via large-scale RNAi screens results in no obvious defects.	COLlagen
E01G4.6		WBGene00008448	II:13482313-13485680	0.297086	1.15712	1.96158	3.64184	5e-05	0.00229233	3.8949	none available	none available	not known
ZC443.5	ugt-18	WBGene00013900	V:12820243-12822737	0.370212	1.42792	1.9475	3.12034	5e-05	0.00229233	3.85703	none available	none available	UDP-GlucuronosylTransferase
ZK970.7		WBGene00014173	II:10310321-10316141	1.43059	5.48692	1.93939	3.00335	5e-05	0.00229233	3.83542	ZK970.7 encodes, along with C06A8.3, one of two C. elegans proteins with similarity to the Onchocerca volvulus Ov17 hypodermal antigen; ZK970.7 expression increases in lin-35; slr-2 doubly mutant animals and in response to stressors such as ionizing radiation and bacterial infection.	ZK970.7 encodes, along with C06A8.3, one of two C. elegans proteins with similarity to the Onchocerca volvulus Ov17 hypodermal antigen; ZK970.7 expression increases in lin-35; slr-2 doubly mutant animals and in response to stressors such as ionizing radiation and bacterial infection.	not known
F39E9.1		WBGene00018194	II:3315878-3320354	0.566653	2.16393	1.93312	3.51896	5e-05	0.00229233	3.81879	none available	none available	not known
F22D6.10	col-60	WBGene00000636	I:7105317-7106724	0.710111	2.68873	1.92081	3.37804	5e-05	0.00229233	3.78635	none available	none available	COLlagen
ZK265.2	col-63	WBGene00000639	I:8243685-8244954	0.603961	2.27368	1.9125	3.44035	5e-05	0.00229233	3.76461	none available	none available	COLlagen
C17H12.8		WBGene00015933	IV:6818589-6820627	37.8761	142.259	1.90916	5.8736	5e-05	0.00229233	3.7559	none available	none available	not known
F58E6.7	hrg-3	WBGene00010256	V:9756513-9757958	5.12217	19.1775	1.90459	2.99487	5e-05	0.00229233	3.74402	none available	none available	Heme Responsive Gene
Y41E3.2	dpy-4	WBGene00001066	IV:14981587-14996278	0.841686	3.13592	1.89754	2.9815	5e-05	0.00229233	3.72576	dpy-4 encodes a cuticle collagen; dpy-4 activity is required for normal body morphology, locomotion, and larval development.	dpy-4 encodes a cuticle collagen; dpy-4 activity is required for normal body morphology, locomotion, and larval development.	DumPY: shorter than wild-type
ZK1010.7	col-97	WBGene00000672	III:12984381-12993584	0.626172	2.31567	1.8868	2.31293	0.0004	0.0135174	3.69814	col-97 encodes a cuticular collagen; loss of col-97 activity via large-scale RNAi screens results in defects in body morphology and locomotion.	col-97 encodes a cuticular collagen; loss of col-97 activity via large-scale RNAi screens results in defects in body morphology and locomotion.	COLlagen
H20E11.2		WBGene00019214	IV:6827760-6829474	0.186766	0.688981	1.88323	2.20755	0.0017	0.0427455	3.68901	none available	none available	not known
C38C6.6	tag-297	WBGene00007999	II:14627531-14630022	0.162219	0.593969	1.87244	2.7651	5e-05	0.00229233	3.66153	none available	none available	Temporarily Assigned Gene name
W08A12.4		WBGene00021081	V:3674601-3676619	0.296426	1.08524	1.87227	2.62203	0.00015	0.00603246	3.66108	none available	none available	not known
Y22F5A.6	lys-3	WBGene00003092	V:10282174-10283415	0.471124	1.70835	1.85843	2.74097	0.0001	0.00418055	3.62612	lys-3 encodes one of a family of ten C. elegans lysozyme genes that are homologous to lysozymes in the amoeboid protozoon Entamoeba histolytica.	lys-3 encodes one of a family of ten C. elegans lysozyme genes that are homologous to lysozymes in the amoeboid protozoon Entamoeba histolytica.	LYSozyme
Y38E10A.5	clec-4	WBGene00012583	II:12578331-12580982	3.50598	12.4927	1.8332	4.73763	5e-05	0.00229233	3.56325	clec-4 encodes a C-type lectin; clec-4 expression is upregulated in response to stressors, including pathogens and ionizing radiation.	clec-4 encodes a C-type lectin; clec-4 expression is upregulated in response to stressors, including pathogens and ionizing radiation.	C-type LECtin
ZK896.5		WBGene00014136	IV:12876951-12879635	2.71829	9.64006	1.82634	4.57553	5e-05	0.00229233	3.54637	none available	none available	not known
ZK180.6		WBGene00022680	IV:4520173-4524930	0.178885	0.631745	1.82031	2.94203	5e-05	0.00229233	3.53157	none available	none available	not known
T10E10.2	col-167	WBGene00000740	X:6323254-6324475	0.750929	2.6158	1.8005	3.23065	5e-05	0.00229233	3.48342	none available	none available	COLlagen
F55G11.4		WBGene00010124	IV:12973603-12975559	10.0714	34.932	1.79429	5.0503	5e-05	0.00229233	3.46844	F55G11.4 encodes a protein containing a CUB-like domain conserved amongst nematodes; F55G11.4 expression is increased in response to bacterial infection, suggesting that it plays a role in the defense response.	F55G11.4 encodes a protein containing a CUB-like domain conserved amongst nematodes; F55G11.4 expression is increased in response to bacterial infection, suggesting that it plays a role in the defense response.	not known
Y75B8A.28		WBGene00013559	III:12318987-12322783	3.74561	12.9519	1.7899	4.45052	5e-05	0.00229233	3.45789	none available	none available	not known
F35C5.9	clec-66	WBGene00009397	II:12904328-12906514	6.70377	23.1241	1.78635	5.043	5e-05	0.00229233	3.44942	none available	none available	C-type LECtin
Y46D2A.2		WBGene00021590	II:3321055-3323176	2.219	7.64279	1.78419	4.03141	5e-05	0.00229233	3.44425	none available	none available	not known
B0205.14		WBGene00044646	I:10726906-10727318	6.02232	20.6764	1.7796	2.26602	0.00135	0.035639	3.43329	B0205.14 is a predicted gene that can encode a small, novel protein conserved in C. remanei and C. briggsae.	B0205.14 is a predicted gene that can encode a small, novel protein conserved in C. remanei and C. briggsae.	not known
C15A11.6	col-62	WBGene00000638	I:7403337-7404349	0.443432	1.51625	1.77372	2.69623	0.0002	0.0076624	3.41935	none available	none available	COLlagen
C35B8.1	col-175	WBGene00000748	X:9233579-9234550	0.641598	2.17235	1.75952	2.9013	5e-05	0.00229233	3.38584	none available	none available	COLlagen
Y41G9A.10		WBGene00044901	X:2945866-2946533	5.59657	18.924	1.7576	4.15132	5e-05	0.00229233	3.38136	none available	none available	not known
T11F9.9	col-157	WBGene00000730	V:11484031-11484976	0.297783	1.00222	1.75086	2.26596	0.0014	0.0367473	3.36561	none available	none available	COLlagen
K08C9.4	col-65	WBGene00000641	I:11489219-11490550	0.28869	0.967175	1.74426	2.26193	0.00155	0.039848	3.35022	none available	none available	COLlagen
Y11D7A.11	col-120	WBGene00000694	IV:9260586-9261744	0.691491	2.30702	1.73825	3.06498	5e-05	0.00229233	3.3363	none available	none available	COLlagen
T27F2.4	zip-10	WBGene00012101	V:11650062-11650753	3.2654	10.8765	1.73588	3.55824	5e-05	0.00229233	3.33083	none available	none available	bZIP transcription factor family
T20D4.7		WBGene00020613	V:3408867-3409517	0.720855	2.39887	1.73457	2.41038	0.00025	0.00912069	3.32781	none available	none available	not known
F13D12.6		WBGene00008741	II:11739372-11747735	33.3718	110.433	1.72648	3.44429	5e-05	0.00229233	3.30917	F13D12.6 is orthologous to the human gene SIMILAR TO PROTECTIVE PROTEIN FOR BETA-GALACTOSIDASE (GALACTOSIALIDOSIS) (PPGB; OMIM:256540), which when mutated leads to disease.	F13D12.6 is orthologous to the human gene SIMILAR TO PROTECTIVE PROTEIN FOR BETA-GALACTOSIDASE (GALACTOSIALIDOSIS) (PPGB; OMIM:256540), which when mutated leads to disease.	not known
F15H10.2	col-13	WBGene00000602	V:10420862-10421865	0.892313	2.92217	1.71142	3.10008	5e-05	0.00229233	3.27483	col-13 encodes a collagen which is expressed in all stages of development, like sqt-3 (col-1), col-3, col-10, col-11, col-12, and col-14; collagen genes with this expression profile may be specifically required to construct the L1 cuticle (and, perhaps, less specifically required for cuticles at other stages); the amino- and carboxyl-terminal cysteine-rich regions of COL-13 are most closely relat…	The morphology of the C. elegans L1 cuticle is typical of that seen in cuticles of many nematode species, and therefore may represent a 'primitive' cuticle morphology, which genes like col-13 may promote; more elaborate cuticles at later stages may be evolutionary specializations arising from the diversification of collagens expressed in post-L1 stages.	COLlagen
T10H4.12	cpr-3	WBGene00000783	V:15296826-15298653	10.0775	32.9764	1.7103	4.90907	5e-05	0.00229233	3.27228	none available	none available	Cysteine PRotease related
C07G3.2	irg-1	WBGene00015574	V:3523584-3524573	0.454513	1.4653	1.6888	2.16512	0.0021	0.0495427	3.22389	irg-1 encodes a protein containing a conserved DUF1768 domain, a domain of unknown function found as a stand-alone domain in bacterial and bacteriophage proteins as well as fused to proteins involved in riboflavin biosynthesis in bacteria and plants; irg-1 expression is induced in response to infection with pathogenic Pseudomonas aeruginosa, in a manner independent of the p38 MAPK pathway, but de…	irg-1 encodes a protein containing a conserved DUF1768 domain, a domain of unknown function found as a stand-alone domain in bacterial and bacteriophage proteins as well as fused to proteins involved in riboflavin biosynthesis in bacteria and plants; irg-1 expression is induced in response to infection with pathogenic Pseudomonas aeruginosa, in a manner independent of the p38 MAPK pathway, but de…	Infection Response Gene
W02A2.3	pqn-74	WBGene00004156	IV:13329502-13331355	0.573989	1.82855	1.6716	3.08159	5e-05	0.00229233	3.18569	pqn-74 encodes a protein with two chitin-binding peritrophin-A domains, separated by a glutamine/asparagine (Q/N)-rich ('prion') domain; like CEJ-1 and CPG-2, PQN-74 might participate in eggshell synthesis and early embryonic development, and PQN-74's peritrophin-A domains might enable mechanical cross-linking of chitin.	The protein product of this gene is predicted to contain a glutamine/asparagine (Q/N)-rich ('prion') domain, by the algorithm of Michelitsch and Weissman (as of the WS77 release of WormBase, i.e., in wormpep77). Proteins bearing such domains can sometimes stably exist in at least two distinct physical states, each associated with a different phenotype; propagation of one of these traits is achiev…	Prion-like-(Q/N-rich)-domain-bearing protein
T24C4.4		WBGene00020760	III:872608-873518	5.02931	16.0185	1.67131	3.58872	5e-05	0.00229233	3.18503	none available	none available	not known
K08D8.4		WBGene00010658	IV:12907436-12909966	3.06885	9.75605	1.6686	4.1893	5e-05	0.00229233	3.17906	none available	none available	not known
F35E12.9		WBGene00009433	V:13741298-13745108	3.27136	10.298	1.65441	4.10919	5e-05	0.00229233	3.14793	none available	none available	not known
F53A9.6		WBGene00018729	X:8713414-8713752	16.5862	52.113	1.65166	3.67962	5e-05	0.00229233	3.14195	none available	none available	not known
T26F2.3	eol-1	WBGene00045401	V:13979549-13980886	0.430105	1.34819	1.64826	2.40773	0.0005	0.0161432	3.13456	none available	none available	not known
T20D4.10		WBGene00020616	V:3400252-3400959	1.27271	3.95788	1.63682	2.85394	5e-05	0.00229233	3.10981	none available	none available	not known
Y41D4B.16	hpo-6	WBGene00021518	IV:1562181-1564061	6.22423	19.3289	1.63479	4.39339	5e-05	0.00229233	3.10543	none available	none available	Hypersensitive to POre-forming toxin
C07E3.3		WBGene00007414	II:10353661-10357440	1.53177	4.7515	1.63318	3.48986	5e-05	0.00229233	3.10197	none available	none available	not known
F58F6.1	col-104	WBGene00000678	IV:1353690-1355304	0.909282	2.81745	1.63159	2.94266	5e-05	0.00229233	3.09854	none available	none available	COLlagen
C39H7.7	srd-13	WBGene00005091	IV:5633802-5635636	0.349662	1.08153	1.62903	2.35155	0.00075	0.0225722	3.09307	none available	none available	Serpentine Receptor, class D (delta)
R08F11.3	cyp-33C8	WBGene00019967	V:3800770-3803440	7.50906	23.1854	1.62651	4.55345	5e-05	0.00229233	3.08766	an ortholog of members of the human CYP2 (Cytochrome P4502) family including CYP2D6; cyp-33C8 is predicted to have heme binding activity, iron ion binding activity, and oxidoreductase activity, acting on paired donors, with incorporation or reduction of molecular oxygen, based on protein domain information.	none available	CYtochrome P450 family
C55C3.3		WBGene00016953	IV:5685277-5688245	1.23729	3.80347	1.62014	3.61441	5e-05	0.00229233	3.07403	none available	none available	not known
C18H7.11		WBGene00044457	IV:596904-598769	1.12641	3.44874	1.61433	3.34218	5e-05	0.00229233	3.06171	none available	none available	not known
F55G11.2		WBGene00010123	IV:12967416-12969257	1.52392	4.63471	1.60469	3.36206	5e-05	0.00229233	3.04131	F55G11.2 encodes a protein containing a CUB (complement C1r/C1s, Uegf, Bmp1)-like domain; F55G11.2 expression is upregulated in response to infection with the human bacterial pathogen Pseudomonas aeruginosa; F55G11.2 expression is regulated by the ELT-2 GATA transcription factor.	F55G11.2 encodes a protein containing a CUB (complement C1r/C1s, Uegf, Bmp1)-like domain; F55G11.2 expression is upregulated in response to infection with the human bacterial pathogen Pseudomonas aeruginosa; F55G11.2 expression is regulated by the ELT-2 GATA transcription factor.	not known
B0213.4	nlp-29	WBGene00003767	V:3984397-3984834	12.2742	37.3062	1.60379	3.62284	5e-05	0.00229233	3.0394	nlp-29 encodes an antimicrobial, neuropeptide-like protein; nlp-29 appears to play a role in innate immunity, as its expression in the epidermis is strongly induced following fungal infection; nlp-29 expression is also induced following physical injury and osmotic stress; nlp-29 expression following fungal infection or physical wounding is regulated by a TIR-1, (Toll-interleukin 1 receptor (TIR) …	nlp-29 encodes an antimicrobial, neuropeptide-like protein; nlp-29 appears to play a role in innate immunity, as its expression in the epidermis is strongly induced following fungal infection; nlp-29 expression is also induced following physical injury and osmotic stress; nlp-29 expression following fungal infection or physical wounding is regulated by a TIR-1, (Toll-interleukin 1 receptor (TIR) …	Neuropeptide-Like Protein
F33H12.7		WBGene00045457	II:2586085-2586912	4.06938	12.3164	1.59769	3.05397	5e-05	0.00229233	3.0266	none available	none available	not known
T04H1.9	tbb-6	WBGene00006539	V:12261781-12263346	3.84075	11.6187	1.59699	4.00088	5e-05	0.00229233	3.02511	none available	none available	TuBulin, Beta
F15H10.1	col-12	WBGene00000601	V:10423879-10425065	1.4202	4.29195	1.59554	3.22684	5e-05	0.00229233	3.02207	col-12 encodes a member of the collagen superfamily containing collagen triple helix repeats (20 copies); expressed throughout development but expression peaks after each larval molt when new cuticle is being secreted and deposited, and after the L4 to adult larval molt.	col-12 encodes a member of the collagen superfamily containing collagen triple helix repeats (20 copies); expressed throughout development but expression peaks after each larval molt when new cuticle is being secreted and deposited, and after the L4 to adult larval molt.	COLlagen
B0213.5	nlp-30	WBGene00003768	V:3981964-3982731	0.495182	1.4881	1.58744	2.19355	0.00135	0.035639	3.00516	nlp-30 encodes five predicted neuropeptide-like proteins; in C. elegans, nlp-30 is part of the YGGWamide neuropeptide family that also contains nlp-24, nlp-25, and nlp-27-32; nlp-30 is expressed in the hypodermis, suggesting that the peptides it encodes may have a non-neuronal function; as loss of nlp-30 activity via large-scale RNAi screens does not result in any obvious abnormalities, the preci…	nlp-30 encodes five predicted neuropeptide-like proteins; in C. elegans, nlp-30 is part of the YGGWamide neuropeptide family that also contains nlp-24, nlp-25, and nlp-27-32; nlp-30 is expressed in the hypodermis, suggesting that the peptides it encodes may have a non-neuronal function; as loss of nlp-30 activity via large-scale RNAi screens does not result in any obvious abnormalities, the preci…	Neuropeptide-Like Protein
Y116F11B.3	pcp-4	WBGene00003959	V:19818141-19825490	2.50642	7.49279	1.57988	4.3106	5e-05	0.00229233	2.98944	none available	none available	Prolyl Carboxy Peptidase like
C50F7.5		WBGene00016845	IV:7726701-7727934	0.906783	2.69782	1.57296	2.80833	5e-05	0.00229233	2.97516	none available	none available	not known
ZK180.5		WBGene00022679	IV:4515045-4517162	0.348658	1.0325	1.56625	2.67262	5e-05	0.00229233	2.96135	none available	none available	not known
F53A9.7		WBGene00018730	X:8716493-8716870	7.40862	21.6127	1.54461	3.08045	5e-05	0.00229233	2.91724	none available	none available	not known
K10D11.3		WBGene00010747	IV:12982127-12986056	0.193013	0.561934	1.5417	2.4057	0.0002	0.0076624	2.91138	none available	none available	not known
T01D3.6		WBGene00011330	V:13716829-13720383	10.4131	30.2332	1.53774	5.21777	5e-05	0.00229233	2.90338	none available	none available	not known
M02H5.8		WBGene00019744	V:449741-450439	38.428	111.53	1.5372	4.37357	5e-05	0.00229233	2.90231	none available	none available	not known
Y41G9A.5		WBGene00021529	X:2946658-2949013	0.516834	1.49688	1.53419	2.70833	5e-05	0.00229233	2.89625	none available	none available	not known
T26H5.9		WBGene00044206	V:15444899-15445312	9.76601	28.1809	1.52888	2.27903	0.00065	0.0199111	2.88561	none available	none available	not known
F38A3.2	ram-2	WBGene00004300	II:11015511-11016766	6.22256	17.944	1.52792	4.12858	5e-05	0.00229233	2.8837	ram-2 encodes a cuticle collagen that interacts with unc-6 to affect ray cell migration, and interacts with unc-5 and unc-6 to affect embryonic viability; also affects ray morphology in males such that the structural cells and the hypodermis of the rays are swollen in mutants.	ram-2 encodes a cuticle collagen that interacts with unc-6 to affect ray cell migration, and interacts with unc-5 and unc-6 to affect embryonic viability; also affects ray morphology in males such that the structural cells and the hypodermis of the rays are swollen in mutants.	abnormal RAy Morphology
T16G1.5		WBGene00011799	V:12937633-12939486	0.219977	0.63295	1.52474	2.25603	0.0009	0.0260055	2.87735	none available	none available	not known
F48G7.13		WBGene00018624	V:615028-616598	0.512848	1.45927	1.50864	2.24518	0.00085	0.0249806	2.84542	none available	none available	not known
B0507.8		WBGene00015225	V:8760662-8762728	0.578206	1.62635	1.49199	2.43952	0.0002	0.0076624	2.81275	none available	none available	not known
T08B6.9		WBGene00020356	IV:4890850-4894031	0.19124	0.534428	1.48261	2.12319	0.00175	0.0437627	2.79454	none available	none available	not known
ZK6.10	dod-19	WBGene00022644	V:411782-414761	45.1809	125.824	1.47762	4.99001	5e-05	0.00229233	2.78489	none available	none available	Downstream Of DAF-16 (regulated by DAF-16)
Y47H10A.5		WBGene00012961	I:12095785-12097929	1.92526	5.35739	1.47648	2.95061	5e-05	0.00229233	2.78268	none available	none available	not known
C15C8.3	asp-10	WBGene00007605	V:12742020-12745030	82.4893	228.262	1.46841	4.63483	5e-05	0.00229233	2.76717
ZK896.4		WBGene00014135	IV:12880634-12883114	1.88841	5.21898	1.4666	3.39396	5e-05	0.00229233	2.76369	none available	none available	not known
C40H1.8		WBGene00008043	III:9314620-9317269	0.579549	1.59783	1.46311	2.49126	5e-05	0.00229233	2.75702	none available	none available	not known
C31A11.7	oac-7	WBGene00007835	V:16309902-16314726	0.34244	0.943724	1.46251	2.56284	0.0001	0.00418055	2.75588	none available	none available	O-ACyltransferase homolog
F55B11.5		WBGene00010087	IV:14427659-14428396	0.585572	1.61141	1.4604	2.01077	0.00165	0.041871	2.75186	none available	none available	not known
F53B2.8		WBGene00009957	IV:12526229-12527309	9.99568	27.2145	1.445	3.55944	5e-05	0.00229233	2.72263	none available	none available	not known
K09E10.2	oac-58	WBGene00019580	IV:12308261-12311575	0.214659	0.578755	1.43091	2.31069	0.0003	0.0105529	2.69616	none available	none available	O-ACyltransferase homolog
F13A7.11		WBGene00008726	V:16394004-16395051	2.80412	7.52689	1.42451	2.88608	5e-05	0.00229233	2.68423	none available	none available	not known
R10D12.9	swt-6	WBGene00011190	V:13954256-13958303	3.76891	10.0949	1.42141	2.96518	5e-05	0.00229233	2.67847	none available	none available	SWEET sugar transporter family
T19H12.6		WBGene00020590	V:4874908-4879278	0.640963	1.71583	1.4206	2.82573	5e-05	0.00229233	2.67696	none available	none available	not known
T24E12.5		WBGene00020774	II:3753914-3757350	0.217169	0.58088	1.41942	2.218	0.001	0.0282423	2.67478	none available	none available	not known
Y70C5C.6	nhr-112	WBGene00003702	V:16722089-16723816	1.26383	3.37826	1.41848	2.74723	5e-05	0.00229233	2.67303	nhr-112 encodes a nuclear receptor that is most highly conserved amongst nematode species; loss of nhr-112 activity via RNAi results in increased susceptibility to Pseudomonas aeruginosa strain PA14.	nhr-112 encodes a nuclear receptor that is most highly conserved amongst nematode species; loss of nhr-112 activity via RNAi results in increased susceptibility to Pseudomonas aeruginosa strain PA14.	Nuclear Hormone Receptor family
E04D5.4		WBGene00008483	II:10440207-10442366	2.07482	5.53963	1.41681	2.58777	5e-05	0.00229233	2.66993	none available	none available	not known
C06C6.4	nhr-63	WBGene00003653	V:16002568-16004654	0.755973	2.01241	1.41252	2.50553	5e-05	0.00229233	2.66201	none available	none available	Nuclear Hormone Receptor family
C31C9.1	tag-10	WBGene00006404	II:13632563-13636891	9.36292	24.8445	1.4079	4.20064	5e-05	0.00229233	2.6535	tag-10 encodes, by alternative splicing, two nearly identical proteins; TAG-10 proteins are putatively secreted, with an N-terminal signal sequence and four C-terminal WD40 repeats; TAG-10 proteins are orthologous to the GA1 apical gut membrane polyprotein of Haemonchus contortus, and more distantly similar to the periplasmic TolB colicin receptor subunit of E. coli.	Proteins localized to a given organelle by experiments tend to share a characteristic phylogenetic distribution of their homologs, called a phylogenetic profile. For instance, mitochondrial proteins can be identified effectively by their phylogenetic profiles. By applying phylogenetic profile analysis to the C. elegans genome, Eisenberg and coworkers inferred that this gene, along with 2-4% of al…	Temporarily Assigned Gene name
K01D12.14	hrg-2	WBGene00010473	V:12409348-12410491	4.69423	12.4336	1.40528	3.50966	5e-05	0.00229233	2.6487
K02E7.6		WBGene00019311	II:1057188-1059286	0.40504	1.06228	1.39102	2.49962	0.0001	0.00418055	2.62265	none available	none available	not known
F09A5.1	spin-3	WBGene00008598	X:13130183-13133831	1.5533	4.05447	1.38418	3.11615	5e-05	0.00229233	2.61023	none available	none available	SPINster (Drosophila lysosomal permease) homolog
F59D6.3	asp-8	WBGene00019105	V:3024217-3027924	6.95085	18.0962	1.38043	3.91633	5e-05	0.00229233	2.60345	none available	none available	ASpartyl Protease
Y49G5A.1		WBGene00021731	V:5286390-5287344	3.27924	8.53049	1.37927	2.75507	5e-05	0.00229233	2.60136	none available	none available	not known
F01D5.2		WBGene00008493	II:13998401-13998854	3.67335	9.54737	1.37801	2.51376	0.0002	0.0076624	2.59909	none available	none available	not known
Y39G8B.9		WBGene00012728	II:13981256-13981691	2.74154	7.1236	1.37762	2.1403	0.00075	0.0225722	2.59839	none available	none available	not known
F09A5.2		WBGene00008599	X:13135027-13139692	0.231784	0.602032	1.37706	2.45968	5e-05	0.00229233	2.59738	none available	none available	not known
K05B2.4		WBGene00019404	X:4919023-4920948	0.405201	1.05228	1.37682	2.18741	0.0004	0.0135174	2.59693	none available	none available	not known
T20D4.3		WBGene00020609	V:3418260-3422731	0.174019	0.451703	1.37613	1.98303	0.00135	0.035639	2.59571	none available	none available	not known
C34H4.3	tag-244	WBGene00044073	IV:1550926-1553013	2.64468	6.85072	1.37316	3.17795	5e-05	0.00229233	2.59038	none available	none available	Temporarily Assigned Gene name
Y46C8AL.3	clec-70	WBGene00021581	IV:3932726-3936232	1.18683	3.07196	1.37204	2.87182	5e-05	0.00229233	2.58837	none available	none available	C-type LECtin
Y46H3A.4		WBGene00021600	V:1809649-1812521	0.63933	1.65418	1.37148	2.26074	0.00035	0.0119749	2.58736	none available	none available	not known
Y51H4A.25		WBGene00013119	IV:16736286-16743046	2.83136	7.3178	1.36991	2.46266	0.00015	0.00603246	2.58455	none available	none available	not known
T21C9.8	ttr-23	WBGene00011894	V:10589064-10589862	1.9459	5.02193	1.3678	2.31554	0.0003	0.0105529	2.58077	none available	none available	TransThyretin-Related family domain
Y71H2AM.16	pho-9	WBGene00022181	III:2757157-2760806	2.65521	6.85125	1.36754	3.3321	5e-05	0.00229233	2.5803	none available	none available	intestinal acid PHOsphatase
K09D9.1		WBGene00019564	V:4025075-4026189	2.81918	7.27357	1.36739	2.94762	5e-05	0.00229233	2.58003	none available	none available	not known
B0024.1	col-149	WBGene00000722	V:10290013-10292839	5.77744	14.856	1.36254	3.4726	5e-05	0.00229233	2.57138	none available	none available	COLlagen
T02B11.4		WBGene00020156	V:869505-871133	0.913924	2.34876	1.36175	2.18638	0.0001	0.00418055	2.56997	none available	none available	not known
C30F2.3		WBGene00007817	X:16076726-16085645	0.323041	0.82927	1.36013	1.93396	0.002	0.0475917	2.56707	none available	none available	not known
K08D8.5		WBGene00010659	IV:12910614-12912104	4.04089	10.3412	1.35566	3.31087	5e-05	0.00229233	2.55914	K08D8.5 encodes a CUB-like domain-containing protein; K08D8.5 is involved in the transcriptional, innate immune response towards several different bacterial pathogens; K08D8.5 expression is also induced in response to stressors such as ionizing radiation.	K08D8.5 encodes a CUB-like domain-containing protein; K08D8.5 is involved in the transcriptional, innate immune response towards several different bacterial pathogens; K08D8.5 expression is also induced in response to stressors such as ionizing radiation.	not known
F01D5.1		WBGene00008492	II:13996860-13997501	5.98235	15.3066	1.35537	3.103	5e-05	0.00229233	2.55863	none available	none available	not known
T19C9.8		WBGene00011844	V:17238389-17240625	3.97244	10.125	1.34983	2.74069	5e-05	0.00229233	2.54881	none available	none available	not known
K11D2.2	asah-1	WBGene00010769	I:12505086-12507613	10.8947	27.7124	1.3469	4.12524	5e-05	0.00229233	2.54366	K11D2.2 is orthologous to the human gene N-ACYLSPHINGOSINE AMIDOHYDROLASE (ASAH; OMIM:228000), which when mutated leads to Farber lipogranulomatosis.	K11D2.2 is orthologous to the human gene N-ACYLSPHINGOSINE AMIDOHYDROLASE (ASAH; OMIM:228000), which when mutated leads to Farber lipogranulomatosis.	AcylSphingosine AmidoHydrolase
Y46D2A.1		WBGene00021589	II:3323334-3326426	0.437918	1.10845	1.33981	2.53299	5e-05	0.00229233	2.53118	none available	none available	not known
K10B2.2	ctsa-1	WBGene00019605	II:6366941-6369161	10.5142	26.5411	1.33589	3.27533	5e-05	0.00229233	2.52431	predicted to have serine-type carboxypeptidase activity
C34F11.5		WBGene00016416	II:5195885-5199213	0.397112	0.998803	1.33065	2.5496	5e-05	0.00229233	2.51517	none available	none available	not known
T16G1.6		WBGene00011800	V:12935517-12937167	1.00429	2.52591	1.33062	2.69502	5e-05	0.00229233	2.51512	none available	none available	not known
F40F4.6	drd-2	WBGene00018237	X:3235757-3243614	36.2721	91.1663	1.32964	4.75195	5e-05	0.00229233	2.5134	none available	none available	not known
F53A9.1		WBGene00018724	X:8711535-8711769	20.1679	50.6827	1.32943	2.60263	5e-05	0.00229233	2.51304	none available	none available	not known
Y38C1AA.5	cutl-24	WBGene00021396	IV:165124-169980	0.389033	0.974885	1.32534	2.18023	0.00015	0.00603246	2.50592	none available	none available	CUTiclin-Like
ZC8.1	hsd-2	WBGene00022498	X:5005237-5006993	0.401808	1.0043	1.32161	2.05766	0.0013	0.0349223	2.49945	The ZC8.1 gene encodes a homolog of the human gene 3BH1, which when mutated leads to giant cell hepatitis (OMIM:231100).	The ZC8.1 gene encodes a homolog of the human gene 3BH1, which when mutated leads to giant cell hepatitis (OMIM:231100).	HydroxySteroid Dehydrogenase homolog
W05B2.7		WBGene00012273	III:10988014-10991794	0.531041	1.32567	1.31983	2.45995	0.0002	0.0076624	2.49636	none available	none available	not known
Y59E9AL.2		WBGene00043743	IV:5226879-5228219	0.436864	1.08548	1.31307	2.06588	0.0007	0.0213004	2.48471	none available	none available	not known
W05B2.6	col-92	WBGene00000667	III:10982047-10983135	13.2076	32.7343	1.30944	3.86157	5e-05	0.00229233	2.47844	none available	none available	COLlagen
D2096.3	aagr-1	WBGene00017071	IV:8366520-8375353	5.25208	12.904	1.29686	4.01277	5e-05	0.00229233	2.45693	none available	none available	Acid Alpha Glucosidase Relate
R11G11.7	pqn-60	WBGene00004144	V:504031-506006	3.59269	8.78115	1.28934	2.35738	0.0005	0.0161432	2.44417	pqn-60 encodes a 154-residue, glutamine/asparagine (Q/N)-rich ('prion'-like) protein, predicted to have coiled-coil structure, with many paralogs in nematodes but no obvious non-nematode orthologs; PQN-60 inhibits CEP-1- and HUS-1-dependent germline apoptosis, as do BMK-1, RAD-50, and RAD-51.	The protein product of this gene is predicted to contain a glutamine/asparagine (Q/N)-rich ('prion') domain, by the algorithm of Michelitsch and Weissman (as of the WS77 release of WormBase, i.e., in wormpep77). Proteins bearing such domains can sometimes stably exist in at least two distinct physical states, each associated with a different phenotype; propagation of one of these traits is achiev…	Prion-like-(Q/N-rich)-domain-bearing protein
Y40D12A.2	ctsa-2	WBGene00021503	III:6612462-6615074	12.7911	31.2358	1.28806	4.14969	5e-05	0.00229233	2.44199	none available	none available	not known
F35E8.8	gst-38	WBGene00001786	V:15915224-15916054	2.39599	5.8242	1.28144	2.54574	5e-05	0.00229233	2.43081	gst-38 encodes a glutathione-S-transferase; gst-38 is predicted to function as a phase II detoxification enzyme and its expression is altered in response to stress; a GST-38::GFP reporter is expressed in the intestine.	gst-38 encodes a glutathione-S-transferase; gst-38 is predicted to function as a phase II detoxification enzyme and its expression is altered in response to stress; a GST-38::GFP reporter is expressed in the intestine.	Glutathione S-Transferase
F35C5.5	clec-62	WBGene00009393	II:12893007-12895008	21.6683	52.0541	1.26442	3.83535	5e-05	0.00229233	2.40232	none available	none available	C-type LECtin
C32H11.4		WBGene00007867	IV:12921274-12923256	1.38428	3.31293	1.25897	2.5969	5e-05	0.00229233	2.39325	none available	none available	not known
T20D4.11		WBGene00020617	V:3398690-3399387	4.51184	10.7656	1.25464	2.77801	5e-05	0.00229233	2.38608	none available	none available	not known
		WBGene00011461	X:10790776-10791945	1.37647	3.26363	1.2455	2.21567	0.00025	0.00912069	2.37101	none available	none available	not known
T07H3.1	bath-47	WBGene00006464	II:1601793-1604614	1.05384	2.49634	1.24416	2.4737	0.0001	0.00418055	2.3688	none available	none available	BTB and MATH domain containing
F13B6.1		WBGene00017416	IV:7456776-7458019	0.577616	1.36625	1.24204	2.00775	0.0012	0.0327476	2.36533	none available	none available	not known
T25B9.7	ugt-54	WBGene00012013	IV:10761669-10764375	0.919246	2.16314	1.2346	2.54943	5e-05	0.00229233	2.35317	none available	none available	UDP-GlucuronosylTransferase
ZK896.1		WBGene00014132	IV:12872796-12875313	0.872267	2.02903	1.21795	2.23336	0.00025	0.00912069	2.32616	none available	none available	not known
F35C5.6	clec-63	WBGene00009394	II:12895545-12897372	407.613	943.82	1.21131	4.16282	5e-05	0.00229233	2.31548	none available	none available	C-type LECtin
C54D10.1	cdr-2	WBGene00008296	V:12414661-12415682	18.4425	42.6167	1.20839	3.47564	5e-05	0.00229233	2.31079	cdr-2 encodes a predicted transmembrane protein that is a member of the CDR (cadmium responsive) family of proteins; cdr-2 expression is increased upon exposure to cadmium ions, and loss of cdr-2 activity results in increased sensitivity to cadmium.	cdr-2 encodes a predicted transmembrane protein that is a member of the CDR (cadmium responsive) family of proteins; cdr-2 expression is increased upon exposure to cadmium ions, and loss of cdr-2 activity results in increased sensitivity to cadmium.	CaDmium Responsive
F37H8.3		WBGene00009512	II:11181577-11184730	3.34559	7.70875	1.20424	2.10329	0.00075	0.0225722	2.30415	none available	none available	not known
F14D2.7		WBGene00017455	II:3335685-3338651	0.393916	0.906156	1.20187	2.00611	0.0009	0.0260055	2.30038	none available	none available	not known
W09G12.7		WBGene00021121	IV:1229650-1230757	1.09314	2.51279	1.20082	2.32448	0.00015	0.00603246	2.29869	none available	none available	not known
Y22F5A.4	lys-1	WBGene00003090	V:10277797-10279098	129.799	298.248	1.20024	4.40519	5e-05	0.00229233	2.29777	lys-1 encodes a putative lysozyme, whose overexpression increases resistance to infection by Serratia marcescens; lys-1(RNAi) animals have normal resistance to S. marcescens, perhaps because of genetic redundancy with the LYS-1 paralogs LYS-2 to -8 and LYS-10; in uninfected animals, LYS-1 is expressed in the intestine and in IL1/IL2 neurons, along with a few unidentified head neurons; in intestin…	LYS-1 expression is reduced by dbl-1(RNAi), tir-1(RNAi), and nsy-1(RNAi), or by mutations of these three genes, but not by daf-16(RNAi) or daf-16(mu86).	LYSozyme
F14F7.3	cyp-13A12	WBGene00008810	III:13024511-13027892	0.948183	2.1783	1.19997	2.43715	5e-05	0.00229233	2.29734	cyp-13A12 encodes one of ~80 C. elegans cytochrome P450s: membrane-associated, heme-containing NADPH-dependent monooxygenases that catalyze the oxidative metabolism of a variety of exogenous compounds and endogenous substrates.	cyp-13A12 encodes one of ~80 C. elegans cytochrome P450s: membrane-associated, heme-containing NADPH-dependent monooxygenases that catalyze the oxidative metabolism of a variety of exogenous compounds and endogenous substrates.	CYtochrome P450 family
F22H10.2		WBGene00017726	X:16678404-16679740	22.2734	51.055	1.19673	2.78976	5e-05	0.00229233	2.2922	none available	none available	not known
F28F5.6		WBGene00017905	III:6817265-6819311	6.05053	13.8284	1.1925	2.6553	5e-05	0.00229233	2.28549	none available	none available	not known
Y49F6B.10	col-71	WBGene00000647	II:3500068-3502444	1.24576	2.84589	1.19185	2.43546	5e-05	0.00229233	2.28446	none available	none available	COLlagen
F38A3.1	col-81	WBGene00000657	II:11012318-11013703	118.626	269.815	1.18555	4.2097	5e-05	0.00229233	2.2745	none available	none available	COLlagen
F41F3.4	col-139	WBGene00000712	V:4652849-4653972	152.574	346.497	1.18334	4.25332	5e-05	0.00229233	2.27101	none available	none available	COLlagen
Y51A2D.11	ttr-26	WBGene00013079	V:18558723-18560271	5.746	13.0194	1.18003	2.62922	5e-05	0.00229233	2.26582	none available	none available	TransThyretin-Related family domain
H20E11.3		WBGene00019215	IV:6824877-6826744	2.78746	6.25556	1.16619	2.68508	5e-05	0.00229233	2.24418	none available	none available	not known
W02G9.4		WBGene00020954	V:2666864-2670215	8.72621	19.5562	1.1642	3.22357	5e-05	0.00229233	2.24109	none available	none available	not known
C01B10.6		WBGene00015280	IV:6640144-6645336	33.6601	75.2458	1.16057	4.07836	5e-05	0.00229233	2.23546	none available	none available	not known
K10D11.1	dod-17	WBGene00010745	IV:12976260-12978312	3.04875	6.81117	1.15968	2.63779	5e-05	0.00229233	2.23409	none available	none available	Downstream Of DAF-16 (regulated by DAF-16)
W01A11.4	lec-10	WBGene00002273	V:6488219-6489028	191.375	426.69	1.15679	4.07866	5e-05	0.00229233	2.2296	lec-10 encodes a galectin, a soluble galactose-binding lectin; recombinant lec-10 can bind to sugar in an in vitro assay.	lec-10 encodes a galectin, a soluble galactose-binding lectin; recombinant lec-10 can bind to sugar in an in vitro assay.	gaLECtin
D1044.1		WBGene00017027	III:5544259-5546243	2.90922	6.44642	1.14787	2.74734	5e-05	0.00229233	2.21586	none available	none available	not known
F22B8.6	cth-1	WBGene00009048	V:16100628-16102718	9.26553	20.5234	1.14732	3.34191	5e-05	0.00229233	2.21503
C49C3.9		WBGene00008199	IV:17339612-17342268	9.85979	21.7624	1.14221	3.42212	5e-05	0.00229233	2.20719	none available	none available	not known
T18D3.4	myo-2	WBGene00003514	X:12467983-12475264	1.43369	3.14231	1.13209	3.129	5e-05	0.00229233	2.19176	myo-2 encodes a muscle-type specific myosin heavy chain isoform; myo-2 is expressed in pharyngeal muscle.	myo-2 encodes a muscle-type specific myosin heavy chain isoform; myo-2 is expressed in pharyngeal muscle.	MYOsin heavy chain structural genes
F08G5.6		WBGene00008584	IV:12435795-12438243	3.56949	7.81346	1.13024	2.79473	5e-05	0.00229233	2.18896	F08G5.6 encodes a CUB-like domain-containing protein; F08G5.6 is involved in the transcriptional, innate immune response towards several different bacterial pathogens; an F08G5.6::gfp promoter fusion is expressed in the intestine and in head neurons; F08G5.6 expression is positively regulated in the intestine by the ELT-2 GATA transcription factor.	F08G5.6 encodes a CUB-like domain-containing protein; F08G5.6 is involved in the transcriptional, innate immune response towards several different bacterial pathogens; an F08G5.6::gfp promoter fusion is expressed in the intestine and in head neurons; F08G5.6 expression is positively regulated in the intestine by the ELT-2 GATA transcription factor.	not known
C08F11.13		WBGene00007460	IV:13607406-13609850	5.93764	12.9538	1.12541	2.96552	5e-05	0.00229233	2.18164	none available	none available	not known
F54F11.2	nep-17	WBGene00010070	II:13507727-13516388	40.8983	89.2224	1.12537	4.25087	5e-05	0.00229233	2.18157
K09C8.1	pbo-4	WBGene00003943	X:10954059-10958155	3.94073	8.58424	1.12323	3.20703	5e-05	0.00229233	2.17834	pbo-4 encodes a Na+/H+ ion exchanger (NHE) most closely related to mammalian NHE1 that promotes extracellular acidification (and intracellular alkalinization) by catalyzing the electroneutral exchange of one extracellular Na+ ion for one intracellular H+ ion; in C. elegans, PBO-4 functions cell autonomously in the intestine to regulate normal posterior body wall muscle contractions (pBoc) during …	pbo-4 encodes a Na+/H+ ion exchanger (NHE) most closely related to mammalian NHE1 that promotes extracellular acidification (and intracellular alkalinization) by catalyzing the electroneutral exchange of one extracellular Na+ ion for one intracellular H+ ion; in C. elegans, PBO-4 functions cell autonomously in the intestine to regulate normal posterior body wall muscle contractions (pBoc) during …	PBOc defective (defecation)
T16H12.6	kel-10	WBGene00002186	III:10098382-10101477	0.48706	1.06078	1.12295	2.06446	0.00055	0.0174704	2.17792	none available	none available	KELch-repeat containing protein
F01D5.3		WBGene00008494	II:13999104-13999970	14.0978	30.6778	1.12173	2.66576	5e-05	0.00229233	2.17607	none available	none available	not known
B0213.6	nlp-31	WBGene00003769	V:3980039-3980607	11.2406	24.3659	1.11615	2.57884	5e-05	0.00229233	2.16767	nlp-31 encodes five predicted neuropeptide-like proteins; in C. elegans, nlp-31 is part of the YGGWamide neuropeptide family that also contains nlp-24, nlp-25, and nlp-27-32; nlp-31 is expressed in the hypodermis, and its expression is also detected in precomma-stage embryos; nlp-31 expression is upregulated in response to fungal infection and, when synthesized in vitro, demonstrates antifungal a…	nlp-31 encodes five predicted neuropeptide-like proteins; in C. elegans, nlp-31 is part of the YGGWamide neuropeptide family that also contains nlp-24, nlp-25, and nlp-27-32; nlp-31 is expressed in the hypodermis, and its expression is also detected in precomma-stage embryos; nlp-31 expression is upregulated in response to fungal infection and, when synthesized in vitro, demonstrates antifungal a…	Neuropeptide-Like Protein
M18.1	col-129	WBGene00000703	IV:12108640-12110227	151.265	324.217	1.09989	3.9678	5e-05	0.00229233	2.14337	none available	none available	COLlagen
Y54G2A.6	clec-85	WBGene00021872	IV:2854342-2855453	29.4723	63.1581	1.09961	3.35947	5e-05	0.00229233	2.14296	none available	none available	C-type LECtin
K04F1.9		WBGene00019388	V:1665253-1665849	9.78307	20.8736	1.09332	2.39754	5e-05	0.00229233	2.13365	none available	none available	not known
H43E16.1		WBGene00019273	II:6674214-6679310	0.88189	1.87959	1.09175	2.62659	5e-05	0.00229233	2.13132	none available	none available	not known
F11G11.3	gst-6	WBGene00001754	II:4879871-4881092	9.53342	20.2863	1.08944	2.88073	5e-05	0.00229233	2.12791	gst-6 encodes a predicted glutathione S-transferase.	gst-6 encodes a predicted glutathione S-transferase.	Glutathione S-Transferase
C09F12.1	clc-1	WBGene00000522	X:11047446-11049158	30.4553	64.7319	1.08778	3.2095	5e-05	0.00229233	2.12547	clc-1 encodes a claudin homolog, closely similar to CLC-2, that is required for normal cohesion of apical junctions in epithelia; claudins are integral membrane proteins with four transmembrane sequences that are found in mammalian tight junctions (TJs), induce TJs when transgenically expressed in cells normally lacking them, and can mediate the specific conductance of of specific ions (e.g., mag…	Ultrastructurally, pharyngeal CLC-1 might be located in an intercellular junction region localized more apically than the zonula adherens-like 'apical junctions', with membranes closely apposed.	CLaudin-like in Caenorhabditis
Y17G7B.8		WBGene00012462	II:12025836-12027662	8.13662	17.2338	1.08274	2.95619	5e-05	0.00229233	2.11805	none available	none available	not known
R11F4.3		WBGene00020009	II:4070002-4072914	0.978198	2.06798	1.08002	2.19989	0.0003	0.0105529	2.11407	none available	none available	not known
ZK617.1	unc-22	WBGene00006759	IV:11972676-12010976	1.38928	2.91395	1.06864	3.54281	5e-05	0.00229233	2.09745	unc-22 encodes twitchin, a giant intracellular protein with multiple fibronectin- and immunoglobulin-like domains and a single protein kinase domain that is homologous to titin (OMIM:188840); UNC-22 is required in muscle for regulation of the actomyosin contraction-relaxation cycle and for maintenance of normal muscle morphology; UNC-22 associates with myosin and is localized to A-bands; in vitro…	unc-22 encodes twitchin, a giant intracellular protein with multiple fibronectin- and immunoglobulin-like domains and a single protein kinase domain that is homologous to titin (OMIM:188840); UNC-22 is required in muscle for regulation of the actomyosin contraction-relaxation cycle and for maintenance of normal muscle morphology; UNC-22 associates with myosin and is localized to A-bands; in vitro…	UNCoordinated
F01D4.1	ugt-43	WBGene00008485	IV:10465014-10467212	1.49278	3.10963	1.05874	2.35088	0.0001	0.00418055	2.08311	none available	none available	UDP-GlucuronosylTransferase
F35C5.8	clec-65	WBGene00009396	II:12901203-12903245	41.7019	86.3835	1.05064	3.59705	5e-05	0.00229233	2.07145	none available	none available	C-type LECtin
R193.2		WBGene00020128	X:1133104-1148341	10.4025	21.4577	1.04456	3.74529	5e-05	0.00229233	2.06274	none available	none available	not known
C49C8.5		WBGene00016769	IV:8648647-8653659	18.3448	37.8398	1.04453	3.20028	5e-05	0.00229233	2.0627	none available	none available	not known
Y39D8A.1		WBGene00021448	V:419687-421840	4.14019	8.52793	1.0425	2.37368	5e-05	0.00229233	2.05979	none available	none available	not known
Y45F10D.6		WBGene00012886	IV:13796221-13797862	3.55017	7.29518	1.03905	2.12531	0.0002	0.0076624	2.05488	none available	none available	not known
T25G12.6		WBGene00020813	X:17225150-17229964	0.965585	1.98378	1.03878	2.36435	0.0001	0.00418055	2.05449	none available	none available	not known
H34I24.2		WBGene00019261	III:2842033-2845187	32.3043	66.2189	1.03552	3.58758	5e-05	0.00229233	2.04985	none available	none available	not known
T06C12.10	cgt-1	WBGene00011517	V:15886715-15888828	1.24707	2.55603	1.03536	2.07344	0.00065	0.0199111	2.04963	cgt-1 encodes a transmembrane protein that is one of three C. elegans ceramide glucosyltransferases; by homology, CGT-1 is predicted to localize to the Golgi membrane and catalyze the transfer of glucose from UDP-glucose to ceramide to synthesize glucosylceramide, a glycosphingolipid precursor; although cgt-1 mutant worms show no obvious defects, animals doubly mutant for cgt-1 and cgt-3 arrest d…	cgt-1 encodes a transmembrane protein that is one of three C. elegans ceramide glucosyltransferases; by homology, CGT-1 is predicted to localize to the Golgi membrane and catalyze the transfer of glucose from UDP-glucose to ceramide to synthesize glucosylceramide, a glycosphingolipid precursor; although cgt-1 mutant worms show no obvious defects, animals doubly mutant for cgt-1 and cgt-3 arrest d…	Ceramide Glucosyl Transferase
T10B9.7	cyp-13A2	WBGene00011676	II:9783740-9787321	2.26316	4.63231	1.03339	2.47996	5e-05	0.00229233	2.04683	cyp-13A2 encodes one of ~80 C. elegans cytochrome P450s: membrane-associated, heme-containing NADPH-dependent monooxygenases that catalyze the oxidative metabolism of a variety of exogenous compounds and endogenous substrates.	cyp-13A2 encodes one of ~80 C. elegans cytochrome P450s: membrane-associated, heme-containing NADPH-dependent monooxygenases that catalyze the oxidative metabolism of a variety of exogenous compounds and endogenous substrates.	CYtochrome P450 family
T17A3.8	ver-2	WBGene00006895	III:146981-150175	0.733145	1.49775	1.03063	2.09328	0.00065	0.0199111	2.04291	none available	none available	VEGF (vascular endothelial growth factor) Receptor family
K08E7.9	pgp-1	WBGene00003995	IV:12591664-12599138	2.30608	4.68213	1.02172	2.72896	5e-05	0.00229233	2.03034	pgp-1 encodes a transmembrane protein that is a member of the P-glycoprotein subclass of the ATP-binding cassette (ABC) transporter superfamily; along with PGP-3, PGP-1 is required for defense against the pathogenic Pseudomonas aeruginosa strain PA14, and may facilitate ATP-dependent efflux of the toxic phenazine compounds produced by the bacteria; PGP-1 is expressed in the apical membrane of int…	pgp-1 encodes a transmembrane protein that is a member of the P-glycoprotein subclass of the ATP-binding cassette (ABC) transporter superfamily; along with PGP-3, PGP-1 is required for defense against the pathogenic Pseudomonas aeruginosa strain PA14, and may facilitate ATP-dependent efflux of the toxic phenazine compounds produced by the bacteria; PGP-1 is expressed in the apical membrane of int…	P-GlycoProtein related
K06G5.1		WBGene00010605	X:14214860-14219011	74.6108	150.589	1.01316	3.60177	5e-05	0.00229233	2.01833	none available	none available	not known
B0222.8	col-10	WBGene00000599	V:9164270-9165281	3.18689	6.4084	1.00781	2.29205	0.00015	0.00603246	2.01086	col-10 encodes a collagen protein; expressed exclusively in hypodermal cells	col-10 encodes a collagen protein; expressed exclusively in hypodermal cells	COLlagen
C05D12.3		WBGene00014666	II:11424746-11432683	10.9696	22.0421	1.00675	3.36625	5e-05	0.00229233	2.00938	none available	none available	not known
C02H6.2	fbxa-105	WBGene00015362	V:7390507-7392068	1.90191	3.80311	0.999727	2.12549	0.00025	0.00912069	1.99963	This gene encodes a protein containing an F-box, a motif predicted to mediate protein-protein interactions either with homologs of yeast Skp-1p or with other proteins; this gene's encoded protein also contains an FTH/DUF38 motif, which may also mediate protein-protein interaction.	The F-box motif consists of roughly 50 amino acids. There are at least 11 F-box genes encoded by the genome of budding yeast, 22 in Drosophila, and 38 in human beings; but a striking 326 F-box genes are predicted to exist in C. elegans, comprising 1.6% of the protein-coding genome. This disproportionate number of F-box genes is paralleled by the number of Skp-1 homologs (which are potential F-box…	F-box A protein
F48C1.1	aman-3	WBGene00018594	I:5324513-5330215	1.26302	2.50606	0.988544	2.46689	0.0001	0.00418055	1.98418	aman-3 encodes a Co(II)-activated alpha-mannosidase II, orthologous to human MAN2C1; AMAN-3 is predicted to remove mannose residues from the N-linked oligosaccharides of glycoproteins; AMAN-3 contains three predicted N-glycosylation sites; AMAN-3 is biochemically active in vitro, with a pH optimum of 6.5; AMAN-3 requires either Co(II) or Mn(II) for activity, preferring the former ion; since aman-…	aman-3 encodes a Co(II)-activated alpha-mannosidase II, orthologous to human MAN2C1; AMAN-3 is predicted to remove mannose residues from the N-linked oligosaccharides of glycoproteins; AMAN-3 contains three predicted N-glycosylation sites; AMAN-3 is biochemically active in vitro, with a pH optimum of 6.5; AMAN-3 requires either Co(II) or Mn(II) for activity, preferring the former ion; since aman-…	Alpha MANnosidase
Y58A7A.5		WBGene00021979	V:5085951-5087106	1.48988	2.92696	0.97421	1.95766	0.00125	0.0339773	1.96456	none available	none available	not known
D1044.3	pqn-25	WBGene00004114	III:5509146-5512560	0.476519	0.935472	0.973162	1.83663	0.0018	0.0446076	1.96314	The protein product of this gene is predicted to contain a glutamine/asparagine (Q/N)-rich ('prion') domain, by the algorithm of Michelitsch and Weissman (as of the WS77 release of WormBase, i.e., in wormpep77).	Proteins bearing such domains can sometimes stably exist in at least two distinct physical states, each associated with a different phenotype; propagation of one of these traits is achieved by a self-perpetuating change in the protein from one form to the other, mediated by conformational changes in the glutamine/asparagine-rich domain. Prion domains are both modular and transferable to other pro…	Prion-like-(Q/N-rich)-domain-bearing protein
F54E2.3	ketn-1	WBGene00004130	V:2781952-2801026	2.46739	4.82952	0.968896	3.26195	5e-05	0.00229233	1.95734	ketn-1 encodes an ortholog of kettin (in D. melanogaster, SALLIMUS), an invertebrate isoform or paralog of titin; ketn-1 is transcriptionally upregulated two-fold by hypoxia, requires both HIF-1 and VHL-1 for this induction, and contains three predicted HIF-1 binding sites in its predicted 5' regulatory region; ketn-1's induction by hypoxia correlates with upregulation of other genes required for…	ketn-1 encodes an ortholog of kettin (in D. melanogaster, SALLIMUS), an invertebrate isoform or paralog of titin; ketn-1 is transcriptionally upregulated two-fold by hypoxia, requires both HIF-1 and VHL-1 for this induction, and contains three predicted HIF-1 binding sites in its predicted 5' regulatory region; ketn-1's induction by hypoxia correlates with upregulation of other genes required for…	KETtiN (Drosophila actin-binding) homolog
F36G9.12	oac-20	WBGene00009488	V:15978698-15981640	1.62828	3.18114	0.966197	2.33818	0.0002	0.0076624	1.95368	none available	none available	O-ACyltransferase homolog
T27E9.3	cdk-5	WBGene00000407	III:13464570-13471187	57.1892	111.523	0.963532	2.32333	5e-05	0.00229233	1.95007	cdk-5 encodes a proline-directed protein serine/threonine kinase homologous to cyclin dependent kinase 5 (CDK5); in ventral cord interneurons, CDK-5 activity regulates the subcellular localization of LIN-10 which, in turn, regulates the synaptic localization of the GLR-1 glutamate receptor; cdk-5 also regulates the polarized distribution of neuropeptide-containing dense core vesicles in cholinerg…	cdk-5 encodes a proline-directed protein serine/threonine kinase homologous to cyclin dependent kinase 5 (CDK5); in ventral cord interneurons, CDK-5 activity regulates the subcellular localization of LIN-10 which, in turn, regulates the synaptic localization of the GLR-1 glutamate receptor; cdk-5 also regulates the polarized distribution of neuropeptide-containing dense core vesicles in cholinerg…	Cyclin-Dependent Kinase family
M02H5.4	nhr-202	WBGene00019742	V:462600-464857	2.16103	4.19293	0.95624	2.16913	0.00045	0.01495	1.94025	none available	none available	Nuclear Hormone Receptor family
C16E9.1		WBGene00015865	X:6940431-6943566	0.85362	1.65521	0.955346	1.90367	0.002	0.0475917	1.93905	none available	none available	not known
C12D12.1		WBGene00015713	X:3499240-3505227	24.5193	47.4681	0.953041	3.24804	5e-05	0.00229233	1.93595	none available	none available	not known
M04C3.2		WBGene00010851	V:19445858-19448866	0.65431	1.25939	0.944677	1.88103	0.0017	0.0427455	1.92476	none available	none available	not known
F23B2.12	pcp-2	WBGene00003957	IV:9160616-9165107	6.5765	12.6251	0.940904	2.9892	5e-05	0.00229233	1.91973	pcp-2 encodes a prolyl carboxypeptidase.	pcp-2 encodes a prolyl carboxypeptidase.	Prolyl Carboxy Peptidase like
F46H5.8	lact-1	WBGene00018523	X:7258155-7260326	4.15801	7.95831	0.93657	2.36653	0.0001	0.00418055	1.91397	lact-1 encodes a beta-lactamase domain-containing protein.	lact-1 encodes a beta-lactamase domain-containing protein.	beta-LACTamase domain containing
K10D11.6		WBGene00010750	IV:12986718-12989401	1.55282	2.97106	0.936089	2.12221	0.0001	0.00418055	1.91333	none available	none available	not known
ZC455.5	ugt-4	WBGene00013905	V:12793025-12795286	5.31373	10.1303	0.930877	2.57905	5e-05	0.00229233	1.90644	none available	none available	UDP-GlucuronosylTransferase
W04E12.8	clec-50	WBGene00012253	V:19747790-19750753	135.227	257.179	0.927393	3.40197	5e-05	0.00229233	1.90183	none available	none available	C-type LECtin
Y39D8C.1	abt-4	WBGene00000022	V:323797-330725	6.33984	12.0517	0.926716	3.06211	5e-05	0.00229233	1.90095	abt-4 encodes a predicted ATP-binding cassette (ABC) transporter that is a member of the ABCA subfamily of transport proteins; ABT-4 is predicted to function as a transmembrane protein that couples energy to transport of various molecules across membranes, but as loss of abt-4 activity via RNAi results in no obvious defects, the precise role of abt-4 in C. elegans development and/or behavior is n…	abt-4 encodes a predicted ATP-binding cassette (ABC) transporter that is a member of the ABCA subfamily of transport proteins; ABT-4 is predicted to function as a transmembrane protein that couples energy to transport of various molecules across membranes, but as loss of abt-4 activity via RNAi results in no obvious defects, the precise role of abt-4 in C. elegans development and/or behavior is n…	ABC Transporter family
Y113G7C.1		WBGene00013771	V:20313225-20319400	0.314812	0.597262	0.923874	1.83262	0.00165	0.041871	1.8972	none available	none available	not known
K09E4.6	cpg-7	WBGene00010723	II:14108030-14109121	5.42595	10.2926	0.923658	1.85311	0.0015	0.0387073	1.89692	cpg-7 encodes a small (116-residue), putatively secreted protein with 11 potential chondroitin attachment sites, 6 of them verified by mass spectrometry.	cpg-7 encodes a small (116-residue), putatively secreted protein with 11 potential chondroitin attachment sites, 6 of them verified by mass spectrometry.	Chondroitin ProteoGlycan
F57F4.4		WBGene00019017	V:6401351-6408767	27.8892	52.822	0.92143	3.42177	5e-05	0.00229233	1.89399	none available	none available	not known
F57F4.3	gfi-1	WBGene00001581	V:6392522-6399904	19.6279	37.1588	0.920794	3.38768	5e-05	0.00229233	1.89316	gfi-1 encodes a protein that contains 21 ET modules; interacts with unc-68 in yeast two-hybrid assays.	gfi-1 encodes a protein that contains 21 ET modules; interacts with unc-68 in yeast two-hybrid assays.	GEI-4 (Four) Interacting protein
ZK6.11		WBGene00022645	V:415713-417707	147.189	277.076	0.912608	3.17915	5e-05	0.00229233	1.88245	none available	none available	not known
D1005.3	cebp-1	WBGene00016997	X:1452690-1454024	6.89109	12.9692	0.912284	2.47631	5e-05	0.00229233	1.88202	cebp-1 encodes a bZip domain-containing protein that is a member of the CCAAT/enhancer-binding proteins (C/EBP) subfamily of bZip proteins; in C. elegans, CEBP-1 functions together with a DLK-1 signaling pathway to effect axon regeneration after laser axotomy in adult neurons; cebp-1 protein and mRNA are located in synapses and axons, and translation of axonal cebp-1 mRNA is upregulated via the D…	CEBP-1 and ZIP-4 are obvious homologs of Brugia malayi Bm1_32560.	C/EBP (CCAAT/enhancer-binding protein) homolog
Y54G2A.33	clec-84	WBGene00021895	IV:2842470-2845592	16.6382	31.2532	0.909505	2.58376	0.0001	0.00418055	1.8784	none available	none available	C-type LECtin
C33C12.8	gba-2	WBGene00016340	II:2182503-2186434	8.06365	15.0654	0.901736	2.60265	5e-05	0.00229233	1.86831	encodes an ortholog of human glucosidase, beta, acid (HGNC:GBA); gba-2 is predicted to have glucosylceramidase activity, based on protein domain information.
M199.4	clec-190	WBGene00010953	IV:15124892-15126081	17.5	32.6672	0.900491	2.60597	5e-05	0.00229233	1.8667	none available	none available	C-type LECtin
K10D11.5		WBGene00010749	IV:12989674-12991772	7.38369	13.7707	0.899192	2.52604	5e-05	0.00229233	1.86502	none available	none available	not known
F25B3.5		WBGene00009102	V:9565600-9570266	1.41708	2.63646	0.895677	2.04896	0.0003	0.0105529	1.86049	none available	none available	not known
F01D5.5		WBGene00008495	II:14001590-14002205	4.42653	8.2287	0.894489	1.87695	0.00135	0.035639	1.85895	none available	none available	not known
C06C6.5	nhr-50	WBGene00003640	V:15997747-16000549	1.82726	3.39673	0.894463	1.95178	0.00095	0.0272215	1.85892	none available	none available	Nuclear Hormone Receptor family
C17H1.5		WBGene00007658	I:13113624-13116422	1.4933	2.7727	0.892783	1.80821	0.002	0.0475917	1.85676	none available	none available	not known
		WBGene00010346	X:10534739-10537044	2.09839	3.88197	0.887508	1.96526	0.00105	0.0295331	1.84998	none available	none available	not known
C43C3.1	ifp-1	WBGene00002067	X:9675777-9680103	1.30609	2.4122	0.885101	2.12194	0.0005	0.0161432	1.84689	ifp-1 encodes a nonessential intermediate filament protein; IFP-1 is predicted to function as a structural component of the cytoskeleton; IFP-1 has no obvious function in RNAi assays.	Based on sequence similarity, the C. elegans intermediate filament protein family is comprised of five distinct subfamilies, A, B, C, D, and E. IFP-1 is the sole member of the E subgroup. All eleven intermediate filament proteins exhibit a lamin-like length of the coil 1b domain, but only the A and B subgroups have a lamin homology segment in the tail domain.	Intermediate Filament Protein, class E
F53C3.12	bcmo-2	WBGene00018755	II:3908491-3910830	2.31411	4.25993	0.880371	2.10672	0.0004	0.0135174	1.84085	none available	none available	Beta-Carotene 15,15'-MonoOxygenase
Y46G5A.10	cnp-2	WBGene00012901	II:12760705-12767127	2.15496	3.96295	0.878912	2.24368	0.0002	0.0076624	1.83899	none available	none available	CalciNeurin binding Protein
Y82E9BL.10	fbxa-14	WBGene00022326	III:1322122-1323687	2.28327	4.19754	0.878442	1.86565	0.0013	0.0349223	1.83839	none available	none available	F-box A protein
Y34B4A.6		WBGene00021322	X:5252967-5255035	113.733	208.696	0.875755	3.07641	5e-05	0.00229233	1.83496	none available	none available	not known
F54D5.4		WBGene00010050	II:11569725-11570907	202.158	370.356	0.873428	3.07317	5e-05	0.00229233	1.83201	none available	none available	not known
ZC15.8	pqn-94	WBGene00004173	V:20274046-20275250	10.7488	19.6852	0.872941	1.89114	0.0009	0.0260055	1.83139	The protein product of this gene is predicted to contain a glutamine/asparagine (Q/N)-rich ('prion') domain, by the algorithm of Michelitsch and Weissman (as of the WS77 release of WormBase, i.e., in wormpep77).	Proteins bearing such domains can sometimes stably exist in at least two distinct physical states, each associated with a different phenotype; propagation of one of these traits is achieved by a self-perpetuating change in the protein from one form to the other, mediated by conformational changes in the glutamine/asparagine-rich domain. Prion domains are both modular and transferable to other pro…	Prion-like-(Q/N-rich)-domain-bearing protein
M02F4.7	clec-265	WBGene00019738	X:3031714-3033195	11.9665	21.8596	0.86926	2.50052	5e-05	0.00229233	1.82673	none available	none available	C-type LECtin
T27A3.4	spch-3	WBGene00020840	I:6098978-6099728	4.44393	8.10328	0.866672	1.89939	0.001	0.0282423	1.82345	none available	none available	not known
F23F12.3		WBGene00017751	III:6500398-6507657	2.81235	5.1161	0.863268	2.20458	0.0002	0.0076624	1.81915	none available	none available	not known
Y57A10A.14		WBGene00013257	II:12185922-12189180	3.76533	6.83676	0.860537	1.9223	0.00115	0.0317612	1.81571	none available	none available	not known
T05D4.4	osm-7	WBGene00003887	III:13576067-13580481	3.03914	5.51599	0.859956	2.25901	5e-05	0.00229233	1.81498	osm-7 encodes a protein required for normal osmosensation, osmotic resistance, and defecation rhythm, and for fully normal growth rate; OSM-7 has no clear orthologs outside of nematodes, but is paralogous to DOS-1, OSM-11, and K02F3.7; OSM-7 is expressed in the hypodermis, has a predicted signal sequence with 12 conserved cysteine residues, and may be secreted; osm-7 mutants have abnormally high …	Roughly 5% of osm-7 mutant worms can survive freezing without added glycerol, presumably because of their elevated basal levels of internal glycerol; in contrast, normal worms never survive such treatment. osm-7 mutants require normal DPY-2, DPY-7, and DPY-10 for full resistance to osmotic stress.	OSMotic avoidance abnormal
F22B8.7		WBGene00009049	V:16095197-16097288	8.15248	14.7828	0.858607	2.36011	0.0001	0.00418055	1.81329	none available	none available	not known
C51E3.10		WBGene00008255	V:10160545-10161048	29.4062	53.3043	0.858134	1.91134	0.0009	0.0260055	1.81269	none available	none available	not known
R06C7.10	myo-1	WBGene00002348	I:7258912-7267077	2.10966	3.82145	0.857112	2.47659	5e-05	0.00229233	1.81141	none available	none available	LEThal
F55C12.7	tag-234	WBGene00018874	II:5864161-5866936	10.7154	19.3469	0.852414	2.15693	0.00025	0.00912069	1.80552	none available	none available	Temporarily Assigned Gene name
Y55F3C.3	kvs-5	WBGene00021948	IV:742082-753320	4.40584	7.93612	0.849016	2.02826	0.00055	0.0174704	1.80127
Y32F6A.5		WBGene00012530	V:10451282-10453754	65.885	118.596	0.848032	3.11726	5e-05	0.00229233	1.80005	none available	none available	not known
T08B6.4		WBGene00020353	IV:4905670-4908473	1.19509	2.15074	0.847709	1.84498	0.0017	0.0427455	1.79965	none available	none available	not known
F28B4.3		WBGene00017892	X:3227478-3235398	23.1671	41.6596	0.846572	3.17099	5e-05	0.00229233	1.79822	none available	none available	not known
C15A11.7		WBGene00007599	I:7405026-7408508	8.38624	15.0691	0.845495	2.34746	5e-05	0.00229233	1.79688	none available	none available	not known
ZK896.7	clec-186	WBGene00014138	IV:12866083-12869144	27.5786	49.3011	0.838071	2.77084	5e-05	0.00229233	1.78766	none available	none available	C-type LECtin
F19C7.1		WBGene00017591	IV:4605776-4609670	118.65	212.087	0.837949	2.98002	5e-05	0.00229233	1.7875	none available	none available	not known
C30F12.6	nmur-4	WBGene00016265	I:6989065-6992105	1.7451	3.11226	0.83465	1.86553	0.00165	0.041871	1.78343	none available	none available	NMUR (NeuroMedin U Receptor) homolog
K03H1.5		WBGene00010540	III:9932312-9939607	1.49346	2.66081	0.833205	2.25189	5e-05	0.00229233	1.78164	none available	none available	not known
T20B3.1		WBGene00011850	V:16815538-16820591	2.35564	4.19011	0.830866	2.02302	0.00065	0.0199111	1.77876	none available	none available	not known
Y57G11A.2		WBGene00013290	IV:14517003-14519501	1.5629	2.77402	0.827759	1.92387	0.00145	0.0377	1.77492	none available	none available	not known
T19D2.1		WBGene00020567	X:3932836-3937861	0.849634	1.50782	0.827549	1.86842	0.00135	0.035639	1.77467	none available	none available	not known
W02D9.5	ssp-37	WBGene00012211	I:12561033-12561549	7.37249	13.0835	0.827524	1.78743	0.0019	0.0464167	1.77464	none available	none available	Sperm Specific family, class P
K10C2.1		WBGene00019617	X:6420992-6430567	19.6861	34.8198	0.822734	3.07841	5e-05	0.00229233	1.76875	none available	none available	not known
F02E8.6	ncr-1	WBGene00003561	X:4472258-4480051	3.02894	5.35542	0.822185	2.47848	5e-05	0.00229233	1.76808	ncr-1 encodes a large transmembrane glycoprotein with a patched-like domain that is orthologous to human NPC1 (OMIM:257220, mutated in Niemann-Pick type C disease); NCR-1 and NPC1 are eukaryotic members of the resistance-nodulation-division (RND) family of membrane permeases, and have a putative sterol-sensing domain; by homology, NCR-1 is predicted to function in intracellular cholesterol and gl…	ncr-1 encodes a large transmembrane glycoprotein with a patched-like domain that is orthologous to human NPC1 (OMIM:257220, mutated in Niemann-Pick type C disease); NCR-1 and NPC1 are eukaryotic members of the resistance-nodulation-division (RND) family of membrane permeases, and have a putative sterol-sensing domain; by homology, NCR-1 is predicted to function in intracellular cholesterol and gl…	NPC1 (human Niemann Pick C disease) Related
K12H4.7		WBGene00019682	III:8048350-8051082	296.325	522.596	0.818515	2.97131	5e-05	0.00229233	1.76359	none available	none available	not known
T12D8.5		WBGene00011733	III:13625898-13626411	35.5398	62.552	0.815621	2.20792	0.0002	0.0076624	1.76005	none available	none available	not known
K02G10.5		WBGene00019346	X:4687759-4691288	1.2397	2.17308	0.809755	1.85185	0.00175	0.0437627	1.75291	none available	none available	not known
ZK455.4	asm-2	WBGene00000212	X:11321019-11324179	2.94832	5.15092	0.804936	2.08869	0.0003	0.0105529	1.74707	asm-2 encodes a protein similar to human acid sphingomyelinase (ASM) or sphingomyelin phosphodiesterase 1; the ASM-2 protein has a putative secretory signal peptide at the N-terminus, saposin-like and proline-rich domains and putative N-linked glycosylation sites; asm-2 shows phosphodiesterase activity when expressed in COS-7 cells; like mammalian ASM, asm-2 is probably both intracellular and sec…	asm-2 encodes a protein similar to human acid sphingomyelinase (ASM) or sphingomyelin phosphodiesterase 1; the ASM-2 protein has a putative secretory signal peptide at the N-terminus, saposin-like and proline-rich domains and putative N-linked glycosylation sites; asm-2 shows phosphodiesterase activity when expressed in COS-7 cells; like mammalian ASM, asm-2 is probably both intracellular and sec…	Acid SphingoMyelinase
F01D4.2	ugt-44	WBGene00008486	IV:10469734-10471862	19.7918	34.5762	0.804877	2.52769	5e-05	0.00229233	1.747	none available	none available	UDP-GlucuronosylTransferase
K08C7.2	fmo-1	WBGene00001476	IV:10661828-10664376	1.55739	2.72051	0.804746	1.8834	0.00145	0.0377	1.74684	fmo-1 encodes a flavin-containing monoxygenase homologous to human FMO1, FMO2, and FMO3 (OMIM:602079, mutated in trimethylaminuria).	fmo-1 encodes a flavin-containing monoxygenase homologous to human FMO1, FMO2, and FMO3 (OMIM:602079, mutated in trimethylaminuria).	Flavin-containing MonoOxygenase family
F53C11.1		WBGene00009971	V:13775730-13777747	9.06845	15.7819	0.799344	2.32258	5e-05	0.00229233	1.74031	none available	none available	not known
C34H4.1		WBGene00016424	IV:1555577-1557553	4.58922	7.98342	0.798759	1.88756	0.0013	0.0349223	1.7396	none available	none available	not known
F09C8.1		WBGene00008621	X:16159566-16163467	13.3093	23.1468	0.798376	2.40966	5e-05	0.00229233	1.73914	none available	none available	not known
K06A5.2		WBGene00019430	I:6468130-6469386	5.66522	9.84097	0.796668	2.0004	0.0005	0.0161432	1.73709	none available	none available	not known
C16B8.3		WBGene00015823	X:3968015-3968617	46.9781	81.4137	0.793284	2.46996	5e-05	0.00229233	1.73301	none available	none available	not known
Y39B6A.1		WBGene00012664	V:19200989-19203574	137.033	237.321	0.792315	2.8159	5e-05	0.00229233	1.73185	none available	none available	not known
K08D8.6		WBGene00010660	IV:12887107-12890476	39.4352	68.078	0.787703	2.70471	5e-05	0.00229233	1.72633	none available	none available	not known
T27E9.1	ant-1.1	WBGene00006439	III:13463042-13464537	2352.98	4059.29	0.786738	2.69377	5e-05	0.00229233	1.72517	ant-1.1 encodes one of four C. elegans mitochondrial adenine nucleotide transporters; by homology, ANT-1.1 is predicted to facilitate ADP/ATP exchange between the cytosol and mitochondria; ant-1.1 is an essential gene, required for embryogenesis as well as for normal postembryonic body size and adult lifespan; in addition, ANT-1.1 plays a critical role in promoting somatic and germline programmed…	ant-1.1 encodes one of four C. elegans mitochondrial adenine nucleotide transporters; by homology, ANT-1.1 is predicted to facilitate ADP/ATP exchange between the cytosol and mitochondria; ant-1.1 is an essential gene, required for embryogenesis as well as for normal postembryonic body size and adult lifespan; in addition, ANT-1.1 plays a critical role in promoting somatic and germline programmed…	Adenine Nucleotide Translocator
C01C10.1	clc-2	WBGene00000523	X:7431418-7433484	3.23627	5.55626	0.779783	1.78178	0.00195	0.0471359	1.71687	clc-2 encodes a claudin homolog, closely similar to CLC-1, that is required for normal cohesion of apical junctions in epithelia; claudins are integral membrane proteins with four transmembrane sequences that are found in mammalian tight junctions (TJs), induce TJs when transgenically expressed in cells normally lacking them, and can mediate the specific conductance of of specific ions (e.g., mag…	clc-2 encodes a claudin homolog, closely similar to CLC-1, that is required for normal cohesion of apical junctions in epithelia; claudins are integral membrane proteins with four transmembrane sequences that are found in mammalian tight junctions (TJs), induce TJs when transgenically expressed in cells normally lacking them, and can mediate the specific conductance of of specific ions (e.g., mag…	CLaudin-like in Caenorhabditis
F11C3.3	unc-54	WBGene00006789	I:14846464-14863527	43.2162	73.9986	0.775927	2.71128	5e-05	0.00229233	1.71229	unc-54 encodes a muscle myosin class II heavy chain (MHC B); UNC-54 is the major myosin heavy chain expressed in C. elegans and is required for locomotion and egg-laying; in vivo and in vitro, UNC-54 interacts with ITR-1, an IP3 receptor, and this interaction may provide a link between calcium signaling and the muscle cytoskeleton; UNC-54 is a thick filament component that is expressed in multipl…	UNC-54 expression is normal in animals lacking expression of the MyoD homolog hlh-1, suggesting that HLH-1 is not the sole regulator of muscle formation in C. elegans. ITR-1 binds MYO-1 both in yeast two-hybrid and in co-immunoprecipitation assays; ITR-1 also binds MYO-2 and NMY-2 in yeast two-hybrid assays. Paramyosin (UNC-15) accumulation is decreased in the absence of myosin B (UNC-54), and my…	UNCoordinated
Y69A2AL.2		WBGene00044468	IV:2482254-2484110	43.1408	73.7742	0.774063	2.12368	0.00035	0.0119749	1.71008	none available	none available	not known
F35E12.8	cld-9	WBGene00009432	V:13749167-13751902	5.02588	8.56169	0.768519	2.0787	0.00075	0.0225722	1.70352	none available	none available	not known
M28.10		WBGene00010901	II:10647438-10648596	62.2068	105.94	0.76811	2.63373	5e-05	0.00229233	1.70303	none available	none available	not known
F55B11.1		WBGene00010083	IV:14401099-14412851	3.24406	5.50855	0.763872	2.30156	0.0002	0.0076624	1.69804	The F55B11.1 gene encodes an ortholog of the human gene XANTHINE DEHYDROGENASE (XDH), which when mutated leads to xanthinuria (OMIM:278300).	The F55B11.1 gene encodes an ortholog of the human gene XANTHINE DEHYDROGENASE (XDH), which when mutated leads to xanthinuria (OMIM:278300).	not known
Y119D3B.13		WBGene00022490	III:1181991-1184926	12.8656	21.8159	0.761864	2.1295	0.0003	0.0105529	1.69568	none available	none available	not known
R07C12.2		WBGene00019932	IV:4148127-4150057	5.00729	8.48958	0.761665	1.94391	0.00055	0.0174704	1.69544	none available	none available	not known
R08E3.2		WBGene00019958	X:4821796-4824650	9.30373	15.7508	0.759547	2.07158	0.00025	0.00912069	1.69296	none available	none available	not known
Y49E10.18		WBGene00013037	III:12442519-12445999	22.1839	37.4896	0.75698	2.36034	0.0001	0.00418055	1.68995	none available	none available	not known
C14F11.4		WBGene00015780	X:6231068-6233007	31.1542	52.5702	0.75482	2.53579	5e-05	0.00229233	1.68742	none available	none available	not known
F53E10.4	irg-3	WBGene00018760	V:2592571-2595055	9.3964	15.8209	0.751656	1.93814	0.00085	0.0249806	1.68372	none available	none available	Infection Response Gene
T19D12.1		WBGene00020576	II:6666866-6673694	4.11484	6.90039	0.745842	2.43823	5e-05	0.00229233	1.67695	none available	none available	not known
B0365.6	clec-41	WBGene00007153	V:13134932-13138067	31.7097	53.1479	0.745089	2.57124	5e-05	0.00229233	1.67608	none available	none available	C-type LECtin
Y69H2.3		WBGene00013481	V:18650308-18664084	99.7413	166.81	0.741944	2.65094	5e-05	0.00229233	1.67243	none available	none available	not known
F48A11.1	chs-2	WBGene00000497	II:203458-211920	0.944044	1.57762	0.740821	1.8786	0.00165	0.041871	1.67113	chs-2 encodes a putative chitin synthase, paralogous to CHS-1; CHS-2 is required for synthesis of chitin lining the inner pharyngeal surface (primarily in the buccal cavity and grinder), while CHS-1 is dispensable for pharyngeal chitin; CHS-2 is also required for normal pharyngeal shape and function, and for larval viability; chs-2(RNAi) animals have abnormally large, misshapen grinders, and arre…	All nematodes are thought to use chitin (a homopolymer of beta,1->4 linked N-acetylglucosamine) as a structural component of their eggshells (Bird and Bird [1991], The Structure of Nematodes; 2cd. ed., San Diego, Academic Press). chs-2 orthologs have been found in Brugia malayi and Meloidogyne artiellia.	CHitin Synthase
AC3.8	ugt-2	WBGene00007073	V:10398782-10401195	7.25744	12.1191	0.739752	2.05714	0.00045	0.01495	1.66989	none available	none available	UDP-GlucuronosylTransferase
F36H1.5	hrg-4	WBGene00009493	IV:11030188-11031076	23.52	39.2434	0.738557	2.02509	0.00025	0.00912069	1.66851	hrg-4 encodes a transmembrane protein that is conserved amongst nematodes; hrg-4 functions to mediate heme homeostasis, likely by regulating heme transport across the plasma membrane; in vitro, HRG-4 exhibits heme binding over a broad pH range and when expressed in Xenopus oocytes, can stimulate heme-dependent currents; when expressed in HEK293 cells, HRG-4 localizes primarily to the plasma membr…	hrg-4 encodes a transmembrane protein that is conserved amongst nematodes; hrg-4 functions to mediate heme homeostasis, likely by regulating heme transport across the plasma membrane; in vitro, HRG-4 exhibits heme binding over a broad pH range and when expressed in Xenopus oocytes, can stimulate heme-dependent currents; when expressed in HEK293 cells, HRG-4 localizes primarily to the plasma membr…	Heme Responsive Gene
ZK154.3	mec-7	WBGene00003171	X:7763160-7776624	6.08236	10.0975	0.731289	1.95148	0.0006	0.0187982	1.66013	mec-7 encodes a beta-tubulin required for touch sensitivity along the body wall, and for normal levels of locomotor activity; it is strongly expressed in six touch receptor neurons, with weak expression in FLP, PVD, and BDU cells.	mec-7 encodes a beta-tubulin required for touch sensitivity along the body wall, and for normal levels of locomotor activity; it is strongly expressed in six touch receptor neurons, with weak expression in FLP, PVD, and BDU cells.	MEChanosensory abnormality
Y71H10A.2	fard-1	WBGene00022200	X:2933352-2937732	42.9073	71.1647	0.72994	2.62083	5e-05	0.00229233	1.65857	none available	none available	Fatty Acyl-CoA ReDuctase
F13D2.1		WBGene00008735	X:11163883-11175074	1.24366	2.0607	0.72855	1.87496	0.00165	0.041871	1.65696	none available	none available	not known
F36A4.10	col-34	WBGene00000611	IV:4243540-4244603	5.36844	8.89292	0.728153	1.77382	0.0014	0.0367473	1.65652	col-34 encodes a cuticle collagen protein and is a critical component of male tail cuticle organization affecting ray morphology.	col-34 encodes a cuticle collagen protein and is a critical component of male tail cuticle organization affecting ray morphology.	COLlagen
W03D8.8		WBGene00020989	I:2791689-2794896	4.624	7.63737	0.723935	1.8777	0.00125	0.0339773	1.65168	none available	none available	not known
F49C12.7		WBGene00009877	IV:9309102-9312904	10.9431	18.0687	0.723475	2.08992	0.0005	0.0161432	1.65115	none available	none available	not known
Y106G6H.1		WBGene00013716	I:10429661-10432316	8.56145	14.1344	0.72328	2.10491	0.00045	0.01495	1.65094	none available	none available	not known
K02D7.1		WBGene00019298	IV:292428-294676	36.1311	59.5878	0.721775	2.44905	5e-05	0.00229233	1.64921
W01F3.2		WBGene00012185	V:20655756-20657418	28.5617	46.9814	0.718009	2.30256	5e-05	0.00229233	1.64491	none available	none available	not known
T26C12.6	clec-173	WBGene00044469	IV:3266399-3267671	19.361	31.8358	0.717495	1.93807	0.0011	0.0306263	1.64433	none available	none available	C-type LECtin
Y52E8A.4	plep-1	WBGene00021797	II:4309829-4312208	6.96082	11.4348	0.716103	1.95547	0.0009	0.0260055	1.64274	none available	none available	not known
F40F8.7	pqm-1	WBGene00004096	II:11142675-11152489	18.6102	30.4072	0.708317	2.11231	0.0001	0.00418055	1.6339	pqm-1 encodes a C2H2-type zinc finger and leucine zipper-containing protein that is upregulated in response to oxidative stress induced by paraquat treatment; PQM-1 may function as a stress-responsive transcription factor.	pqm-1 encodes a C2H2-type zinc finger and leucine zipper-containing protein that is upregulated in response to oxidative stress induced by paraquat treatment; PQM-1 may function as a stress-responsive transcription factor.	ParaQuat (Methylviologen) responsive
W03D8.6	itx-1	WBGene00002174	I:2802822-2815787	5.2818	8.61927	0.706537	2.30868	0.00015	0.00603246	1.63188	itx-1 encodes one of two Caspr orthologues found in the C. elegans genome; Caspr proteins belong to the Neurexin superfamily and are involved in mediating cell-cell contacts and in the formation of specialized membrane-domains in polarized epithelial and nerve cells; RNA interference of itx-1 suggests that itx-1 is involved in the correct positioning and maintenance of apical junctions and in mai…	itx-1 encodes one of two Caspr orthologues found in the C. elegans genome; Caspr proteins belong to the Neurexin superfamily and are involved in mediating cell-cell contacts and in the formation of specialized membrane-domains in polarized epithelial and nerve cells; RNA interference of itx-1 suggests that itx-1 is involved in the correct positioning and maintenance of apical junctions and in mai…	InTestinal NeureXin-like
C07A9.9		WBGene00007405	III:9663194-9667430	8.99894	14.6326	0.701359	1.90108	0.00135	0.035639	1.62604	none available	none available	not known
H20E11.1		WBGene00019213	IV:6830210-6833424	8.6315	13.9938	0.697107	2.02203	0.0005	0.0161432	1.62125	none available	none available	not known
F13H6.1	bcl-11	WBGene00017430	V:6356457-6362980	4.27806	6.92873	0.695634	2.08753	0.0003	0.0105529	1.6196	none available	none available	not known
C18B2.5		WBGene00015956	X:3606727-3611082	35.8533	58.0184	0.694406	2.49077	5e-05	0.00229233	1.61822	none available	none available	not known
Y65B4BR.3	ptr-21	WBGene00004235	I:550710-556641	12.3946	19.9641	0.6877	2.36436	5e-05	0.00229233	1.61071	ptr-21 encodes a nematode-specific member of the sterol sensing domain (SSD) proteins, distantly paralogous to Drosophila PATCHED (PTC) and human PTCH (OMIM:601309, mutated in basal cell nevus syndrome); PTR-21 is weakly required for normal molting from L4 to adult stages; PTR-21 is also required for normal growth to full size and locomotion.	ptr-21 encodes a nematode-specific member of the sterol sensing domain (SSD) proteins, distantly paralogous to Drosophila PATCHED (PTC) and human PTCH (OMIM:601309, mutated in basal cell nevus syndrome); PTR-21 is weakly required for normal molting from L4 to adult stages; PTR-21 is also required for normal growth to full size and locomotion.	PaTched Related family
B0302.5		WBGene00015122	X:17193216-17195034	20.2988	32.6615	0.6862	1.99243	0.0005	0.0161432	1.60904	none available	none available	not known
Y16B4A.2		WBGene00012445	X:14761886-14771772	10.8701	17.4902	0.686181	2.47351	5e-05	0.00229233	1.60902	none available	none available	not known
F22E5.1		WBGene00017703	II:2675788-2677538	10.2968	16.5249	0.68245	1.9068	0.0011	0.0306263	1.60486	none available	none available	not known
F27E5.1		WBGene00009192	II:10139521-10141312	32.3483	51.8732	0.6813	2.27362	0.0001	0.00418055	1.60358	none available	none available	not known
K08B4.3	ugt-19	WBGene00019515	IV:6076753-6079928	9.2562	14.8413	0.681125	1.95755	0.0009	0.0260055	1.60339	none available	none available	UDP-GlucuronosylTransferase
F35A5.1		WBGene00018024	X:3807449-3816393	0.96999	1.55272	0.678756	1.79889	0.00155	0.039848	1.60076	The F35A5.1 gene encodes a homolog of human FMR2, which when mutated leads to fragile site mental retardation, type 2 (OMIM:309548).	The F35A5.1 gene encodes a homolog of human FMR2, which when mutated leads to fragile site mental retardation, type 2 (OMIM:309548).	not known
H22K11.1	asp-3	WBGene00000216	X:6791127-6792670	717.113	1144.66	0.674652	2.40812	0.0001	0.00418055	1.59621	asp-3 encodes an aspartyl protease homolog that is required, in parallel with ASP-4 but downstream of CLP-1 and TRA-3, for degenerative (necrotic-like) cell death in neurons induced by mutations such as mec-4(d), deg-3(d), or gsa-1(gf).	asp-3 encodes an aspartyl protease homolog that is required, in parallel with ASP-4 but downstream of CLP-1 and TRA-3, for degenerative (necrotic-like) cell death in neurons induced by mutations such as mec-4(d), deg-3(d), or gsa-1(gf).	ASpartyl Protease
F59B1.8		WBGene00019100	V:3641853-3644236	8.79784	14.0412	0.674442	1.94501	0.0006	0.0187982	1.59598	none available	none available	not known
F08B1.1	vhp-1	WBGene00006923	II:5322979-5340220	11.8084	18.8427	0.674187	2.08184	0.00045	0.01495	1.5957	vhp-1 encodes a MAP kinase phosphatase (MKP); VHP-1 activity is required for regulation of the KGB-1/JNK-like MAPK-mediated stress response pathway.	vhp-1 encodes a MAP kinase phosphatase (MKP); VHP-1 activity is required for regulation of the KGB-1/JNK-like MAPK-mediated stress response pathway.	VH1 dual-specificity phosphatase family
B0218.1	faah-1	WBGene00015047	IV:8159338-8163776	19.1394	30.4503	0.669909	2.21729	0.0004	0.0135174	1.59097	a putative fatty acid amide hydrolase enzyme and is orthologous to human fatty acid amide hydrolase (FAAH); faah-1 is involved in regulating N-acylethanolamines (NAEs), which are lipid-derived signalling molecules, reduced levels of which, under dietary restriction, result in increased lifespan
Y54G2A.14	clec-83	WBGene00021879	IV:2839388-2841431	40.0058	63.556	0.66782	2.14917	0.00045	0.01495	1.58867	none available	none available	C-type LECtin
F25E5.1		WBGene00017782	V:7465877-7471174	12.7295	20.1921	0.665619	2.31424	5e-05	0.00229233	1.58624	none available	none available	not known
K06A4.7		WBGene00010597	V:9489942-9491458	773.298	1225.8	0.664626	2.12323	0.00025	0.00912069	1.58516	none available	none available	not known
C50H11.15	cyp-33C9	WBGene00016860	V:3091813-3094500	6.8412	10.7977	0.658404	1.87295	0.0012	0.0327476	1.57833	none available	none available	CYtochrome P450 family
W04E12.6	clec-49	WBGene00012251	V:19744376-19746602	9.2028	14.506	0.656504	1.79855	0.0018	0.0446076	1.57626	clec-49 encodes a protein containing two calcium-dependent (C-type) lectin domains; by sequence analysis, CLEC-49 is predicted to be a secreted protein that binds carbohydrates; the Toxocara canis (canine roundworm) TES-32 protein, for which CLEC-49 is one of the most closely related C. elegans proteins, has been shown to reside in the parasite epicuticle and, in vitro, binds both galactose- and …	clec-49 encodes a protein containing two calcium-dependent (C-type) lectin domains; by sequence analysis, CLEC-49 is predicted to be a secreted protein that binds carbohydrates; the Toxocara canis (canine roundworm) TES-32 protein, for which CLEC-49 is one of the most closely related C. elegans proteins, has been shown to reside in the parasite epicuticle and, in vitro, binds both galactose- and …	C-type LECtin
F12B6.1	abt-2	WBGene00000020	I:2255923-2272867	1.73805	2.7321	0.652544	1.91118	0.00115	0.0317612	1.57193	abt-2 encodes a predicted ATP-binding cassette (ABC) transporter that is a member of the ABCA subfamily of transport proteins; ABT-2 is predicted to function as a transmembrane protein that couples energy to transport of various molecules across membranes.	abt-2 encodes a predicted ATP-binding cassette (ABC) transporter that is a member of the ABCA subfamily of transport proteins; ABT-2 is predicted to function as a transmembrane protein that couples energy to transport of various molecules across membranes.	ABC Transporter family
C44B7.8	pmp-1	WBGene00004058	II:6880649-6883691	22.5005	35.3073	0.650008	2.22955	0.00025	0.00912069	1.56918	pmp-1 encodes an ATP-binding cassette (ABC) transporter most closely related to the peroxisomal membrane proteins; pmp-1 activity is required for efficient RNA interference (RNAi) of a germline-expressed target, pop-1.	pmp-1 encodes an ATP-binding cassette (ABC) transporter most closely related to the peroxisomal membrane proteins; pmp-1 activity is required for efficient RNA interference (RNAi) of a germline-expressed target, pop-1.	Peroxisomal Membrane Protein related
Y97E10C.1		WBGene00022410	V:7728793-7730269	8.30842	13.0295	0.649134	1.79783	0.00165	0.041871	1.56823	none available	none available	not known
K10G9.1	vglu-2	WBGene00010755	III:10295027-10298571	6.65278	10.4256	0.648098	1.93763	0.0008	0.0236628	1.5671	none available	none available	Vesicular GLUtamate transporter
F28B12.2	egl-44	WBGene00001208	II:5933457-5940771	12.2955	19.2446	0.646331	1.95073	0.0008	0.0236628	1.56517	egl-44 encodes a transcription enhancer factor of the TEA domain (TEAD) class; egl-44 activity is required to repress the touch cell fate in some cells and to promote aspects of HSN differentiation; EGL-44 physically interacts with F13E6.4, a C. elegans Yes-associated protein (YAP) homolog, and when co-expressed, the two proteins are able to activate a TEAD reporter; an EGL-44::GFP fusion protein…	egl-44 encodes a transcription enhancer factor of the TEA domain (TEAD) class; egl-44 activity is required to repress the touch cell fate in some cells and to promote aspects of HSN differentiation; EGL-44 physically interacts with F13E6.4, a C. elegans Yes-associated protein (YAP) homolog, and when co-expressed, the two proteins are able to activate a TEAD reporter; an EGL-44::GFP fusion protein…	EGg Laying defective
F57B1.3	col-159	WBGene00000732	V:13198211-13199297	57.6351	90.1091	0.644725	2.24478	0.0001	0.00418055	1.56344	none available	none available	COLlagen
ZK337.1	tep-1	WBGene00013969	I:14993807-15001572	4.26158	6.66066	0.644275	2.01284	0.00035	0.0119749	1.56296
T16G12.1		WBGene00011803	III:10040084-10049675	6.57458	10.2748	0.644135	2.20702	5e-05	0.00229233	1.56281
T21H3.1		WBGene00020662	V:1176725-1178836	555.708	867.272	0.642159	1.94533	0.0007	0.0213004	1.56066	none available	none available	not known
K08E5.3	mua-3	WBGene00003482	III:10160590-10183423	2.78371	4.34433	0.642124	2.1353	0.00015	0.00603246	1.56063	none available	none available	MUscle Attachment abnormal
T25B2.2		WBGene00020786	X:6169264-6173708	5.98685	9.33478	0.64082	1.81327	0.00195	0.0471359	1.55921	none available	none available	not known
F45E4.8	nlp-20	WBGene00003758	IV:7642037-7643080	43.2415	67.3288	0.638807	1.85795	0.0013	0.0349223	1.55704	nlp-20 encodes a predicted neuropeptide of the FAFA family; expressed in pharyngeal neurons.	nlp-20 encodes a predicted neuropeptide of the FAFA family; expressed in pharyngeal neurons.	Neuropeptide-Like Protein
T10D4.6		WBGene00020408	II:3119325-3123169	14.8967	23.1926	0.638673	2.15979	0.0001	0.00418055	1.5569	none available	none available	not known
VW02B12L.1	vha-6	WBGene00006915	II:11435128-11438371	115.265	179.243	0.636963	2.35769	5e-05	0.00229233	1.55505	vha-6 encodes an ortholog of subunit a of the membrane-bound (V0) domain of vacuolar proton-translocating ATPase (V-ATPase); VHA-6 is orthologous to human ATP6N1A (OMIM:192130), ATP6V0A2, ATP6V0A4 (OMIM:605239, mutated in distal renal tubular acidosis), and TCIRG1 (OMIM:604592, mutated in osteopetrosis); VHA-6 is expressed in germline (P2 through Z3 cells until the comma stage), on the apical sur…	vha-6 encodes an ortholog of subunit a of the membrane-bound (V0) domain of vacuolar proton-translocating ATPase (V-ATPase); VHA-6 is orthologous to human ATP6N1A (OMIM:192130), ATP6V0A2, ATP6V0A4 (OMIM:605239, mutated in distal renal tubular acidosis), and TCIRG1 (OMIM:604592, mutated in osteopetrosis); VHA-6 is expressed in germline (P2 through Z3 cells until the comma stage), on the apical sur…	Vacuolar H ATPase
C29F3.7		WBGene00007807	V:15354809-15357549	17.1279	26.6181	0.63606	1.99804	0.0005	0.0161432	1.55408	C29F3.7 encodes a CUB-like domain-containing protein; C29F3.7 is involved in the transcriptional, innate immune response towards several different bacterial pathogens.	C29F3.7 encodes a CUB-like domain-containing protein; C29F3.7 is involved in the transcriptional, innate immune response towards several different bacterial pathogens.	not known
T22G5.2	lbp-7	WBGene00002259	V:13879535-13880094	54.0065	83.9165	0.63582	1.7895	0.0021	0.0495427	1.55382	lbp-7 encodes a predicted intracellular fatty acid binding protein (iFABP) that is most similar to the vertebrate muscle and heart FABPs; by homology, LBP-7 is predicted to function as an intracellular transporter for small hydrophobic molecules such as lipids and steroid hormones; as loss of lbp-7 activity via large-scale RNAi screens does not result in any obvious abnormalities, the precise rol…	lbp-7 encodes a predicted intracellular fatty acid binding protein (iFABP) that is most similar to the vertebrate muscle and heart FABPs; by homology, LBP-7 is predicted to function as an intracellular transporter for small hydrophobic molecules such as lipids and steroid hormones; as loss of lbp-7 activity via large-scale RNAi screens does not result in any obvious abnormalities, the precise rol…	Lipid Binding Protein
R07E3.1		WBGene00011102	X:10339157-10341072	31.8358	49.4407	0.635048	2.15138	0.00015	0.00603246	1.55299	none available	none available	not known
ZK1073.1		WBGene00014213	X:16123865-16128784	13.6859	21.1812	0.630097	1.97254	0.001	0.0282423	1.54767	none available	none available	not known
		WBGene00016498	V:7827270-7842348	17.4425	26.9063	0.625339	2.22227	0.00015	0.00603246	1.54257
T08A9.12	spp-2	WBGene00004987	X:7315942-7316721	56.1184	86.4503	0.623397	1.76806	0.0018	0.0446076	1.5405	spp-2 encodes an antimicrobial peptide that belongs to the SPP-protein family, called caenopores, with structural similarity to saposin-like proteins (SAPLIPs), the amoebapores and the mammalian NK-lysin and granulysin; caenopores are part of the worm's innate immune system and interact with and eliminate bacteria via membrane pore-forming activity; C. elegans has at least 33 putative SPP protein…	spp-2 encodes an antimicrobial peptide that belongs to the SPP-protein family, called caenopores, with structural similarity to saposin-like proteins (SAPLIPs), the amoebapores and the mammalian NK-lysin and granulysin; caenopores are part of the worm's innate immune system and interact with and eliminate bacteria via membrane pore-forming activity; C. elegans has at least 33 putative SPP protein…	SaPosin-like Protein family
W04B5.3		WBGene00021020	III:2418332-2423898	23.2708	35.8321	0.622734	1.98782	0.00065	0.0199111	1.53979	none available	none available	not known
M6.1	ifc-2	WBGene00002056	X:642160-650092	25.5512	39.3394	0.622586	2.2679	5e-05	0.00229233	1.53963	ifc-2 encodes three isoforms of an intermediate filament protein dispensable for viability but required for normal movement, growth rate, body size, body shape, and cuticle strength; IFC-2 is present in the cytoplasm of intestinal cells, and at the desmosomes of intestinal and pharyngeal cells.	ifc-2 encodes three isoforms of an intermediate filament protein dispensable for viability but required for normal movement, growth rate, body size, body shape, and cuticle strength; IFC-2 is present in the cytoplasm of intestinal cells, and at the desmosomes of intestinal and pharyngeal cells.	Intermediate Filament, C
K08C7.3	epi-1	WBGene00001328	IV:10666798-10679261	3.06874	4.70047	0.615159	2.09164	0.0002	0.0076624	1.53173	epi-1 encodes one of two C. elegans laminin alpha chains; epi-1 affects oogenesis due to its affect on gonad development, and also affects cell migrations, axon extension and GABAergic defasciculation, morphology of the VD and DD motor neurons, body morphology, locomotion, gonad sheath epithelialization, body muscle structure, and germ cell proliferation.	epi-1 encodes one of two C. elegans laminin alpha chains; epi-1 affects oogenesis due to its affect on gonad development, and also affects cell migrations, axon extension and GABAergic defasciculation, morphology of the VD and DD motor neurons, body morphology, locomotion, gonad sheath epithelialization, body muscle structure, and germ cell proliferation.	abnormal EPIthelia
T28A11.2		WBGene00020869	V:3280376-3282641	40.671	62.2042	0.613012	1.86544	0.00135	0.035639	1.52945	none available	none available	not known
C28C12.5	spp-8	WBGene00004993	IV:8481645-8483692	27.5787	42.1333	0.611409	2.04974	0.00065	0.0199111	1.52775	none available	none available	SaPosin-like Protein family
T24B8.4		WBGene00011978	II:9063607-9070761	4.65873	7.10617	0.609137	1.82516	0.002	0.0475917	1.52534	none available	none available	not known
C07G3.9	ugt-64	WBGene00015577	V:3503127-3506350	27.0678	41.2031	0.606177	2.10283	0.00025	0.00912069	1.52222	none available	none available	UDP-GlucuronosylTransferase
R08E3.1		WBGene00019957	X:4824972-4834851	14.2188	21.598	0.603099	2.15464	0.0001	0.00418055	1.51897	none available	none available	not known
T15B7.4	col-142	WBGene00000715	V:6831145-6832237	139.152	210.803	0.599234	2.20645	0.0001	0.00418055	1.51491	none available	none available	COLlagen
F42C5.10	ifo-1	WBGene00018350	IV:7320721-7326647	7.63856	11.5418	0.595501	1.97644	0.0005	0.0161432	1.51099	none available	none available	Intermediate Filament Organize
Y39B6A.20	asp-1	WBGene00000214	V:19049422-19050790	1333.75	2014.16	0.59469	2.05549	0.00035	0.0119749	1.51015	asp-1 encodes a homolog of cathepsin D aspartic protease; it is transcribed exclusively in intestinal cells of the late embryo and early larvae and is not observed in older larvae or adults; ASP-1 is dispensable for neuronal degeneration.	asp-1 encodes a homolog of cathepsin D aspartic protease; it is transcribed exclusively in intestinal cells of the late embryo and early larvae and is not observed in older larvae or adults; ASP-1 is dispensable for neuronal degeneration.	ASpartyl Protease
T06D8.1	srap-1	WBGene00011522	II:11203740-11220548	1.2315	1.85595	0.591746	1.78115	0.0019	0.0464167	1.50706
T25B6.2	nep-22	WBGene00020788	X:9034491-9038468	26.1497	39.3829	0.590774	2.10955	0.0002	0.0076624	1.50606	nep-22 encodes two isoforms of a neprilysin; neprilysins are thermolysin-like zinc metallopeptidases, found on the outer surface of animal cells, that negatively regulate small signalling peptides (e.g., enkephalin, tachykinin, insulin, and natriuretic peptides) by cleaving them; NEP-22 is orthologous to Ac-mep-1, a gut luminal neprilysin which is specifically expressed in the adult life stage of…	nep-22 encodes two isoforms of a neprilysin; neprilysins are thermolysin-like zinc metallopeptidases, found on the outer surface of animal cells, that negatively regulate small signalling peptides (e.g., enkephalin, tachykinin, insulin, and natriuretic peptides) by cleaving them; NEP-22 is orthologous to Ac-mep-1, a gut luminal neprilysin which is specifically expressed in the adult life stage of…	NEPrilysin metallopeptidase family
F54D1.6		WBGene00010047	IV:11287780-11294883	4.96527	7.42632	0.580777	1.837	0.0013	0.0349223	1.49565	none available	none available	not known
F40F8.5		WBGene00009578	II:11132785-11134853	22.132	32.9955	0.576138	1.92632	0.0009	0.0260055	1.49085	none available	none available	not known
F54E2.1		WBGene00018823	V:2810425-2811984	71.9861	107.118	0.573406	1.88237	0.00175	0.0437627	1.48804	none available	none available	not known
F29G6.3	hpo-34	WBGene00009259	X:11511483-11518991	120.52	178.911	0.569967	1.97284	0.0003	0.0105529	1.48449
T20D3.2		WBGene00011856	IV:9329020-9330834	357.163	529.7	0.568595	2.0499	0.0003	0.0105529	1.48308	none available	none available	not known
K04H4.1	emb-9	WBGene00001263	III:9336789-9344349	25.8559	38.2202	0.563838	2.1051	0.00035	0.0119749	1.4782	emb-9 encodes the alpha-1 chain of Type IV basement membrane collagen most closely equivalent to human COL4A1 (OMIM:120130) on the basis of biological function; EMB-9 forms heterotrimeric Type IV collagen with LET-2, the alpha-2-like chain, and is required for the assembly and/or secretion of LET-2; EMB-9 is essential for embryonic morphogenesis, particularly epidermal elongation, and for larval …	LET-268, a lysyl hydroxylase, is required for processing and secretion of Type IV collagen. Mutations in let-268 result in embryos with normal myofilament assembly prior to contraction, but once embryonic contractions begin, body wall muscles separate from the hypodermis and myofilament organization is disrupted. Since let-268 mutations disrupt Type IV collagen secretion, these observations indic…	abnormal EMBroygenesis
F01G12.5	let-2	WBGene00002280	X:16380517-16389409	31.9711	47.131	0.559912	2.12281	0.0003	0.0105529	1.47418	let-2 encodes an alpha-2 type IV collagen, probably most closely equivalent to the human gene COL4A2 (OMIM:120090) on the basis of biological function; LET-2 is required for embryonic development and is a component of the basement membrane between muscle and hypodermis; LET-2 interacts with UNC-105, a mechanosensory ion channel of the degenerin ion channel superfamily that is expressed in muscle …	Nematodes (C. elegans, C. briggsae, Ascaris), Drosophila, and sea urchins all have two type IV collagen chains, one alpha1-like (dimeric in the trimer) and another alpha2-like (monomeric in the trimer). These can be distinguished by a small number of conserved a1-a2 differences in their NC1 domains. The bulk of the collagen is Gly-X-Y repeats with a high frequency of proline in the X and Y positi…	LEThal
F10C1.7	ifb-2	WBGene00002054	II:5750155-5754109	44.4336	65.4529	0.558807	2.0038	0.00065	0.0199111	1.47305	ifb-2 encodes an intermediate filament protein; IFB-2 is expressed exclusively in the intestine and functions as a structural component of the intestinal terminal web; within the terminal web, IFB-2 localizes to a discrete substructure known as the endotube.	Based on sequence similarity, the C. elegans intermediate filament protein family is comprised of five distinct subfamilies, A, B, C, D, and E. IFB-2, along with IFB-1, defines the A subgroup. All eleven intermediate filament proteins exhibit a lamin-like length of the coil 1b domain, but only the A and B subgroups have a lamin homology segment in the tail domain.	Intermediate Filament, B
F52B10.1	nmy-1	WBGene00003776	X:2909547-2918028	31.8922	46.9075	0.556616	2.10129	0.0003	0.0105529	1.47081	nmy-1 encodes a class II non-muscle myosin heavy chain related to Drosophila zipper, which plays a role in several aspects of embryonic morphogenesis; in C. elegans, NMY-1 is required for embryonic elongation and establishment of normal body morphology; however, nmy-1 functions redundantly with another non-muscle myosin heavy chain gene, nmy-2, during elongation and establishment of normal body m…	nmy-1 encodes a class II non-muscle myosin heavy chain related to Drosophila zipper, which plays a role in several aspects of embryonic morphogenesis; in C. elegans, NMY-1 is required for embryonic elongation and establishment of normal body morphology; however, nmy-1 functions redundantly with another non-muscle myosin heavy chain gene, nmy-2, during elongation and establishment of normal body m…	Non-muscle MYosin
Y34B4A.9		WBGene00021325	X:5255160-5256819	197.217	288.519	0.54888	1.9598	0.0008	0.0236628	1.46295	none available	none available	not known
F21F8.7	asp-6	WBGene00000219	V:8267524-8268918	1041.83	1522.78	0.547599	1.93339	0.0008	0.0236628	1.46164	aspartic protease.	aspartic protease.	ASpartyl Protease
K11G12.1	nas-11	WBGene00003530	X:6713531-6716309	20.0816	29.3228	0.546147	1.83702	0.0017	0.0427455	1.46018	nas-11 encodes an astacin-like metalloprotease; loss of nas-11 activity via RNAi has been reported to result in slow growth; large-scale expression studies reveal that a nas-11::GFP promoter fusion is expressed in the hypodermis and the nervous system.	nas-11 encodes an astacin-like metalloprotease; loss of nas-11 activity via RNAi has been reported to result in slow growth; large-scale expression studies reveal that a nas-11::GFP promoter fusion is expressed in the hypodermis and the nervous system.	Nematode AStacin protease
F56C9.7		WBGene00018951	III:7313069-7314906	151.463	221.057	0.545459	1.92562	0.00065	0.0199111	1.45948	F56C9.7 encodes a protein containing a DUF1261 (Domain of unknown function 1261) domain that is conserved amongst nematodes; loss of F56C9.7 activity results in decreased intestinal dipeptide transport and slightly increased fat storage; loss of F56C9.7 activity in a bar-1 mutant background also results in developmental variation; large-scale expression studies indicate that F56C9.7 is expressed …	F56C9.7 encodes a protein containing a DUF1261 (Domain of unknown function 1261) domain that is conserved amongst nematodes; loss of F56C9.7 activity results in decreased intestinal dipeptide transport and slightly increased fat storage; loss of F56C9.7 activity in a bar-1 mutant background also results in developmental variation; large-scale expression studies indicate that F56C9.7 is expressed …	not known
ZK1005.1	tank-1	WBGene00004053	V:1276421-1285701	6.98178	10.0729	0.52881	1.8397	0.0013	0.0349223	1.44274	pme-5 encodes a protein containing N-terminal ankyrin repeats and C-terminal poly (ADP-ribose) polymerase (PARP) regulatory and catalytic domains that is orthologous to human tankyrase 1 (TNKS; OMIM:603303) and tankyrase 2 (TNKS2; OMIM: 607128), but structurally more similar to the ADPRT-3 tankyrase of Dictyostelium discoideum; PME-5 also contains a lysine-rich region, a WGR domain, which may med…	pme-5 encodes a protein containing N-terminal ankyrin repeats and C-terminal poly (ADP-ribose) polymerase (PARP) regulatory and catalytic domains that is orthologous to human tankyrase 1 (TNKS; OMIM:603303) and tankyrase 2 (TNKS2; OMIM: 607128), but structurally more similar to the ADPRT-3 tankyrase of Dictyostelium discoideum; PME-5 also contains a lysine-rich region, a WGR domain, which may med…	Poly(ADP-ribose) Metabolism Enzyme
F21F8.3	asp-5	WBGene00000218	V:8272353-8274025	290.964	415.651	0.514534	1.91943	0.001	0.0282423	1.42853	none available	none available	ASpartyl Protease
C26B9.5		WBGene00016134	X:5329421-5332304	37.9113	54.0512	0.511698	1.7834	0.00185	0.0456002	1.42573	none available	none available	not known
F11A3.1	acs-14	WBGene00008669	V:9508069-9510371	35.2022	50.0955	0.509015	1.79445	0.002	0.0475917	1.42308	none available	none available	fatty Acid CoA Synthetase family
F14F4.3	mrp-5	WBGene00003411	X:14938432-14946237	27.4274	38.7328	0.497939	1.84782	0.0012	0.0327476	1.41219	The mrp-5 gene encodes a homolog of the human gene CFTR, which when mutated leads to cystic fibrosis (OMIM:219700).	The MRP-5A and MRP-5B proteins are predicted by Eisenberg and coworkers, with 52% accuracy, to be mitochondrial.	Multidrug Resistance Protein family
C49C3.4		WBGene00008194	IV:17320748-17328615	20.6021	29.0283	0.49467	1.80719	0.0017	0.0427455	1.409	none available	none available	not known
K10B3.10	spc-1	WBGene00004951	X:3117432-3127065	14.8093	20.7001	0.483136	1.79809	0.00195	0.0471359	1.39778	spc-1 encodes the C. elegans alpha spectrin ortholog; during development, spc-1 activity is required for body morphogenesis, formation of body wall muscles, locomotion, and larval development.	spc-1 encodes the C. elegans alpha spectrin ortholog; during development, spc-1 activity is required for body morphogenesis, formation of body wall muscles, locomotion, and larval development.	SPeCtrin

## Sheet: DownReg_hyl-2
Table S1 Downregulated transcripts in hyl-2 animals
Gene ID	Gene Name	Wormbase ID	Locus	value_1	value_2	log2(fold_change)	test_stat	p_value	q_value	Fold Decrease	concise_description	provisional_description	gene_class_description
C54D1.4	alh-10	WBGene00000116	X:7140456-7143593	24.4051	16.1858	-0.592456	-1.92447	0.0008	0.0236628	1.50781	none available	none available	ALdehyde deHydrogenase
B0285.9	ckb-2	WBGene00000512	III:4367802-4370131	37.5362	22.8707	-0.714786	-2.35068	5e-05	0.00229233	1.64124	ckb-2 encodes an isoform of choline kinase whose activity has been verified in vitro; CKB-1 through CKB-4 comprise a related group ('B') of choline kinases; purified CKB-2 has a strong preference for choline over ethanolamine, a specific activity of 2.4 micromol/min/mg protein and a pH optimum near 10.	ckb-2 encodes an isoform of choline kinase whose activity has been verified in vitro; CKB-1 through CKB-4 comprise a related group ('B') of choline kinases; purified CKB-2 has a strong preference for choline over ethanolamine, a specific activity of 2.4 micromol/min/mg protein and a pH optimum near 10.	Choline Kinase B
ZC513.8	col-43	WBGene00000620	V:8049723-8050873	1.77606	0.770489	-1.20484	-2.14141	0.0005	0.0161432	2.30511	col-43 encodes a collagen that is individually dispensable for viability and gross morphology in mass RNAi screens.	col-43 encodes a collagen that is individually dispensable for viability and gross morphology in mass RNAi screens.	COLlagen
C52E4.1	cpr-1	WBGene00000781	V:11975492-11976733	326.797	197.426	-0.727083	-2.73689	5e-05	0.00229233	1.65529	cpr-1 encodes a cysteine protease of the cathepsin B-like cysteine protease family; cpr-1 appears to be required for embryogenesis; cpr-1 is specifically expressed in the gut of all stages except the embryo and around developing embryos in the gonad; expression of cpr-1 is regulated by three promoter GATA motifs.	cpr-1 encodes a cysteine protease of the cathepsin B-like cysteine protease family; cpr-1 appears to be required for embryogenesis; cpr-1 is specifically expressed in the gut of all stages except the embryo and around developing embryos in the gonad; expression of cpr-1 is regulated by three promoter GATA motifs.	Cysteine PRotease related
F10D2.9	fat-7	WBGene00001399	V:7151346-7153127	314.692	137.021	-1.19955	-4.39256	5e-05	0.00229233	2.29667	fat-7 encodes an essential delta-9 fatty acid desaturase that is required for the synthesis of monounsaturated fatty acids; fat-7 can substitute for the functions of the other two fatty acid desaturases, fat-5 and fat-6; RNA interference has shown that fat-7 is required for viability and normal growth.	When expressed heterologously in S. cerevisiae, it rescues the fatty acid auxotrophy of the yeast delta-9 desaturase mutant ole1. FAT-6 readily desaturates stearic acid (18:0), or similar fatty acids (17:0 or 18:1 delta-11 trans), but shows less activity on palmitic acid (16:0), and no activity on other medium chain fatty acids (14:0 or 15:0). This resembles FAT-6 while contrasting with FAT-5, wh…	FATty acid desaturase
F11A5.10	glc-1	WBGene00001591	V:16219582-16221890	11.4573	6.72913	-0.767772	-2.19963	0.00025	0.00912069	1.70264	glc-1 encodes the alpha subunit of a glutamate-gated chloride channel and forms a functional channel in Xenopus oocytes; mutations genetically interact with avr-14 and avr-15 mutations such that triple mutants exhibit high level resistance to ivermectin.	glc-1 encodes the alpha subunit of a glutamate-gated chloride channel and forms a functional channel in Xenopus oocytes; mutations genetically interact with avr-14 and avr-15 mutations such that triple mutants exhibit high level resistance to ivermectin.	Glutamate-gated ChLoride channel
C27H5.8	glc-4	WBGene00001594	II:7172169-7174878	1.73783	0.842777	-1.04407	-2.12017	0.00045	0.01495	2.06203	glc-4 encodes a predicted glutamate-gated chloride channel that affects ivermectin sensitivity and reversal behavior and genetically interacts with avr-14; expressed in neurons.	glc-4 encodes a predicted glutamate-gated chloride channel that affects ivermectin sensitivity and reversal behavior and genetically interacts with avr-14; expressed in neurons.	Glutamate-gated ChLoride channel
K03A1.6	his-38	WBGene00001912	X:7309512-7309824	22.4597	10.8146	-1.05436	-2.11765	0.00035	0.0119749	2.07679	his-38 encodes an H4 histone; by homology, HIS-38 is predicted to function as a nucleosome component required for packaging of DNA into chromatin; his-38 is a replication-dependent histone locus that does not reside in a cluster, but exists as a single histone locus on the X chromosome.	his-38 encodes an H4 histone; by homology, HIS-38 is predicted to function as a nucleosome component required for packaging of DNA into chromatin; his-38 is a replication-dependent histone locus that does not reside in a cluster, but exists as a single histone locus on the X chromosome.	HIStone
F38E11.1	hsp-12.3	WBGene00002012	IV:9444874-9445256	19.4191	9.2278	-1.07342	-2.1561	0.0003	0.0105529	2.10441	hsp-12.3 encodes a small heat-shock protein that forms heterotetramers with HSP-12.2 and has no chaperone-like activity; structurally, HSP-12.3 is mostly a beta-sheet; at least one HSP-12 (which may or may not be HSP-12.2) is ubiquitously expressed in L1 larvae, and later expressed in adult spermatids (and perhaps spermatocytes), and some adult vulval cells; hsp-12.3 is upregulated in daf-2 mutan…	hsp-12.3 encodes a small heat-shock protein that forms heterotetramers with HSP-12.2 and has no chaperone-like activity; structurally, HSP-12.3 is mostly a beta-sheet; at least one HSP-12 (which may or may not be HSP-12.2) is ubiquitously expressed in L1 larvae, and later expressed in adult spermatids (and perhaps spermatocytes), and some adult vulval cells; hsp-12.3 is upregulated in daf-2 mutan…	Heat Shock Protein
K02G10.6	hyl-2	WBGene00002044	X:4696756-4699433	43.0856	8.53393	-2.33592	-7.19755	5e-05	0.00229233	5.04874	hyl-2 encodes a predicted transmembrane protein orthologous to Saccharomyces cerevisiae Lag1p (longevity assurance gene), a protein preferentially expressed in young yeasts; by homology, HYL-2 is predicted to have several possible functions, including regulation of lipid, particularly ceramide, biosynthesis, regulation of lipid transport, and regulation of protein translocation in the endoplasmic…	HYL-2 is also orthologous to S. cerevisiae Lac1p, homologous to human LASS1-6, and paralogous to C. elegans HYL-1 and LAGR-1.	Homolog of Yeast Longevity gene
ZK1251.11	ins-8	WBGene00002091	IV:9680363-9680726	0.707304	0	-inf	-nan	0.00135	0.035639	#DIV/0!	ins-8 encodes an insulin-like peptide.	ins-8 encodes an insulin-like peptide.	INSulin related
ZK742.5	lbp-4	WBGene00002256	V:7820562-7821456	246.278	171.876	-0.518922	-1.83889	0.00165	0.041871	1.43288	lpb-4 encodes a homolog of the novel fatty acid binding protein, As-p18, found in the parasitic nematode Ascaris suum; As-p18 is a member of a family of small intracellular fatty acid binding proteins (iFABPs); unlike most lpb family members lpb-4 lacks a secretory signal	lpb-4 encodes a homolog of the novel fatty acid binding protein, As-p18, found in the parasitic nematode Ascaris suum; As-p18 is a member of a family of small intracellular fatty acid binding proteins (iFABPs); unlike most lpb family members lpb-4 lacks a secretory signal	Lipid Binding Protein
F58B3.1	lys-4	WBGene00003093	IV:11621411-11623093	990.954	629.248	-0.655191	-2.38497	5e-05	0.00229233	1.57482	none available	none available	LYSozyme
F58B3.2	lys-5	WBGene00003094	IV:11624223-11625551	3.69342	1.19363	-1.6296	-2.86585	5e-05	0.00229233	3.09428	none available	none available	LYSozyme
F58B3.3	lys-6	WBGene00003095	IV:11626878-11627916	11.038	3.76405	-1.55212	-3.50556	5e-05	0.00229233	2.93248	none available	none available	LYSozyme
F17E9.11	lys-10	WBGene00003099	IV:8332807-8333500	5.069	0.456078	-3.47435	-4.81758	5e-05	0.00229233	11.1143	none available	none available	LYSozyme
K06A4.1	nas-3	WBGene00003522	V:9478136-9479574	4.93939	1.58809	-1.63704	-3.52524	5e-05	0.00229233	3.11027	nas-3 encodes an astacin-like metalloprotease.	nas-3 encodes an astacin-like metalloprotease.	Nematode AStacin protease
C02B4.2	nhr-17	WBGene00003616	X:12663763-12667773	26.6348	18.2969	-0.541715	-1.77728	0.00205	0.0486133	1.4557	nhr-17 encodes a member of the superfamily of nuclear receptors, which is one of the most abundant class of transcriptional regulators; nuclear receptors have a well conserved DNA binding domain and a less conserved C-terminal ligand binding domain.	nhr-17 encodes a member of the superfamily of nuclear receptors, which is one of the most abundant class of transcriptional regulators; nuclear receptors have a well conserved DNA binding domain and a less conserved C-terminal ligand binding domain.	Nuclear Hormone Receptor family
C29E6.5	nhr-43	WBGene00003633	IV:11899651-11902879	5.20887	2.1246	-1.29378	-3.17159	5e-05	0.00229233	2.45169	nhr-43 is predicted to encode a nuclear hormone receptor (NHR); the primary sequence of nhr-43 reveals that it has a leucine instead of a methionine that is conserved within the NHR superfamily at the carboxyl boundary of the DNA-binding domain.	nhr-43 is predicted to encode a nuclear hormone receptor (NHR); the primary sequence of nhr-43 reveals that it has a leucine instead of a methionine that is conserved within the NHR superfamily at the carboxyl boundary of the DNA-binding domain.	Nuclear Hormone Receptor family
C07B5.5	nuc-1	WBGene00003828	X:9539839-9542365	72.9331	44.6771	-0.707039	-2.50601	5e-05	0.00229233	1.63245	The nuc-1 gene encodes a DNase II homolog similar to mammalian and Drosophila DNaseII enzymes and is required for DNA degradation during apoptosis as well as for degradation of dietary DNA during normal feeding; during apoptosis, NUC-1 functions in apoptotic cells at an intermediate stage of DNA degradation, after the killing step, but prior to cell-corpse engulfment.	The nuc-1 gene encodes a DNase II homolog similar to mammalian and Drosophila DNaseII enzymes and is required for DNA degradation during apoptosis as well as for degradation of dietary DNA during normal feeding; during apoptosis, NUC-1 functions in apoptotic cells at an intermediate stage of DNA degradation, after the killing step, but prior to cell-corpse engulfment.	abnormal NUClease
Y38F1A.9	oig-2	WBGene00003860	II:13006568-13008073	134.66	78.5023	-0.778518	-2.25775	0.0001	0.00418055	1.71536	none available	none available	One IG domain
T07C4.4	spp-1	WBGene00004986	III:10355014-10355559	97.347	63.2319	-0.622485	-1.9665	0.00065	0.0199111	1.53952	spp-1 encodes a caenopore, a saposin (B) domain-containing protein that is a member of the saposin-like protein (SAPLIP) superfamily containing mammalian NK-lysin and granulysin and the protozoan amoebapore-like proteins; SPP-1 exhibits antibacterial activity in vitro and its expression in vivo is regulated by the DAF-2/insulin receptor signaling pathway and by the presence of bacterial pathogens…	spp-1 encodes a caenopore, a saposin (B) domain-containing protein that is a member of the saposin-like protein (SAPLIP) superfamily containing mammalian NK-lysin and granulysin and the protozoan amoebapore-like proteins; SPP-1 exhibits antibacterial activity in vitro and its expression in vivo is regulated by the DAF-2/insulin receptor signaling pathway and by the presence of bacterial pathogens…	SaPosin-like Protein family
T22G5.7	spp-12	WBGene00004997	V:13889909-13890275	5.41872	0.5967	-3.18288	-3.41184	0.00095	0.0272215	9.08115	spp-12 encodes a saposin-like caenopore; SPP-12 activity is required for the defense response to Bacillus thuringiensis; SPP-12 exhibits pH-dependent pore-forming activity, preferentially on membranes containing negatively charged phospholipids: SPP-12 is active highly active against Bacillus megaterium and can kill Bacillus thringiensis; SPP-12 can also permeabilize the cytoplasmic membranes of …	spp-12 encodes a saposin-like caenopore; SPP-12 activity is required for the defense response to Bacillus thuringiensis; SPP-12 exhibits pH-dependent pore-forming activity, preferentially on membranes containing negatively charged phospholipids: SPP-12 is active highly active against Bacillus megaterium and can kill Bacillus thringiensis; SPP-12 can also permeabilize the cytoplasmic membranes of …	SaPosin-like Protein family
K04A8.4	twk-10	WBGene00006665	V:6552330-6554069	1.56768	0.666615	-1.23371	-2.13003	0.00045	0.01495	2.3517	none available	none available	TWiK family of potassium channels
C14F5.2	zig-3	WBGene00006980	X:7930682-7931749	3.54587	1.50657	-1.23488	-2.49121	5e-05	0.00229233	2.3536	zig-3 encodes a predicted secreted protein that is a member of the immunoglobulin superfamily of proteins; a zig-3::gfp reporter fusion is expressed in the PVT, AIM, and ASI neurons, as well as in the vulva and weakly in the body wall muscle.	zig-3 encodes a predicted secreted protein that is a member of the immunoglobulin superfamily of proteins; a zig-3::gfp reporter fusion is expressed in the PVT, AIM, and ASI neurons, as well as in the vulva and weakly in the body wall muscle.	2 (Zwei) IG domain protein
B0491.6		WBGene00007193	II:11345867-11347875	34.3128	19.7991	-0.793309	-2.65537	5e-05	0.00229233	1.73305	none available	none available	not known
C03E10.6	clec-222	WBGene00007283	V:11271328-11272442	31.8995	15.0964	-1.07933	-3.10849	5e-05	0.00229233	2.11305	none available	none available	C-type LECtin
C06G8.1	swt-3	WBGene00007384	IV:10778961-10780683	8.54977	4.41329	-0.95403	-2.54834	5e-05	0.00229233	1.93728	none available	none available	SWEET sugar transporter family
C09G9.5		WBGene00007495	IV:8886509-8888584	4.32186	1.91782	-1.17219	-2.31848	0.0002	0.0076624	2.25353	none available	none available	not known
C27A7.8		WBGene00007758	V:12153053-12154224	13.7898	4.4044	-1.64658	-3.07041	5e-05	0.00229233	3.13091	none available	none available	not known
C31G12.1		WBGene00007850	V:18179927-18181255	23.9776	14.3316	-0.742492	-2.00209	0.001	0.0282423	1.67306	none available	none available	not known
C33A12.19		WBGene00007890	IV:9516973-9518904	13.5484	7.46503	-0.859907	-2.1299	0.00025	0.00912069	1.81492	none available	none available	not known
C35A5.3		WBGene00007947	V:10499355-10501370	34.1046	19.25	-0.825107	-2.71863	5e-05	0.00229233	1.77167	none available	none available	not known
C36A4.1	cyp-25A1	WBGene00007963	III:3832577-3834500	7.86456	2.3996	-1.71257	-4.26973	5e-05	0.00229233	3.27745	cyp-25A1 encodes one of ~80 C. elegans cytochrome P450s: membrane-associated, heme-containing NADPH-dependent monooxygenases that catalyze the oxidative metabolism of a variety of exogenous compounds and endogenous substrates.	cyp-25A1 encodes one of ~80 C. elegans cytochrome P450s: membrane-associated, heme-containing NADPH-dependent monooxygenases that catalyze the oxidative metabolism of a variety of exogenous compounds and endogenous substrates.	CYtochrome P450 family
C39E9.8		WBGene00008032	IV:13079447-13082747	117.191	80.6071	-0.539878	-1.91338	0.0012	0.0327476	1.45385	none available	none available	not known
C44H9.1	ugt-15	WBGene00008097	V:12827757-12830066	0.536404	0.115016	-2.22148	-2.69382	0.00025	0.00912069	4.66373	none available	none available	UDP-GlucuronosylTransferase
C47B2.6	gale-1	WBGene00008132	I:12975172-12978737	161.246	111.923	-0.526757	-1.91644	0.00065	0.0199111	1.44069	gale-1 encodes a putative UDP-galactose-4-epimerase, orthologous to human GALE (OMIM:606953, mutated in galactose epimerase deficiency); GALE-1 is thought to interconvert UDP-N-acetylglucosamine and UDP-N-acetylgalactosamine at the end of the hexosamine pathway; gale-1 is expressed in neurons, intestine and the developing reproductive system, but has no observed function in mass RNAi assays.	gale-1 encodes a putative UDP-galactose-4-epimerase, orthologous to human GALE (OMIM:606953, mutated in galactose epimerase deficiency); GALE-1 is thought to interconvert UDP-N-acetylglucosamine and UDP-N-acetylgalactosamine at the end of the hexosamine pathway; gale-1 is expressed in neurons, intestine and the developing reproductive system, but has no observed function in mass RNAi assays.	UDP-GALactose 4-Epimerase
D1025.4	nspc-20	WBGene00008356	X:14529707-14530130	6.9681	2.75285	-1.33984	-2.25007	0.0001	0.00418055	2.53123	none available	none available	Nematode Specific Peptide family, group C
D1025.7	nspc-18	WBGene00008358	X:14527093-14527490	15.4226	3.37324	-2.19284	-3.73854	5e-05	0.00229233	4.57204	none available	none available	Nematode Specific Peptide family, group C
D1025.8	nspc-17	WBGene00008359	X:14524678-14525102	6.34484	0.992571	-2.67634	-3.36308	5e-05	0.00229233	6.39233	none available	none available	Nematode Specific Peptide family, group C
F19C6.4		WBGene00008953	X:10015023-10017628	5.10583	2.76665	-0.884002	-2.18017	0.00015	0.00603246	1.84549	F19C6.4 encodes a neprilysin; neprilysins are thermolysin-like zinc metallopeptidases, found on the outer surface of animal cells, that negatively regulate small signalling peptides (e.g., enkephalin, tachykinin, insulin, and natriuretic peptides) by cleaving them; F19C6.4 has no clear orthologs in other organisms.	F19C6.4 encodes a neprilysin; neprilysins are thermolysin-like zinc metallopeptidases, found on the outer surface of animal cells, that negatively regulate small signalling peptides (e.g., enkephalin, tachykinin, insulin, and natriuretic peptides) by cleaving them; F19C6.4 has no clear orthologs in other organisms.	not known
F21C3.5	pfd-6	WBGene00009004	I:7282957-7283816	399.42	279.416	-0.515493	-1.89791	0.001	0.0282423	1.42948	pfd-6 encodes a putative prefoldin 6 subunit, orthologous to human PFDN6 (OMIM:605660), required for normal microtubule growth and distal tip cell migration; PFD-6 is expressed cytoplasmically in most, if not all, tissues, including the germline; in mass RNAi assays, PFD-6 is required for normal mitotic spindle position, embryonic and larval viability, fertility, body shape, vulval development, a…	pfd-6 encodes a putative prefoldin 6 subunit, orthologous to human PFDN6 (OMIM:605660), required for normal microtubule growth and distal tip cell migration; PFD-6 is expressed cytoplasmically in most, if not all, tissues, including the germline; in mass RNAi assays, PFD-6 is required for normal mitotic spindle position, embryonic and larval viability, fertility, body shape, vulval development, a…	PreFolDin (molecular chaperone)
F23A7.4		WBGene00009069	X:16212523-16212990	289.791	154.04	-0.911706	-3.15781	5e-05	0.00229233	1.88127	none available	none available	not known
F23D12.1		WBGene00009085	X:14423845-14428026	60.1636	41.0226	-0.552473	-1.83913	0.0011	0.0306263	1.4666	none available	none available	not known
F26F2.5		WBGene00009170	V:20569105-20569389	2.60115	0	-inf	-nan	0.0001	0.00418055	#DIV/0!	none available	none available	not known
F28D1.11	dpm-3	WBGene00009219	IV:12391560-12392087	225.366	154.813	-0.541746	-1.76166	0.00195	0.0471359	1.45573	dpm-3 encodes a putative regulatory subunit of dolichol phosphate mannosyltransferase, orthologous to human DPM3 (OMIM:605951); in mass RNAi assays, DPM-3 is required for normal body size, fertility, and health.	dpm-3 encodes a putative regulatory subunit of dolichol phosphate mannosyltransferase, orthologous to human DPM3 (OMIM:605951); in mass RNAi assays, DPM-3 is required for normal body size, fertility, and health.	Dolichol Phosphate Mannosyltransferase
F28F8.2	acs-2	WBGene00009221	V:15567368-15569864	11.8768	7.32728	-0.696797	-2.10036	0.00035	0.0119749	1.6209	acs-2 encodes an acyl-CoA synthetase; by homology, ACS-2 is predicted to catalyze conversion of a fatty acid to Acyl-CoA for subsequent beta oxidation; accordingly, loss of acs-2 activity via RNAi results in defects in fat metabolism; an ACS-2::GFP reporter fusion protein is widely expressed and appears to localize to mitochondria; acs-2 expression is positively regulated by the NHR-49 nuclear ho…	acs-2 encodes an acyl-CoA synthetase; by homology, ACS-2 is predicted to catalyze conversion of a fatty acid to Acyl-CoA for subsequent beta oxidation; accordingly, loss of acs-2 activity via RNAi results in defects in fat metabolism; an ACS-2::GFP reporter fusion protein is widely expressed and appears to localize to mitochondria; acs-2 expression is positively regulated by the NHR-49 nuclear ho…	fatty Acid CoA Synthetase family
F42F12.1	nspc-9	WBGene00009634	X:12342877-12343278	40.7216	20.5304	-0.988034	-2.36826	5e-05	0.00229233	1.98348	none available	none available	Nematode Specific Peptide family, group C
F42F12.6	nspc-13	WBGene00009637	X:12357430-12357842	14.8874	4.66785	-1.67326	-3.16637	5e-05	0.00229233	3.18935	none available	none available	Nematode Specific Peptide family, group C
F42F12.7	nspc-14	WBGene00009638	X:12358535-12359020	37.2304	18.4634	-1.01181	-2.53347	5e-05	0.00229233	2.01644	none available	none available	Nematode Specific Peptide family, group C
F42F12.9	nspc-10	WBGene00009640	X:12343536-12343966	29.8649	16.3206	-0.871755	-2.05289	0.0002	0.0076624	1.82989	none available	none available	Nematode Specific Peptide family, group C
F46C5.10		WBGene00009785	II:8817527-8818311	34.3238	12.9593	-1.40522	-3.70416	5e-05	0.00229233	2.64858	none available	none available	not known
F46F2.3		WBGene00009787	X:15259503-15260211	416.285	284.993	-0.546644	-2.03358	0.00035	0.0119749	1.46068	none available	none available	not known
F49E11.10	scl-2	WBGene00009895	IV:13057645-13059053	8.81301	4.63162	-0.928118	-2.1573	0.00035	0.0119749	1.90279	scl-2 encodes a predicted extracellular protein that is a member of the C. elegans family of SCP/TAPS (sperm coating protein/Tpx-1/Ag5/PR-1/Sc7) domain-containing proteins; an scl-2 deletion mutation, tm2428, is reported to be homozygous viable.	scl-2 encodes a predicted extracellular protein that is a member of the C. elegans family of SCP/TAPS (sperm coating protein/Tpx-1/Ag5/PR-1/Sc7) domain-containing proteins; an scl-2 deletion mutation, tm2428, is reported to be homozygous viable.	SCP-Like extracellular protein
F53B7.5	fig-1	WBGene00009968	V:10967947-10980751	0.797177	0.480608	-0.730039	-1.8	0.00185	0.0456002	1.65868
F58B3.9	ttr-50	WBGene00010234	IV:11640113-11640984	45.6574	29.5462	-0.627874	-1.97775	0.0006	0.0187982	1.54529	none available	none available	TransThyretin-Related family domain
H37A05.2		WBGene00010426	V:13629821-13634203	2.09117	0.996117	-1.06992	-2.0873	0.00055	0.0174704	2.09932	none available	none available	not known
R03G8.4		WBGene00010999	X:13101227-13104127	2.71339	1.5209	-0.835167	-2.01423	0.00075	0.0225722	1.78407	none available	none available	not known
R07E3.6		WBGene00011107	X:10317653-10321775	0.675424	0.285695	-1.24132	-2.32898	0.00015	0.00603246	2.36414	none available	none available	not known
T01G5.1		WBGene00011339	V:15116884-15118638	8.44725	4.75482	-0.829091	-2.06148	0.0006	0.0187982	1.77657	T01G5.1 encodes a protein kinase that is a member of the KIN-16 family of C. elegans receptor protein tyrosine kinases.	T01G5.1 encodes a protein kinase that is a member of the KIN-16 family of C. elegans receptor protein tyrosine kinases.	not known
T04D3.2	sdz-30	WBGene00011432	I:13306192-13308673	0.823714	0.372522	-1.14482	-1.96848	0.00115	0.0317612	2.21118	none available	none available	SKN-1 Dependent Zygotic transcript
T09A5.7		WBGene00011635	II:7855063-7855651	243.164	162.738	-0.579375	-2.00683	0.00055	0.0174704	1.49421	none available	none available	not known
T09F5.9	clec-47	WBGene00011668	V:15175724-15176303	154.288	103.36	-0.577948	-1.87029	0.0011	0.0306263	1.49272	clec-47 encodes a C-type lectin; clec-47 expression is upregulated in response to stressors including ionizing radiation and bacterial infection.	clec-47 encodes a C-type lectin; clec-47 expression is upregulated in response to stressors including ionizing radiation and bacterial infection.	C-type LECtin
T10G3.3		WBGene00011694	V:13487076-13489608	16.159	10.1324	-0.673365	-1.85586	0.00115	0.0317612	1.59479	none available	none available	not known
T13F3.6		WBGene00011753	V:16270189-16271195	158.02	109.275	-0.532145	-1.86668	0.0015	0.0387073	1.44608	none available	none available	not known
T16G1.7		WBGene00011801	V:12932920-12935032	3.71249	1.80829	-1.03776	-2.29763	0.0001	0.00418055	2.05304	T16G1.7 is orthologous to the human gene ALIAS DLC1~CANDIDATE TUMOR SUPPRESSOR GENE (DLEC1; OMIM:604050), which when mutated leads to disease.	T16G1.7 is orthologous to the human gene ALIAS DLC1~CANDIDATE TUMOR SUPPRESSOR GENE (DLEC1; OMIM:604050), which when mutated leads to disease.	not known
T25C12.3		WBGene00012018	X:11491020-11499924	52.1114	19.6195	-1.40931	-5.20671	5e-05	0.00229233	2.6561
W04A4.2		WBGene00012231	I:13682408-13684327	22.2872	14.86	-0.584783	-1.7609	0.0019	0.0464167	1.49981	none available	none available	not known
Y5F2A.2	ttr-17	WBGene00012383	IV:11065996-11067043	121.577	79.3888	-0.614864	-1.99502	0.00085	0.0249806	1.53141	none available	none available	TransThyretin-Related family domain
Y37A1B.5		WBGene00012538	IV:14051166-14056626	54.7382	37.2754	-0.554325	-1.87827	0.0012	0.0327476	1.46848	none available	none available	not known
Y38H6C.19		WBGene00012631	V:20547688-20548442	3.40498	1.54012	-1.1446	-2.09026	0.0008	0.0236628	2.21085	none available	none available	not known
Y43F4B.10		WBGene00012807	III:13313916-13314601	207.364	140.161	-0.565079	-1.95629	0.0012	0.0327476	1.47947	none available	none available	not known
Y46G5A.28		WBGene00012916	II:12850343-12851812	0.942875	0.389926	-1.27386	-2.03875	0.0008	0.0236628	2.41809	none available	none available	not known
Y48E1B.8		WBGene00013007	II:13585635-13588941	15.8995	3.04148	-2.38614	-6.03308	5e-05	0.00229233	5.22755	none available	none available	not known
Y51A2D.5	hmit-1.2	WBGene00013074	V:18524725-18529122	1.91355	1.02283	-0.903685	-1.97221	0.00095	0.0272215	1.87084	hmit-1.2 encodes one of three C. elegans proton (H+)-dependent myo-inositol transporters; loss of hmit-1.2 activity via large-scale RNAi result in no obvious abnormalities but by homology, HMIT-1.2 is predicted to function as a plasma membrane protein required for the regulated uptake of myo-inositol and thus potentially for regulation of cell signaling and intracellular osmolarity.	hmit-1.2 encodes one of three C. elegans proton (H+)-dependent myo-inositol transporters; loss of hmit-1.2 activity via large-scale RNAi result in no obvious abnormalities but by homology, HMIT-1.2 is predicted to function as a plasma membrane protein required for the regulated uptake of myo-inositol and thus potentially for regulation of cell signaling and intracellular osmolarity.	H(+) MyoInositol coTransporter
ZK637.13	glb-1	WBGene00014030	III:8922307-8923207	79.8723	51.8737	-0.622693	-1.99099	0.00055	0.0174704	1.53975	glb-1 encodes a globin; glb-1 transcription is uninduced by anoxia, but repressed by DAF-2 signalling in a DAF-16 dependent manner; glb-1 is expressed in distal germline, late embryonic cells that are probably hypodermal precursors, and young adults; glb-1 transcription is lower in L3 larvae than in adults, while in adults it is higher than that of most other globins; glb-1 has no obvious functio…	glb-1 encodes a globin; glb-1 transcription is uninduced by anoxia, but repressed by DAF-2 signalling in a DAF-16 dependent manner; glb-1 is expressed in distal germline, late embryonic cells that are probably hypodermal precursors, and young adults; glb-1 transcription is lower in L3 larvae than in adults, while in adults it is higher than that of most other globins; glb-1 has no obvious functio…	GLoBin related
ZK673.10	sdz-37	WBGene00014064	II:10464791-10465220	6.71031	3.20622	-1.0655	-1.94303	0.0014	0.0367473	2.0929	none available	none available	SKN-1 Dependent Zygotic transcript
D2023.1		WBGene00014300	V:11789566-11800522	5.5687	3.19878	-0.79982	-1.88217	0.0007	0.0213004	1.74088	none available	none available	not known
B0218.8	clec-52	WBGene00015052	IV:8167144-8168755	10.0597	2.95677	-1.76649	-4.17512	5e-05	0.00229233	3.40226	none available	none available	C-type LECtin
B0410.3		WBGene00015172	X:2890618-2891485	33.5989	16.8093	-0.999148	-2.92696	5e-05	0.00229233	1.99883	none available	none available	not known
B0416.2		WBGene00015178	X:9299103-9300064	3.36618	1.37136	-1.29551	-2.15273	0.0008	0.0236628	2.45463	none available	none available	not known
C04F5.7	ugt-63	WBGene00015449	V:5108164-5110774	32.2184	11.3918	-1.49989	-4.76855	5e-05	0.00229233	2.82821	none available	none available	UDP-GlucuronosylTransferase
C05C8.7		WBGene00015464	V:7242888-7247279	23.6119	14.8342	-0.670589	-2.24809	0.0001	0.00418055	1.59172	none available	none available	not known
C07G1.7		WBGene00015573	IV:8210934-8211809	4.46232	0.302399	-3.88327	-3.85859	0.00015	0.00603246	14.7564	none available	none available	not known
C09B8.4		WBGene00015623	X:6018440-6019896	18.9061	8.98855	-1.07269	-2.91825	5e-05	0.00229233	2.10335	none available	none available	not known
C09B8.5		WBGene00015624	X:6020825-6022453	7.82772	4.51008	-0.795439	-2.03568	0.0006	0.0187982	1.73561	none available	none available	not known
C14F11.1	got-2.2	WBGene00015778	X:6240913-6242665	117.613	33.8476	-1.79692	-6.39204	5e-05	0.00229233	3.47478	got-2.2 encodes an ortholog of human glutamic-oxaloacetic transaminase 2, mitochondrial (HGNC:GOT2); got-2.2 is predicted to have transaminase activity and pyridoxal phosphate binding activity, based on protein domain information.
C16D9.5		WBGene00015860	V:8243748-8245220	1.00245	0.249922	-2.00398	-2.85186	0.00025	0.00912069	4.01105	none available	none available	not known
C17C3.12	acdh-2	WBGene00015894	II:5544557-5547463	68.7738	44.4299	-0.630327	-2.13141	0.00025	0.00912069	1.54792	acdh-2 encodes a short-chain acyl-CoA dehydrogenase; ACDH-2 is predicted to be a mitochondrial enzyme that catalyzes the first step of fatty acid beta-oxidation and thus plays a key role in energy production; steady-state acdh-2 mRNA levels are under the control of the MDT-15 mediator complex subunit; in addition, gene expression studies indicate that acdh-2 expression is downregulated in fasted …	acdh-2 encodes a short-chain acyl-CoA dehydrogenase; ACDH-2 is predicted to be a mitochondrial enzyme that catalyzes the first step of fatty acid beta-oxidation and thus plays a key role in energy production; steady-state acdh-2 mRNA levels are under the control of the MDT-15 mediator complex subunit; in addition, gene expression studies indicate that acdh-2 expression is downregulated in fasted …	Acyl CoA DeHydrogenase
C18H9.5		WBGene00016003	II:6692705-6695252	4.77476	2.13246	-1.16291	-2.68242	5e-05	0.00229233	2.23909	none available	none available	not known
C30G12.2		WBGene00016274	II:7290312-7291659	78.5529	37.9953	-1.04785	-3.50692	5e-05	0.00229233	2.06744	none available	none available	not known
C52B11.3	dop-4	WBGene00016872	X:1295273-1298654	4.06418	2.1121	-0.944283	-2.22409	5e-05	0.00229233	1.92424	none available	none available	DOPamine receptor
C53A3.1		WBGene00016891	V:5758206-5760213	1.24827	0.573534	-1.12197	-1.92421	0.002	0.0475917	2.17645	This gene encodes a protein containing an F-box, a motif predicted to mediate protein-protein interactions either with homologs of yeast Skp-1p or with other proteins.	The F-box motif consists of roughly 50 amino acids. There are at least 11 F-box genes encoded by the genome of budding yeast, 22 in Drosophila, and 38 in human beings; but a striking 326 F-box genes are predicted to exist in C. elegans, comprising 1.6% of the protein-coding genome. This disproportionate number of F-box genes is paralleled by the number of Skp-1 homologs (which are potential F-box…	not known
EEED8.3		WBGene00017134	II:5414261-5415340	453.203	319.613	-0.50383	-1.87876	0.00095	0.0272215	1.41797	EEED8.3 encodes a protein with similarity to fatty acid-binding proteins; loss of EEED8.3 activity via RNAi results in 20-30% embryonic lethality.	EEED8.3 encodes a protein with similarity to fatty acid-binding proteins; loss of EEED8.3 activity via RNAi results in 20-30% embryonic lethality.	not known
F09G2.3	pitr-5	WBGene00017312	V:7184890-7193645	3.6334	1.97547	-0.879121	-2.06048	0.00035	0.0119749	1.83926	predicted to have inorganic phosphate transmembrane transporter activity
F10D2.11	ugt-41	WBGene00017336	V:7161048-7163576	11.7186	6.55018	-0.839188	-2.44508	0.0001	0.00418055	1.78905	none available	none available	UDP-GlucuronosylTransferase
F12A10.1		WBGene00017390	II:5496598-5497014	69.0737	41.438	-0.73718	-1.75799	0.00205	0.0486133	1.66692	none available	none available	not known
F18E3.11		WBGene00017567	V:7413417-7413820	95.1662	41.9823	-1.18067	-3.32372	5e-05	0.00229233	2.26682	none available	none available	not known
F23F12.12		WBGene00017756	III:6508071-6509442	13.8728	6.96797	-0.993445	-2.62275	5e-05	0.00229233	1.99094	none available	none available	not known
F42A9.6		WBGene00018335	IV:8609475-8611472	280.565	193.233	-0.537999	-1.83325	0.0015	0.0387073	1.45195	none available	none available	not known
F44E7.3		WBGene00018425	V:5772187-5772440	1.17969	0	-inf	-nan	0.00135	0.035639	#DIV/0!	none available	none available	not known
F44E7.5		WBGene00018427	V:5778800-5780905	59.3286	41.9252	-0.50091	-1.76677	0.0019	0.0464167	1.41511	none available	none available	not known
F47E1.4		WBGene00018568	X:9062771-9066529	4.96814	2.66556	-0.898269	-2.37002	5e-05	0.00229233	1.86383	none available	none available	not known
H23N18.2	ugt-14	WBGene00019233	V:4906268-4908244	1.12433	0.405136	-1.47259	-2.57045	0.0001	0.00418055	2.77519	none available	none available	UDP-GlucuronosylTransferase
H23N18.3	ugt-8	WBGene00019234	V:4903959-4905903	4.83808	2.30989	-1.06661	-2.55824	5e-05	0.00229233	2.09451	none available	none available	UDP-GlucuronosylTransferase
K02E7.9	btb-10	WBGene00019313	II:1059718-1060808	1.8004	0.850007	-1.08277	-1.92306	0.0018	0.0446076	2.1181	none available	none available	BTB (Broad/complex/Tramtrack/Bric a brac) domain protein
M02D8.4	asns-2	WBGene00019730	X:8748375-8750910	9.06939	5.04836	-0.845191	-2.35483	5e-05	0.00229233	1.7965
R07C3.6	fbxc-28	WBGene00019922	II:923893-925154	2.04159	1.04803	-0.962008	-1.87843	0.00195	0.0471359	1.94803	none available	none available	F-box C protein
R52.1	sdz-28	WBGene00020073	II:2131080-2132400	1.43234	0.673137	-1.0894	-1.92968	0.002	0.0475917	2.12786	none available	none available	SKN-1 Dependent Zygotic transcript
T15B7.1		WBGene00020516	V:6840489-6847124	98.4498	59.1254	-0.735609	-2.61372	5e-05	0.00229233	1.6651	none available	none available	not known
T22B7.7		WBGene00020674	X:5651831-5653799	17.7917	6.7554	-1.39709	-3.98925	5e-05	0.00229233	2.6337	none available	none available	not known
W05G11.6	pck-1	WBGene00021043	III:62886-66261	47.1359	32.4701	-0.537715	-1.88097	0.00105	0.0295331	1.45167
Y34F4.2		WBGene00021337	III:1010535-1011361	11.7104	5.19769	-1.17185	-2.61243	5e-05	0.00229233	2.253	none available	none available	not known
Y39G10AR.15		WBGene00021471	I:2322076-2327253	21.0103	13.4793	-0.640347	-2.11143	0.0003	0.0105529	1.55871	none available	none available	not known
Y52E8A.2		WBGene00021795	II:4320842-4321546	171.866	121.752	-0.497335	-1.7372	0.0018	0.0446076	1.41161	none available	none available	not known
Y54G2A.36		WBGene00021898	IV:2896966-2901645	33.767	17.5505	-0.944103	-2.67685	5e-05	0.00229233	1.92399	none available	none available	not known
Y69A2AR.3		WBGene00022075	IV:2641306-2642113	483.064	335.107	-0.527595	-1.83328	0.0015	0.0387073	1.44152	none available	none available	not known
Y73B6BL.31		WBGene00022252	IV:6442270-6446516	53.4926	33.6024	-0.670776	-2.17776	0.00025	0.00912069	1.59193	none available	none available	not known
R04A9.7		WBGene00044281	X:391360-394829	0.638123	0.251574	-1.34285	-1.96483	0.0019	0.0464167	2.53652	none available	none available	not known
ZC239.20		WBGene00044371	II:3206014-3206536	2.78935	0.832263	-1.74482	-2.51956	0.00035	0.0119749	3.35152	none available	none available	not known
Y43C5A.7		WBGene00044922	IV:10277339-10277873	11.0559	2.02943	-2.44567	-2.28928	0.00145	0.0377	5.44779	none available	none available	not known
F07C6.6		WBGene00045067	IV:12792762-12793242	3.91561	0.663298	-2.56151	-2.649	0.0004	0.0135174	5.90324	none available	none available	not known
F18E3.12		WBGene00045275	V:7414921-7415325	60.4478	26.4877	-1.19037	-3.14372	5e-05	0.00229233	2.28211	none available	none available	not known
F18E3.13		WBGene00045276	V:7416096-7416492	127.294	51.608	-1.30249	-3.81733	5e-05	0.00229233	2.46656	none available	none available	not known
Y70C5A.3		WBGene00050904	V:16618320-16620881	0.630463	0.299527	-1.07373	-1.86566	0.002	0.0475917	2.10486	none available	none available	not known

## Sheet: LipidUp_hyl-2
Table S1 Upregulated lipid gene transcripts in hyl-2 animals
Gene ID	Gene Name	WB ID	Locus	value_1	value_2	log2(fold_change)	test_stat	p_value	q_value	Fold increase	Predicted enzyme	Metabolism pathways	PATH ID	concise_description	provisional_description	gene_class_description
K11D12.4	cpt-4	WBGene00019644	V:5023690-5027706	0.771391	4.74424	2.62064	5.92189	5e-05	0.00229233	6.15024	carnitine palmitoyl transferase	Fatty acid metabolism	PATH:cel00071	none available	none available	Carnitine Palmitoyl Transferase
Y5H2B.5	cyp-32B1	WBGene00021167	V:2198058-2201415	0.181293	0.923692	2.34909	3.34251	5e-05	0.00229233	5.09502	ortholog of human leukotriene-B(4) omega-hydroxylase 1	Arachidonic acid metabolism	PATH:cel00590	none available	none available	CYtochrome P450 family
F01G10.3	ech-9	WBGene00001158	IV:10233291-10235300	1.62805	8.26357	2.34362	5.23206	5e-05	0.00229233	5.07575	K00022 3-hydroxyacyl-CoA dehydrogenase [EC:1.1.1.35]	Fatty acid metabolism	PATH:cel00071	none available	none available	Enoyl-CoA Hydratase
T10B9.2	cyp-13A5	WBGene00011672	II:9798200-9800286	1.60907	6.48984	2.01196	4.39653	5e-05	0.00229233	4.03329	ortholog of huamn CYP3A4	Linoleic acid metabolism	PATH:cel00591	cyp-13A5 encodes one of ~80 C. elegans cytochrome P450s: membrane-associated, heme-containing NADPH-dependent monooxygenases that catalyze the oxidative metabolism of a variety of exogenous compounds and endogenous substrates; loss of cyp-13A5 activity in large-scale RNAi screens results in uncoordinated locomotion, decreased and/or slow growth, and cadmium hypersensitivity.	cyp-13A5 encodes one of ~80 C. elegans cytochrome P450s: membrane-associated, heme-containing NADPH-dependent monooxygenases that catalyze the oxidative metabolism of a variety of exogenous compounds and endogenous substrates; loss of cyp-13A5 activity in large-scale RNAi screens results in uncoordinated locomotion, decreased and/or slow growth, and cadmium hypersensitivity.	CYtochrome P450 family
R08F11.3	cyp-33C8	WBGene00019967	V:3800770-3803440	7.50906	23.1854	1.62651	4.55345	5e-05	0.00229233	3.08766	K00493 unspecific monooxygenase [EC:1.14.14.1]	Fatty acid metabolism	PATH:cel00071	none available	none available	CYtochrome P450 family
T19H12.6		WBGene00020590	V:4874908-4879278	0.640963	1.71583	1.4206	2.82573	5e-05	0.00229233	2.67696	gamma-glutamyltranspeptidase	Arachidonic acid metabolism	PATH:cel00590	none available	none available	not known
K05B2.4		WBGene00019404	X:4919023-4920948	0.405201	1.05228	1.37682	2.18741	0.0004	0.0135174	2.59693	long chain acyl-CoA thioesterase I	Fatty acid elongation	PATH:cel00063	none available	none available	not known
K11D2.2	asah-1	WBGene00010769	I:12505086-12507613	10.8947	27.7124	1.3469	4.12524	5e-05	0.00229233	2.54366	K12348 acid ceramidase [EC:3.5.1.23]	Sphingolipid metabolism	PATH:cel00600	K11D2.2 is orthologous to the human gene N-ACYLSPHINGOSINE AMIDOHYDROLASE (ASAH; OMIM:228000), which when mutated leads to Farber lipogranulomatosis.	K11D2.2 is orthologous to the human gene N-ACYLSPHINGOSINE AMIDOHYDROLASE (ASAH; OMIM:228000), which when mutated leads to Farber lipogranulomatosis.	AcylSphingosine AmidoHydrolase
F14F7.3	cyp-13A12	WBGene00008810	III:13024511-13027892	0.948183	2.1783	1.19997	2.43715	5e-05	0.00229233	2.29734	ortholog of huamn CYP3A4	Linoleic acid metabolism	PATH:cel00591	cyp-13A12 encodes one of ~80 C. elegans cytochrome P450s: membrane-associated, heme-containing NADPH-dependent monooxygenases that catalyze the oxidative metabolism of a variety of exogenous compounds and endogenous substrates.	cyp-13A12 encodes one of ~80 C. elegans cytochrome P450s: membrane-associated, heme-containing NADPH-dependent monooxygenases that catalyze the oxidative metabolism of a variety of exogenous compounds and endogenous substrates.	CYtochrome P450 family
D1044.1		WBGene00017027	III:5544259-5546243	2.90922	6.44642	1.14787	2.74734	5e-05	0.00229233	2.21586	choline/ethanolamine kinase	Glycerophospholipid metabolism	PATH:cel00564	none available	none available	not known
T06C12.10	cgt-1	WBGene00011517	V:15886715-15888828	1.24707	2.55603	1.03536	2.07344	0.00065	0.0199111	2.04963	ceramide glucosyltransferase	Sphingolipid metabolism	PATH:cel00600	cgt-1 encodes a transmembrane protein that is one of three C. elegans ceramide glucosyltransferases; by homology, CGT-1 is predicted to localize to the Golgi membrane and catalyze the transfer of glucose from UDP-glucose to ceramide to synthesize glucosylceramide, a glycosphingolipid precursor; although cgt-1 mutant worms show no obvious defects, animals doubly mutant for cgt-1 and cgt-3 arrest d…	cgt-1 encodes a transmembrane protein that is one of three C. elegans ceramide glucosyltransferases; by homology, CGT-1 is predicted to localize to the Golgi membrane and catalyze the transfer of glucose from UDP-glucose to ceramide to synthesize glucosylceramide, a glycosphingolipid precursor; although cgt-1 mutant worms show no obvious defects, animals doubly mutant for cgt-1 and cgt-3 arrest d…	Ceramide Glucosyl Transferase
T10B9.7	cyp-13A2	WBGene00011676	II:9783740-9787321	2.26316	4.63231	1.03339	2.47996	5e-05	0.00229233	2.04683	ortholog of huamn CYP3A4	Linoleic acid metabolism	PATH:cel00591	cyp-13A2 encodes one of ~80 C. elegans cytochrome P450s: membrane-associated, heme-containing NADPH-dependent monooxygenases that catalyze the oxidative metabolism of a variety of exogenous compounds and endogenous substrates.	cyp-13A2 encodes one of ~80 C. elegans cytochrome P450s: membrane-associated, heme-containing NADPH-dependent monooxygenases that catalyze the oxidative metabolism of a variety of exogenous compounds and endogenous substrates.	CYtochrome P450 family
C33C12.8	gba-2	WBGene00016340	II:2182503-2186434	8.06365	15.0654	0.901736	2.60265	5e-05	0.00229233	1.86831	K01201 glucosylceramidase [EC:3.2.1.45]	Sphingolipid metabolism	PATH:cel00600
T20B3.1		WBGene00011850	V:16815538-16820591	2.35564	4.19011	0.830866	2.02302	0.00065	0.0199111	1.77876	acyltransferase ChoActase	Glycerophospholipid metabolism	PATH:cel00564	none available	none available	not known
F02E8.6	ncr-1	WBGene00003561	X:4472258-4480051	3.02894	5.35542	0.822185	2.47848	5e-05	0.00229233	1.76808	cholesterol transport protein	Steroid biosynthesis	PATH:cel00100	ncr-1 encodes a large transmembrane glycoprotein with a patched-like domain that is orthologous to human NPC1 (OMIM:257220, mutated in Niemann-Pick type C disease); NCR-1 and NPC1 are eukaryotic members of the resistance-nodulation-division (RND) family of membrane permeases, and have a putative sterol-sensing domain; by homology, NCR-1 is predicted to function in intracellular cholesterol and gl…	ncr-1 encodes a large transmembrane glycoprotein with a patched-like domain that is orthologous to human NPC1 (OMIM:257220, mutated in Niemann-Pick type C disease); NCR-1 and NPC1 are eukaryotic members of the resistance-nodulation-division (RND) family of membrane permeases, and have a putative sterol-sensing domain; by homology, NCR-1 is predicted to function in intracellular cholesterol and gl…	NPC1 (human Niemann Pick C disease) Related
ZK455.4	asm-2	WBGene00000212	X:11321019-11324179	2.94832	5.15092	0.804936	2.08869	0.0003	0.0105529	1.74707	K12350 sphingomyelin phosphodiesterase [EC:3.1.4.12]	Sphingolipid metabolism	PATH:cel00600	asm-2 encodes a protein similar to human acid sphingomyelinase (ASM) or sphingomyelin phosphodiesterase 1; the ASM-2 protein has a putative secretory signal peptide at the N-terminus, saposin-like and proline-rich domains and putative N-linked glycosylation sites; asm-2 shows phosphodiesterase activity when expressed in COS-7 cells; like mammalian ASM, asm-2 is probably both intracellular and sec…	asm-2 encodes a protein similar to human acid sphingomyelinase (ASM) or sphingomyelin phosphodiesterase 1; the ASM-2 protein has a putative secretory signal peptide at the N-terminus, saposin-like and proline-rich domains and putative N-linked glycosylation sites; asm-2 shows phosphodiesterase activity when expressed in COS-7 cells; like mammalian ASM, asm-2 is probably both intracellular and sec…	Acid SphingoMyelinase
F09C8.1		WBGene00008621	X:16159566-16163467	13.3093	23.1468	0.798376	2.40966	5e-05	0.00229233	1.73914	ortholog of human Phospholipase B1	Glycerophospholipid metabolism	PATH:cel00564	none available	none available	not known
Y69A2AL.2		WBGene00044468	IV:2482254-2484110	43.1408	73.7742	0.774063	2.12368	0.00035	0.0119749	1.71008	phospholipase A2	Glycerophospholipid metabolism	PATH:cel00564	none available	none available	not known
Y71H10A.2	fard-1	WBGene00022200	X:2933352-2937732	42.9073	71.1647	0.72994	2.62083	5e-05	0.00229233	1.65857	acyl-CoA reductase	Fatty acid elongation	PATH:cel00063	none available	none available	Fatty Acyl-CoA ReDuctase
W03D8.8		WBGene00020989	I:2791689-2794896	4.624	7.63737	0.723935	1.8777	0.00125	0.0339773	1.65168	acyl-CoA thioesterase, long chain	Fatty acid elongation	PATH:cel00063	none available	none available	not known
F27E5.1		WBGene00009192	II:10139521-10141312	32.3483	51.8732	0.6813	2.27362	0.0001	0.00418055	1.60358	choloylglycine hydrolase	Sphingolipid metabolism	PATH:cel00600	none available	none available	not known
B0218.1	faah-1	WBGene00015047	IV:8159338-8163776	19.1394	30.4503	0.669909	2.21729	0.0004	0.0135174	1.59097	a putative fatty acid amide hydrolase enzyme and is orthologous to human fatty acid amide hydrolase (FAAH); faah-1 is involved in regulating N-acylethanolamines (NAEs), which are lipid-derived signalling molecules, reduced levels of which, under dietary restriction, result in increased lifespan
T22G5.2	lbp-7	WBGene00002259	V:13879535-13880094	54.0065	83.9165	0.63582	1.7895	0.0021	0.0495427	1.55382	intracellular fatty acid binding protein (iFABP)	Fatty acid biosynthesis	PATH:cel00061	lbp-7 encodes a predicted intracellular fatty acid binding protein (iFABP) that is most similar to the vertebrate muscle and heart FABPs; by homology, LBP-7 is predicted to function as an intracellular transporter for small hydrophobic molecules such as lipids and steroid hormones; as loss of lbp-7 activity via large-scale RNAi screens does not result in any obvious abnormalities, the precise rol…	lbp-7 encodes a predicted intracellular fatty acid binding protein (iFABP) that is most similar to the vertebrate muscle and heart FABPs; by homology, LBP-7 is predicted to function as an intracellular transporter for small hydrophobic molecules such as lipids and steroid hormones; as loss of lbp-7 activity via large-scale RNAi screens does not result in any obvious abnormalities, the precise rol…	Lipid Binding Protein
F11A3.1	acs-14	WBGene00008669	V:9508069-9510371	35.2022	50.0955	0.509015	1.79445	0.002	0.0475917	1.42308	fatty Acid CoA Synthetase	Fatty acid metabolism	PATH:cel00071	none available	none available	fatty Acid CoA Synthetase family
Lipid genes, as designated by Zhang et al, 2013, and found here to be upregulated in hyl-2(tm2031) animals

## Sheet: LipidDown_hyl-2
Table S1 Downregulated lipid gene transcripts in hyl-2 animals
Gene ID	Gene Name	Wormbase ID	Locus	value_1	value_2	log2(fold_change)	test_stat	p_value	q_value	Fold decrease	Predicted enzyme	Metabolism pathways	PATH ID	concise_description	provisional_description	gene_class_description
K02G10.6	hyl-2	WBGene00002044	X:4696756-4699433	43.0856	8.53393	-2.33592	-7.19755	5e-05	0.00229233	5.04874	ceramide synthase	Sphingolipid metabolism	PATH:cel00600	hyl-2 encodes a predicted transmembrane protein orthologous to Saccharomyces cerevisiae Lag1p (longevity assurance gene), a protein preferentially expressed in young yeasts; by homology, HYL-2 is predicted to have several possible functions, including regulation of lipid, particularly ceramide, biosynthesis, regulation of lipid transport, and regulation of protein translocation in the endoplasmic…	HYL-2 is also orthologous to S. cerevisiae Lac1p, homologous to human LASS1-6, and paralogous to C. elegans HYL-1 and LAGR-1.	Homolog of Yeast Longevity gene
C36A4.1	cyp-25A1	WBGene00007963	III:3832577-3834500	7.86456	2.3996	-1.71257	-4.26973	5e-05	0.00229233	3.27745	ortholog of huamn CYP3A4	Linoleic acid metabolism	PATH:cel00591	cyp-25A1 encodes one of ~80 C. elegans cytochrome P450s: membrane-associated, heme-containing NADPH-dependent monooxygenases that catalyze the oxidative metabolism of a variety of exogenous compounds and endogenous substrates.	cyp-25A1 encodes one of ~80 C. elegans cytochrome P450s: membrane-associated, heme-containing NADPH-dependent monooxygenases that catalyze the oxidative metabolism of a variety of exogenous compounds and endogenous substrates.	CYtochrome P450 family
F10D2.9	fat-7	WBGene00001399	V:7151346-7153127	314.692	137.021	-1.19955	-4.39256	5e-05	0.00229233	2.29667	K00507 stearoyl-CoA desaturase (delta-9 desaturase) [EC:1.14.19.1]	Biosynthesis of unsaturated fatty acids	PATH:cel01040	fat-7 encodes an essential delta-9 fatty acid desaturase that is required for the synthesis of monounsaturated fatty acids; fat-7 can substitute for the functions of the other two fatty acid desaturases, fat-5 and fat-6; RNA interference has shown that fat-7 is required for viability and normal growth.	When expressed heterologously in S. cerevisiae, it rescues the fatty acid auxotrophy of the yeast delta-9 desaturase mutant ole1. FAT-6 readily desaturates stearic acid (18:0), or similar fatty acids (17:0 or 18:1 delta-11 trans), but shows less activity on palmitic acid (16:0), and no activity on other medium chain fatty acids (14:0 or 15:0). This resembles FAT-6 while contrasting with FAT-5, wh…	FATty acid desaturase
B0285.9	ckb-2	WBGene00000512	III:4367802-4370131	37.5362	22.8707	-0.714786	-2.35068	5e-05	0.00229233	1.64124	encodes an isoform of choline kinase	Glycerophospholipid metabolism	PATH:cel00564	ckb-2 encodes an isoform of choline kinase whose activity has been verified in vitro; CKB-1 through CKB-4 comprise a related group ('B') of choline kinases; purified CKB-2 has a strong preference for choline over ethanolamine, a specific activity of 2.4 micromol/min/mg protein and a pH optimum near 10.	ckb-2 encodes an isoform of choline kinase whose activity has been verified in vitro; CKB-1 through CKB-4 comprise a related group ('B') of choline kinases; purified CKB-2 has a strong preference for choline over ethanolamine, a specific activity of 2.4 micromol/min/mg protein and a pH optimum near 10.	Choline Kinase B
D1009.1	acs-2	WBGene00009221	V:15567368-15569864	11.8768	7.32728	-0.696797	-2.10036	0.00035	0.0119749	1.6209	very long chain fatty acid acyl-CoA synthetase	Fatty acid metabolism	PATH:cel00071	acs-2 encodes an acyl-CoA synthetase; by homology, ACS-2 is predicted to catalyze conversion of a fatty acid to Acyl-CoA for subsequent beta oxidation; accordingly, loss of acs-2 activity via RNAi results in defects in fat metabolism; an ACS-2::GFP reporter fusion protein is widely expressed and appears to localize to mitochondria; acs-2 expression is positively regulated by the NHR-49 nuclear ho…	acs-2 encodes an acyl-CoA synthetase; by homology, ACS-2 is predicted to catalyze conversion of a fatty acid to Acyl-CoA for subsequent beta oxidation; accordingly, loss of acs-2 activity via RNAi results in defects in fat metabolism; an ACS-2::GFP reporter fusion protein is widely expressed and appears to localize to mitochondria; acs-2 expression is positively regulated by the NHR-49 nuclear ho…	fatty Acid CoA Synthetase family
C17C3.12	acdh-2	WBGene00015894	II:5544557-5547463	68.7738	44.4299	-0.630327	-2.13141	0.00025	0.00912069	1.54792	short-chain acyl-CoA dehydrogenase	Fatty acid metabolism	PATH:cel00071	acdh-2 encodes a short-chain acyl-CoA dehydrogenase; ACDH-2 is predicted to be a mitochondrial enzyme that catalyzes the first step of fatty acid beta-oxidation and thus plays a key role in energy production; steady-state acdh-2 mRNA levels are under the control of the MDT-15 mediator complex subunit; in addition, gene expression studies indicate that acdh-2 expression is downregulated in fasted …	acdh-2 encodes a short-chain acyl-CoA dehydrogenase; ACDH-2 is predicted to be a mitochondrial enzyme that catalyzes the first step of fatty acid beta-oxidation and thus plays a key role in energy production; steady-state acdh-2 mRNA levels are under the control of the MDT-15 mediator complex subunit; in addition, gene expression studies indicate that acdh-2 expression is downregulated in fasted …	Acyl CoA DeHydrogenase
C54D1.4	alh-10	WBGene00000116	X:7140456-7143593	24.4051	16.1858	-0.592456	-1.92447	0.0008	0.0236628	1.50781	aldehyde dehydrogenase	Glycerolipid metabolism	PATH:cel00561	none available	none available	ALdehyde deHydrogenase
ZK742.5	lbp-4	WBGene00002256	V:7820562-7821456	246.278	171.876	-0.518922	-1.83889	0.00165	0.041871	1.43288	fatty acid binding protein	Fatty acid biosynthesis	PATH:cel00061	lpb-4 encodes a homolog of the novel fatty acid binding protein, As-p18, found in the parasitic nematode Ascaris suum; As-p18 is a member of a family of small intracellular fatty acid binding proteins (iFABPs); unlike most lpb family members lpb-4 lacks a secretory signal	lpb-4 encodes a homolog of the novel fatty acid binding protein, As-p18, found in the parasitic nematode Ascaris suum; As-p18 is a member of a family of small intracellular fatty acid binding proteins (iFABPs); unlike most lpb family members lpb-4 lacks a secretory signal	Lipid Binding Protein
EEED8.3		WBGene00017134	II:5414261-5415340	453.203	319.613	-0.50383	-1.87876	0.00095	0.0272215	1.41797	cytosolic fatty-acid binding	Fatty acid biosynthesis	PATH:cel00061	EEED8.3 encodes a protein with similarity to fatty acid-binding proteins; loss of EEED8.3 activity via RNAi results in 20-30% embryonic lethality.	EEED8.3 encodes a protein with similarity to fatty acid-binding proteins; loss of EEED8.3 activity via RNAi results in 20-30% embryonic lethality.	not known
Lipid genes, as designated by Zhang et al, 2013, and found here to be downregulated in hyl-2(tm2031) animals
