# Supplementary material for: Glucose or Altered Ceramide Biosynthesis Mediate Oxygen Deprivation Sensitivity Through Novel Pathways Revealed by Transcriptome Analysis in Caenorhabditis elegans
Source: G3 (Bethesda). 2016 Aug 5;6(10):3149–60. doi: 10.1534/g3.116.031583 (PMC5068937; doi:10.1534/g3.116.031583)
Supplement: Supplemental Material [file supp_g3.116.031583_TableS2.xlsx]

## Sheet: Up hyl-2Glucose
Table S2 Upregulated transcripts in hyl-2 animals fed a glucose diet
Gene ID	Gene Name	Wormbase ID	Locus	value_1	value_2	log2(fold_change)	test_stat	p_value	q_value	Fold Increase	concise_description	provisional_description	gene_class_description
F33D11.3	col-54	WBGene00000631	I:5842716-5843968	0	1.22861	inf	-nan	5e-05	0.000711489	#DIV/0!	none available	none available	COLlagen
T28C6.4	col-117	WBGene00000691	IV:8822941-8824158	0	0.707785	inf	-nan	5e-05	0.000711489	#DIV/0!	none available	none available	COLlagen
C32C4.5	mab-23	WBGene00003114	V:10633032-10635386	0	0.774043	inf	-nan	0.0005	0.00492457	#DIV/0!	none available	mab-23 encodes a DNA binding transcription factor of the DM (DOUBLESEX/MAB-3) class that is required for morphogenesis of the posterior hypodermis, spicules, and proctodeum in male tails, for the patterning of posterior male sensory neurons, and for normal turning during male mating; mab-23 interacts with egl-5 and with a TGF-beta-related signaling pathway, while having functions independent of m…	Male ABnormal
C32H11.6		WBGene00007869	IV:12925896-12926704	0	0.47883	inf	-nan	5e-05	0.000711489	#DIV/0!	none available	none available	not known
F29C12.6		WBGene00009248	II:13129810-13130098	0	0.684842	inf	-nan	0.0032	0.0204034	#DIV/0!	none available	none available	not known
F37D6.4		WBGene00009510	I:10488638-10488980	0	2.41471	inf	-nan	0.0008	0.00709478	#DIV/0!	none available	The F-box motif consists of roughly 50 amino acids. There are at least 11 F-box genes encoded by the genome of budding yeast, 22 in Drosophila, and 38 in human beings; but a striking 326 F-box genes are predicted to exist in C. elegans, comprising 1.6% of the protein-coding genome. This disproportionate number of F-box genes is paralleled by the number of Skp-1 homologs (which are potential F-box…	not known
F54B11.9		WBGene00010032	X:13607311-13608163	0	0.370072	inf	-nan	0.00025	0.00283144	#DIV/0!	none available	none available	not known
F54B11.10		WBGene00010033	X:13582122-13582521	0	1.28442	inf	-nan	5e-05	0.000711489	#DIV/0!	none available	none available	not known
K01D12.8		WBGene00010467	V:12402633-12403212	0	1.02422	inf	-nan	5e-05	0.000711489	#DIV/0!	none available	none available	not known
K06A4.6		WBGene00010596	V:9480532-9481110	0	1.64731	inf	-nan	0.00195	0.0139635	#DIV/0!	none available	none available	not known
K10D6.3		WBGene00010743	V:11201068-11201370	0	1.20702	inf	-nan	0.00155	0.0118396	#DIV/0!	none available	none available	not known
M01B2.8		WBGene00010801	V:15260214-15260763	0	0.498131	inf	-nan	5e-05	0.000711489	#DIV/0!	none available	none available	not known
R09H10.6		WBGene00011183	IV:10608546-10609716	0	1.84991	inf	-nan	5e-05	0.000711489	#DIV/0!	none available	none available	not known
T24F1.7		WBGene00011999	II:11312390-11313267	0	3.42182	inf	-nan	5e-05	0.000711489	#DIV/0!	none available	none available	not known
Y41C4A.17		WBGene00012760	III:11641341-11641742	0	0.717898	inf	-nan	0.0075	0.03911	#DIV/0!	mab-23 encodes a DNA binding transcription factor of the DM (DOUBLESEX/MAB-3) class that is required for morphogenesis of the posterior hypodermis, spicules, and proctodeum in male tails, for the patterning of posterior male sensory neurons, and for normal turning during male mating; mab-23 interacts with egl-5 and with a TGF-beta-related signaling pathway, while having functions independent of m…	none available	not known
Y50E8A.2		WBGene00013047	V:14728419-14728807	0	1.01713	inf	-nan	5e-05	0.000711489	#DIV/0!	rpl-39 encodes a large ribosomal subunit L39 protein.	none available	not known
ZK666.2		WBGene00014042	II:10471617-10471812	0	1.47094	inf	-nan	0.00145	0.0112727	#DIV/0!	rpl-29 encodes a large ribosomal subunit L29 protein; by homology, RPL-29 is predicted to function in protein biosynthesis; in C. elegans, loss of rpl-29 function via RNA-mediated interference (RNAi) does not result in any obvious abnormalities.	none available	not known
B0432.11		WBGene00015192	II:293917-294641	0	0.636464	inf	-nan	5e-05	0.000711489	#DIV/0!	none available	none available	not known
C14C6.6		WBGene00015760	V:545844-548049	0	0.95334	inf	-nan	5e-05	0.000711489	#DIV/0!	none available	none available	not known
C25F6.6		WBGene00016105	X:5450228-5450790	0	0.69077	inf	-nan	5e-05	0.000711489	#DIV/0!	none available	none available	not known
F21E9.2		WBGene00017666	X:1328864-1329936	0	0.582376	inf	-nan	0.00015	0.00184357	#DIV/0!	none available	none available	not known
F28A10.3		WBGene00017871	II:840572-841119	0	0.521074	inf	-nan	5e-05	0.000711489	#DIV/0!	This gene encodes a protein containing an F-box, a motif predicted to mediate protein-protein interactions either with homologs of yeast Skp-1p or with other proteins.	none available	not known
F35A5.5		WBGene00018027	X:3793896-3795380	0	0.444478	inf	-nan	5e-05	0.000711489	#DIV/0!	none available	none available	not known
F44E7.3		WBGene00018425	V:5772187-5772440	0	3.13852	inf	-nan	0.00035	0.0037298	#DIV/0!	none available	none available	not known
K10G6.2	dos-2	WBGene00019640	II:3976283-3977798	0	1.27819	inf	-nan	5e-05	0.000711489	#DIV/0!	none available	none available	Delta and OSM-11-like
R12E2.6		WBGene00020032	I:4151208-4151747	0	2.86343	inf	-nan	5e-05	0.000711489	#DIV/0!	none available	none available	not known
T10D4.7		WBGene00020409	II:3117765-3118336	0	1.11184	inf	-nan	5e-05	0.000711489	#DIV/0!	none available	none available	not known
Y5H2A.1		WBGene00021162	V:2271174-2271835	0	0.945875	inf	-nan	5e-05	0.000711489	#DIV/0!	rps-28 encodes a small ribosomal subunit S28 protein.	none available	not known
Y18H1A.8		WBGene00021212	I:758757-760431	0	0.659592	inf	-nan	5e-05	0.000711489	#DIV/0!	none available	none available	not known
Y64H9A.2		WBGene00022024	X:5043978-5044684	0	1.3887	inf	-nan	5e-05	0.000711489	#DIV/0!	rpl-41 encodes a large ribosomal subunit L41 protein; by homology, RPL-41 is predicted to function in protein biosynthesis.	none available	not known
C35A5.11		WBGene00044024	V:10502188-10503000	0	0.909147	inf	-nan	5e-05	0.000711489	#DIV/0!	none available	none available	not known
T09D3.8		WBGene00044538	V:5365502-5366646	0	1.23723	inf	-nan	5e-05	0.000711489	#DIV/0!	none available	none available	not known
F26G1.9		WBGene00044662	II:4772823-4773972	0	1.24407	inf	-nan	5e-05	0.000711489	#DIV/0!	none available	none available	not known
C04G6.13		WBGene00077489	II:5095001-5095354	0	0.735075	inf	-nan	0.00115	0.00935891	#DIV/0!	none available	none available	not known
B0491.2	sqt-1	WBGene00005016	II:11336611-11337753	1.04418	91.1394	6.44763	9.77936	5e-05	0.000711489	87.2832	sqt-1 encodes a cuticle collagen; during larval and adult development, sqt-1 activity is required, likely redundantly, for normal cuticle, and hence organismal, morphology; sqt-1 mRNA abundance oscillates during larval development, peaking at one point during each larval stage and peaking again in adults; sqt-1 transcripts are also detected in animals at the L1-L2d molt; in the temporally distinc…	sqt-1 encodes a cuticle collagen; during larval and adult development, sqt-1 activity is required, likely redundantly, for normal cuticle, and hence organismal, morphology; sqt-1 mRNA abundance oscillates during larval development, peaking at one point during each larval stage and peaking again in adults; sqt-1 transcripts are also detected in animals at the L1-L2d molt; in the temporally distinc…	SQuaT
C02E7.6		WBGene00015339	V:4919192-4919567	2.67221	218.568	6.3539	8.36366	5e-05	0.000711489	81.793	none available	none available	not known
C02E7.7		WBGene00015340	V:4918139-4918571	3.70667	295.476	6.31677	7.91895	5e-05	0.000711489	79.7147	none available	none available	not known
W04G3.3	lpr-4	WBGene00012257	X:11065058-11066734	0.131214	10.3743	6.30495	6.93944	5e-05	0.000711489	79.064	lpr-4 encodes one of seven C. elegans proteins related to the lipocalin family of structurally related, low molecular weight, secreted proteins that bind and transport lipophilic molecules and participate in intercellular signaling; loss of lpr-4 via RNAi has been reported to result in defective yolk endocytosis; lpr-4 appears to be expressed in body wall muscle.	lpr-4 encodes one of seven C. elegans proteins related to the lipocalin family of structurally related, low molecular weight, secreted proteins that bind and transport lipophilic molecules and participate in intercellular signaling; loss of lpr-4 via RNAi has been reported to result in defective yolk endocytosis; lpr-4 appears to be expressed in body wall muscle.	LiPocalin-Related protein
C35B8.1	col-175	WBGene00000748	X:9233579-9234550	2.11526	161.628	6.2557	10.0705	5e-05	0.000711489	76.4105	none available	none available	COLlagen
W04G3.2	lpr-5	WBGene00012256	X:11062057-11064466	0.103211	7.60388	6.20307	7.15818	5e-05	0.000711489	73.6732	lpr-5 encodes one of seven C. elegans proteins related to the lipocalin family of structurally related, low molecular weight, secreted proteins that bind and transport lipophilic molecules and participate in intercellular signaling; loss of lpr-5 function via RNAi results in defects in locomotion, body morphology, larval lethality, and yolk endocytosis; lpr-5 appears to be expressed in the hypode…	lpr-5 encodes one of seven C. elegans proteins related to the lipocalin family of structurally related, low molecular weight, secreted proteins that bind and transport lipophilic molecules and participate in intercellular signaling; loss of lpr-5 function via RNAi results in defects in locomotion, body morphology, larval lethality, and yolk endocytosis; lpr-5 appears to be expressed in the hypode…	LiPocalin-Related protein
H04M03.4	glf-1	WBGene00019154	IV:5885818-5889789	0.113217	8.3314	6.20139	6.72603	5e-05	0.000711489	73.5879	glf-1 encodes a UDP-galactopyranose mutase predicted to synthesize galactofuranose (Gal(f)) as a nucleotide sugar (UDP-Gal(f)); recombinant GLF-1 has biochemical activity either in vivo (expressed in E. coli) or in vitro; orthologs of GLF-1 are found in the urochordates Halocynthia and Ciona.	glf-1 encodes a UDP-galactopyranose mutase predicted to synthesize galactofuranose (Gal(f)) as a nucleotide sugar (UDP-Gal(f)); recombinant GLF-1 has biochemical activity either in vivo (expressed in E. coli) or in vitro; orthologs of GLF-1 are found in the urochordates Halocynthia and Ciona.	GaLactoFuranose synthesis (UGM, UDP-galactopyranose mutase)
W04G3.8	lpr-3	WBGene00012261	X:11057361-11059720	0.152107	11.1186	6.19175	7.88275	5e-05	0.000711489	73.0972	lpr-3 encodes one of seven C. elegans proteins related to the lipocalin family of structurally related, low molecular weight, secreted proteins that bind and transport lipophilic molecules and participate in intercellular signaling; large-scale RNAi experiments indicate that lpr-3 activity is required for normal growth rates, early larval development, and coordinated locomotion.	lpr-3 encodes one of seven C. elegans proteins related to the lipocalin family of structurally related, low molecular weight, secreted proteins that bind and transport lipophilic molecules and participate in intercellular signaling; large-scale RNAi experiments indicate that lpr-3 activity is required for normal growth rates, early larval development, and coordinated locomotion.	LiPocalin-Related protein
Y47D7A.5	grl-5	WBGene00001714	V:4412737-4414612	0.314905	21.9456	6.12287	6.75293	5e-05	0.000711489	69.6896	grl-5 encodes a hedgehog-like protein, with an N-terminal signal sequence, a central proline-rich low-complexity region, and a C-terminal Ground-like (Grl) domain; the Grl domain is predicted to form a cysteine-crosslinked protein involved in intercellular signalling, and it has subtle similarity to the N-terminal Hedge domain of HEDGEHOG proteins.	grl-5 encodes a hedgehog-like protein, with an N-terminal signal sequence, a central proline-rich low-complexity region, and a C-terminal Ground-like (Grl) domain; the Grl domain is predicted to form a cysteine-crosslinked protein involved in intercellular signalling, and it has subtle similarity to the N-terminal Hedge domain of HEDGEHOG proteins.	GRound-Like (grd related)
ZK1290.3	rol-8	WBGene00004398	II:7544037-7545264	0.653663	44.6607	6.09432	8.64278	5e-05	0.000711489	68.3237	rol-8 encodes a collagen that is enriched in dauer larvae; mutations cause adults to become left-handed rollers.	rol-8 encodes a collagen that is enriched in dauer larvae; mutations cause adults to become left-handed rollers.	ROLler: helically twisted, animals roll when moving
Y38C1BA.3	col-109	WBGene00000683	IV:1817308-1820251	0.887986	55.6081	5.96861	9.08062	5e-05	0.000711489	62.6227	col-109 encodes a cuticular collagen; loss of col-109 via large-scale RNAi screens results in no obvious defects.	col-109 encodes a cuticular collagen; loss of col-109 via large-scale RNAi screens results in no obvious defects.	COLlagen
F11G11.10	col-17	WBGene00000606	II:4866430-4867561	1.03959	64.0784	5.94575	9.26707	5e-05	0.000711489	61.6381	col-17 encodes a collagen which is expressed in all developmental stages except eggs, like col-15, col-16, and col-20; collagen genes with this expression pattern may be used for synthesis of cuticles after the L1 stage (e.g., the L4 cuticle).	The morphology of the C. elegans L1 cuticle is typical of that seen in cuticles of many nematode species, and therefore may represent a 'primitive' cuticle morphology; more elaborate cuticles at later stages may be evolutionary specializations arising from the diversification of collagens expressed in post-L1 stages, such as col-17.	COLlagen
Y41E3.2	dpy-4	WBGene00001066	IV:14981587-14996278	3.05304	187.903	5.9436	9.03229	5e-05	0.000711489	61.5462	dpy-4 encodes a cuticle collagen; dpy-4 activity is required for normal body morphology, locomotion, and larval development.	dpy-4 encodes a cuticle collagen; dpy-4 activity is required for normal body morphology, locomotion, and larval development.	DumPY: shorter than wild-type
H23N18.5		WBGene00019236	V:4911770-4912366	1.88864	114.915	5.92707	7.14326	5e-05	0.000711489	60.8454	none available	none available	not known
C46A5.3	col-14	WBGene00000603	IV:7743888-7755928	4.07238	244.637	5.90863	5.65742	5e-05	0.000711489	60.0722	col-14 encodes a collagen protein that affects vulval morphology in a large-scale RNAi screen; mRNA expressed in embryos and transcript levels peak during each larval stage.	col-14 encodes a collagen protein that affects vulval morphology in a large-scale RNAi screen; mRNA expressed in embryos and transcript levels peak during each larval stage.	COLlagen
F58F6.1	col-104	WBGene00000678	IV:1353690-1355304	2.73817	163.334	5.89847	9.814	5e-05	0.000711489	59.6508	none available	none available	COLlagen
E01G4.6		WBGene00008448	II:13482313-13485680	1.12633	66.2621	5.87848	9.94736	5e-05	0.000711489	58.8301	none available	none available	not known
Y57A10A.11	rol-1	WBGene00004394	II:12172488-12175985	2.00922	117.422	5.86892	9.67995	5e-05	0.000711489	58.4416	rol-1 encodes a nematode cuticular collagen required for normal body morphology at the adult stage of development; rol-1 expression is under the control of the heterochronic pathway, as heterochronic mutants that synthesize adult cuticle early produce animals that roll as larvae, while heterochronic mutants that fail to execute normal adult development never display the roller phenotype.	rol-1 encodes a nematode cuticular collagen required for normal body morphology at the adult stage of development; rol-1 expression is under the control of the heterochronic pathway, as heterochronic mutants that synthesize adult cuticle early produce animals that roll as larvae, while heterochronic mutants that fail to execute normal adult development never display the roller phenotype.	ROLler: helically twisted, animals roll when moving
K09H9.3	col-49	WBGene00000626	I:3137188-3138446	2.27452	132.222	5.86125	9.61671	5e-05	0.000711489	58.1318	col-49 encodes a cuticle collagen.	col-49 encodes a cuticle collagen.	COLlagen
EGAP7.1	dpy-3	WBGene00001065	X:2144607-2145642	0.150316	8.67647	5.85104	5.77415	5e-05	0.000711489	57.7215	dpy-3 encodes a cuticular collagen; along with dpy-2, dpy-7, dpy-8, and dpy-10, dpy-3 is required postembryonically for annular furrow formation and/or maintenance; specifically, DPY-3 activity is required for proper assembly of the DPY-7 collagen into the mature extracellular matrix; during each cuticle synthetic period, dpy-3 mRNA is expressed approximately four hours prior to the secretion of …	dpy-3 encodes a cuticular collagen; along with dpy-2, dpy-7, dpy-8, and dpy-10, dpy-3 is required postembryonically for annular furrow formation and/or maintenance; specifically, DPY-3 activity is required for proper assembly of the DPY-7 collagen into the mature extracellular matrix; during each cuticle synthetic period, dpy-3 mRNA is expressed approximately four hours prior to the secretion of …	DumPY: shorter than wild-type
F27C1.8	dpy-5	WBGene00001067	I:5432160-5433059	2.88833	166.632	5.85028	9.53986	5e-05	0.000711489	57.6915	dpy-5 encodes a Group I cuticle procollagen; dpy-5 activity is required for wild-type body length, cuticle structure (width of the annuli), postembryonic growth rates, and reproduction; dpy-5 is described as an intermediate collagen gene, as its mRNA, which is present in all larval stages, adults, and dauer larvae, increases in abudance two hours prior to the secretion of each new cuticle; a dpy-…	dpy-5 encodes a Group I cuticle procollagen; dpy-5 activity is required for wild-type body length, cuticle structure (width of the annuli), postembryonic growth rates, and reproduction; dpy-5 is described as an intermediate collagen gene, as its mRNA, which is present in all larval stages, adults, and dauer larvae, increases in abudance two hours prior to the secretion of each new cuticle; a dpy-…	DumPY: shorter than wild-type
F30B5.1	dpy-13	WBGene00001074	IV:4235606-4236699	3.58042	206.278	5.84832	9.98756	5e-05	0.000711489	57.6128	dpy-13 encodes a member of the collagen superfamily containing 20 copies of the collagen triple helix repeat; transcipt levels oscillate, peaking once during each larval stage.	dpy-13 encodes a member of the collagen superfamily containing 20 copies of the collagen triple helix repeat; transcipt levels oscillate, peaking once during each larval stage.	DumPY: shorter than wild-type
C34H4.4	col-107	WBGene00000681	IV:1547038-1550239	2.47961	141.25	5.83199	6.23561	5e-05	0.000711489	56.9646	none available	none available	COLlagen
W04G3.1	lpr-6	WBGene00012255	X:11059919-11061794	0.139544	7.94601	5.83144	6.03698	5e-05	0.000711489	56.9427
F11G11.12	col-73	WBGene00000649	II:4872099-4873114	4.96187	272.924	5.78147	10.1017	5e-05	0.000711489	55.0043	none available	none available	COLlagen
F46C8.6	dpy-7	WBGene00001069	X:7536413-7537740	0.176935	9.63414	5.76686	6.27463	5e-05	0.000711489	54.4502	dpy-7 encodes a cuticular collagen; DPY-7 functions as a structural constituent of the extracellular cuticle whose activity is required for normal cuticular morphology and hence, proper body form.	dpy-7 encodes a cuticular collagen; DPY-7 functions as a structural constituent of the extracellular cuticle whose activity is required for normal cuticular morphology and hence, proper body form.	DumPY: shorter than wild-type
F22D6.10	col-60	WBGene00000636	I:7105317-7106724	2.60772	141.738	5.7643	9.44476	5e-05	0.000711489	54.3532	none available	none available	COLlagen
C52D10.13	col-138	WBGene00000711	IV:17182776-17183695	4.66762	251.824	5.75359	9.88284	5e-05	0.000711489	53.9513	none available	none available	COLlagen
K08C9.4	col-65	WBGene00000641	I:11489219-11490550	0.939494	50.4611	5.74714	8.48478	5e-05	0.000711489	53.7109	none available	none available	COLlagen
M195.1	col-77	WBGene00000653	II:8358196-8359310	5.66176	303.133	5.74256	10.2802	5e-05	0.000711489	53.5404	col-77 encodes a cuticular collagen; as loss of col-77 activity via RNAi screens results in no obvious defects, the precise role of col-77 in C. elegans development and/or behavior is not yet known.	col-77 encodes a cuticular collagen; as loss of col-77 activity via RNAi screens results in no obvious defects, the precise role of col-77 in C. elegans development and/or behavior is not yet known.	COLlagen
ZK265.2	col-63	WBGene00000639	I:8243685-8244954	2.20965	117.552	5.73333	9.71599	5e-05	0.000711489	53.1994	none available	none available	COLlagen
T10E10.6	col-170	WBGene00000743	X:6331577-6332644	0.192495	10.1897	5.72614	6.24122	5e-05	0.000711489	52.9349	none available	none available	COLlagen
R12E2.14		WBGene00020039	I:4149981-4150635	1.95624	101.908	5.70304	6.77337	5e-05	0.000711489	52.0938	none available	none available	not known
H42K12.3		WBGene00019272	X:1311596-1316628	0.294579	15.2367	5.69275	7.62702	5e-05	0.000711489	51.7236	none available	none available	not known
Y49F6B.10	col-71	WBGene00000647	II:3500068-3502444	2.76601	142.626	5.68829	9.71213	5e-05	0.000711489	51.5638	none available	none available	COLlagen
R12E2.15		WBGene00020040	I:4148870-4149430	2.19355	112.365	5.67878	6.81122	5e-05	0.000711489	51.2252	none available	none available	not known
K02E11.10		WBGene00044109	V:14239920-14241130	0.497898	25.3124	5.66785	8.02468	5e-05	0.000711489	50.8385	none available	none available	not known
T02E9.2	grl-7	WBGene00001716	V:11344811-11346992	0.416501	21.1229	5.66434	7.68463	5e-05	0.000711489	50.7151	grl-7 encodes a hedgehog-like protein, with an N-terminal signal sequence, a central low-complexity region, and a C-terminal Ground-like (Grl) domain; GRL-7 is expressed in intestine, hypodermis, and seam cells; the Grl domain is predicted to form a cysteine-crosslinked protein involved in intercellular signalling, and it has subtle similarity to the N-terminal Hedge domain of HEDGEHOG proteins.	grl-7 encodes a hedgehog-like protein, with an N-terminal signal sequence, a central low-complexity region, and a C-terminal Ground-like (Grl) domain; GRL-7 is expressed in intestine, hypodermis, and seam cells; the Grl domain is predicted to form a cysteine-crosslinked protein involved in intercellular signalling, and it has subtle similarity to the N-terminal Hedge domain of HEDGEHOG proteins.	GRound-Like (grd related)
T11F9.9	col-157	WBGene00000730	V:11484031-11484976	0.980354	49.3656	5.65406	7.9087	5e-05	0.000711489	50.3549	none available	none available	COLlagen
Y11D7A.11	col-120	WBGene00000694	IV:9260586-9261744	2.23898	111.811	5.64207	9.27952	5e-05	0.000711489	49.9384	none available	none available	COLlagen
F53F1.5	cut-2	WBGene00009983	V:13415044-13417587	10.8273	523.906	5.59657	9.97238	5e-05	0.000711489	48.3875	encodes a secreted protein which is a component of cuticlin, the insoluble residue of nematode cuticles; CUT-2 is expressed during all developmental stages and contributes to the external cortical layer of the cuticle of all larval stages.
ZK180.5		WBGene00022679	IV:4515045-4517162	1.0005	47.6902	5.5749	9.06927	5e-05	0.000711489	47.6664	none available	none available	not known
T01B7.7	rol-6	WBGene00004397	II:8732981-8734246	0.699906	33.334	5.57369	8.25535	5e-05	0.000711489	47.6264	The rol-6 gene encodes a cuticle collagen related to human collagen alpha 1 (III) chain precursor (OMIM:120180), and is required for normal cuticular morphology; ROL-6 interacts with SQT-1, a closely related cuticle collagen, and is expressed at all stages from L2 to adult with transcripts detected at each of the molts preceding these stages.	The rol-6 gene encodes a cuticle collagen related to human collagen alpha 1 (III) chain precursor (OMIM:120180), and is required for normal cuticular morphology; ROL-6 interacts with SQT-1, a closely related cuticle collagen, and is expressed at all stages from L2 to adult with transcripts detected at each of the molts preceding these stages.	ROLler: helically twisted, animals roll when moving
Y47D7A.13		WBGene00021625	V:4434868-4435913	2.40959	114.432	5.56957	9.23334	5e-05	0.000711489	47.4902	none available	none available	not known
F09G8.6	col-91	WBGene00000666	III:8258264-8265716	2.13924	101.32	5.56568	6.68611	5e-05	0.000711489	47.3626	col-91 encodes a cuticle collagen; loss of col-91 via large-scale RNAi results in no obvious defects.	col-91 encodes a cuticle collagen; loss of col-91 via large-scale RNAi results in no obvious defects.	COLlagen
F54C9.4	col-38	WBGene00000615	II:8567965-8569019	4.20145	197.166	5.55238	9.54286	5e-05	0.000711489	46.9281	col-38 encodes a member of the collagen superfamily containing collagen triple helix repeats (20 copies) required for normal body morphology.	col-38 encodes a member of the collagen superfamily containing collagen triple helix repeats (20 copies) required for normal body morphology.	COLlagen
ZK1010.7	col-97	WBGene00000672	III:12984381-12993584	2.25149	105.229	5.54651	7.64765	5e-05	0.000711489	46.7375	col-97 encodes a cuticular collagen; loss of col-97 activity via large-scale RNAi screens results in defects in body morphology and locomotion.	col-97 encodes a cuticular collagen; loss of col-97 activity via large-scale RNAi screens results in defects in body morphology and locomotion.	COLlagen
Y2H9A.3	col-162	WBGene00000735	V:13441948-13443384	2.53963	117.991	5.53791	8.88207	5e-05	0.000711489	46.4599	none available	none available	COLlagen
Y65B4BR.6	grl-16	WBGene00001725	I:572179-575122	2.12293	98.509	5.53613	9.0136	5e-05	0.000711489	46.4024	grl-16 encodes, by alternative splicing, two hedgehog-like proteins with an N-terminal signal sequence, a central proline-rich low-complexity region, and a C-terminal Ground-like (Grl) domain; the Grl domain is predicted to form a cysteine-crosslinked protein involved in intercellular signalling, and it has subtle similarity to the N-terminal Hedge domain of HEDGEHOG proteins.	grl-16 encodes, by alternative splicing, two hedgehog-like proteins with an N-terminal signal sequence, a central proline-rich low-complexity region, and a C-terminal Ground-like (Grl) domain; the Grl domain is predicted to form a cysteine-crosslinked protein involved in intercellular signalling, and it has subtle similarity to the N-terminal Hedge domain of HEDGEHOG proteins.	GRound-Like (grd related)
H17B01.2		WBGene00000646	II:1470045-1472266	0.0484478	2.21533	5.51495	3.94363	0.00375	0.0229274	45.7261	none available	none available	COLlagen
F58E6.13		WBGene00077697	V:9745211-9746247	0.657161	29.6388	5.4951	6.88163	5e-05	0.000711489	45.1013	none available	none available	not known
T06E4.8		WBGene00011535	V:9622151-9622907	0.228313	9.83664	5.42908	4.96867	5e-05	0.000711489	43.084	none available	none available	not known
T22G5.7	spp-12	WBGene00004997	V:13889909-13890275	0.571369	24.2314	5.40631	5.56848	0.00465	0.0271859	42.4094	spp-12 encodes a saposin-like caenopore; SPP-12 activity is required for the defense response to Bacillus thuringiensis; SPP-12 exhibits pH-dependent pore-forming activity, preferentially on membranes containing negatively charged phospholipids: SPP-12 is active highly active against Bacillus megaterium and can kill Bacillus thringiensis; SPP-12 can also permeabilize the cytoplasmic membranes of …	spp-12 encodes a saposin-like caenopore; SPP-12 activity is required for the defense response to Bacillus thuringiensis; SPP-12 exhibits pH-dependent pore-forming activity, preferentially on membranes containing negatively charged phospholipids: SPP-12 is active highly active against Bacillus megaterium and can kill Bacillus thringiensis; SPP-12 can also permeabilize the cytoplasmic membranes of …	SaPosin-like Protein family
F57B7.3	col-156	WBGene00000729	V:11446629-11450335	0.990646	41.3179	5.38226	4.34513	5e-05	0.000711489	41.708	none available	none available	COLlagen
M03A1.7	dao-2	WBGene00000928	II:4562840-4563534	2.64392	106.414	5.33087	8.36254	5e-05	0.000711489	40.2486	dao-2 encodes a (putatively) secreted protein with a DB module; dao-2 is down-regulated in daf-2 mutant adults by comparison with normal adults, and thus may be involved in dauer formation.	DAO-2 is relatively small (136 residues) and shows 31% identity and 45% similarity to human bronectin in an 80 residue region. It has two protein kinase C (PKC) phosphorylation sites, four casein kinase II phosphorylation sites, and a putative signal peptide cleavage site between residues 16 and 17. Of the genes dao-1, dao-2, dao-3, and dao-4, dao-2 showed the highest degree of induction in a wil…	Dauer or Aging adult Overexpression
Y37A1B.7		WBGene00012540	IV:14042567-14043747	0.206848	8.20561	5.30997	4.81702	0.00065	0.0060198	39.6698	none available	none available	not known
F46C8.8		WBGene00018487	X:7551210-7554373	0.3399	13.3951	5.30045	6.71466	5e-05	0.000711489	39.4089	none available	none available	not known
Y47D7A.15		WBGene00021627	V:4431748-4432089	9.56023	375.742	5.29655	7.38159	5e-05	0.000711489	39.3026	none available	none available	not known
T06E4.9		WBGene00011536	V:9620117-9620928	0.203785	7.99505	5.29399	4.72831	0.0004	0.00414032	39.2328	none available	none available	not known
R12E2.7		WBGene00020033	I:4153957-4154443	2.78269	108.576	5.28608	7.13041	5e-05	0.000711489	39.0184	none available	none available	not known
T06E4.14		WBGene00077691	V:9625433-9626169	0.34336	13.3621	5.28228	5.70167	5e-05	0.000711489	38.9157	none available	none available	not known
B0222.7	col-145	WBGene00000718	V:9162024-9162979	2.59274	99.9382	5.26849	8.46586	5e-05	0.000711489	38.5454	none available	none available	COLlagen
F58G1.5	lips-9	WBGene00010267	II:12933830-12935267	0.132275	4.99003	5.23743	4.65961	5e-05	0.000711489	37.7247	none available	none available	LIPaSe related
F15B9.8		WBGene00008851	V:12988536-12992154	0.531989	19.9072	5.22575	6.13858	5e-05	0.000711489	37.4203	none available	none available	not known
W05G11.3	col-88	WBGene00000663	III:41059-41970	4.08769	152.783	5.22406	8.61783	5e-05	0.000711489	37.3764	none available	none available	COLlagen
C31H2.2	dpy-8	WBGene00001070	X:5148820-5150445	0.309393	11.4511	5.2099	6.96552	5e-05	0.000711489	37.0115	dpy-8 encodes a collagen with a nematode-specific N-terminal domain that is required for normal body morphology and (perhaps) for a normal embryonic cell division rate; dpy-8 interacts genetically with emb-5 and glp-1.	Mutations in dpy-8 suppress developmental defects in temperature-sensitive mutations of either emb-5 or glp-1; in the case of emb-5, this suppression requires maternal dpy-8 expression, and emb-5 mutations themselves enhance the Dpy phenotype of dpy-8. dpy-8 mutations, in emb-5(ts) embryos, slow down early embryonic cell divisions (which are abnormally fast in emb-5 embryos) and correct their abn…	DumPY: shorter than wild-type
C39E9.3	col-131	WBGene00000705	IV:13065733-13067256	0.199593	7.27147	5.18711	5.26782	5e-05	0.000711489	36.4315	none available	none available	COLlagen
F53B1.4		WBGene00018737	X:2111772-2113079	0.624246	22.6165	5.17911	7.16556	5e-05	0.000711489	36.2301	none available	none available	not known
C50B6.4	col-161	WBGene00000734	V:13317057-13317993	4.3455	157.325	5.17809	8.80817	5e-05	0.000711489	36.2041	none available	none available	COLlagen
ZK180.6		WBGene00022680	IV:4520173-4524930	0.615415	22.2287	5.17472	8.00489	5e-05	0.000711489	36.1199	none available	none available	not known
T10E10.1	col-168	WBGene00000741	X:6326148-6327333	0.236512	8.31193	5.1352	5.57339	5e-05	0.000711489	35.1438	none available	none available	COLlagen
F46C8.2	col-174	WBGene00000747	X:7546788-7548259	0.0960736	3.35698	5.12688	4.52135	0.00065	0.0060198	34.9418	none available	none available	COLlagen
C29F4.1	col-125	WBGene00000699	IV:11225474-11226489	8.1842	279.675	5.09477	9.40751	5e-05	0.000711489	34.1726	none available	none available	COLlagen
F49C5.11		WBGene00044163	II:12555279-12556751	0.261235	8.92168	5.0939	4.13909	0.00165	0.012387	34.1519	none available	none available	not known
C01F1.5		WBGene00015300	II:4279781-4281821	0.123722	4.11974	5.05739	4.06206	0.0009	0.00776216	33.2984	none available	none available	not known
T03G6.1		WBGene00020194	X:2608221-2609983	0.162637	5.36543	5.04396	5.40172	5e-05	0.000711489	32.9902	none available	none available	not known
T19C3.2		WBGene00020560	III:614703-617444	0.466828	15.3803	5.04205	6.38391	5e-05	0.000711489	32.9464	none available	none available	not known
T10E10.5	col-169	WBGene00000742	X:6329117-6330085	0.334378	10.9092	5.02792	6.11645	5e-05	0.000711489	32.6254	none available	none available	COLlagen
F41E6.11		WBGene00018292	V:8620000-8621290	0.146554	4.76895	5.02417	4.48358	0.00025	0.00283144	32.5406	none available	none available	not known
Y75B7AR.1		WBGene00022287	V:1391163-1392057	0.450273	14.5001	5.00911	5.31622	5e-05	0.000711489	32.2029	none available	none available	not known
ZC373.6	dao-4	WBGene00000930	X:10075220-10076286	0.38783	12.4806	5.00812	5.70026	5e-05	0.000711489	32.1806	dao-4 encodes a novel protein, conserved amongst nematodes; dao-4 transcripts are expressed at higher levels in wild-type adult animals than in daf-2 mutant adults at 25C, suggesting that dao-4 expression is positively regulated by DAF-2/insulin-like receptor signaling; reduced dao-4 expression in daf-2 mutants is dependent upon DAF-16.	dao-4 encodes a novel protein, conserved amongst nematodes; dao-4 transcripts are expressed at higher levels in wild-type adult animals than in daf-2 mutant adults at 25C, suggesting that dao-4 expression is positively regulated by DAF-2/insulin-like receptor signaling; reduced dao-4 expression in daf-2 mutants is dependent upon DAF-16.	Dauer or Aging adult Overexpression
R03C1.1		WBGene00010987	II:14907501-14910304	0.117632	3.74631	4.99312	4.42406	0.001	0.00844295	31.8477	none available	none available	not known
F23H12.4	sqt-3	WBGene00005018	V:12352971-12354292	4.37481	139.129	4.99106	8.92566	5e-05	0.000711489	31.8023	sqt-3 encodes a cuticle collagen; during development, sqt-3 activity is essential for viability and normal body morphology; genetic and expression studies indicate that SQT-3 is a cuticle component at all stages of development and that SQT-3 likely forms higher order cuticular structures with the DPY-17 cuticular collagen, both of which are candidate substrates for the DPY-31 procollagen C-protei…	sqt-3 encodes a cuticle collagen; during development, sqt-3 activity is essential for viability and normal body morphology; genetic and expression studies indicate that SQT-3 is a cuticle component at all stages of development and that SQT-3 likely forms higher order cuticular structures with the DPY-17 cuticular collagen, both of which are candidate substrates for the DPY-31 procollagen C-protei…	SQuaT
Y65B4BL.1		WBGene00022033	I:530568-532855	0.472139	14.923	4.98219	6.95806	5e-05	0.000711489	31.6072	none available	none available	not known
ZK1025.3		WBGene00014183	I:11460769-11463058	0.245298	7.69087	4.97054	5.69721	5e-05	0.000711489	31.3532	none available	none available	not known
D2092.8		WBGene00017068	I:6620665-6621283	0.579558	18.0375	4.9599	5.14011	5e-05	0.000711489	31.1229	none available	none available	not known
H10E21.4		WBGene00019184	III:17315-19627	0.599187	18.5265	4.95044	6.09328	5e-05	0.000711489	30.9194	none available	none available	not known
Y51H4A.9	col-137	WBGene00000710	IV:16601442-16602734	1.06123	32.7019	4.94556	7.41547	5e-05	0.000711489	30.8151	none available	none available	COLlagen
		WBGene00000686	IV:6377077-6378179	7.66045	231.984	4.92045	8.94864	5e-05	0.000711489	30.2833
F57B9.9	abu-13	WBGene00004133	III:6941824-6944674	0.276055	8.33085	4.91543	5.84009	5e-05	0.000711489	30.1782
ZC434.3		WBGene00013891	I:10333539-10335729	0.140916	4.22302	4.90536	5.20353	5e-05	0.000711489	29.9683	none available	none available	not known
F58E1.6	nhx-6	WBGene00003734	II:1670835-1674340	0.108092	3.23688	4.90428	5.08757	5e-05	0.000711489	29.9456	nhx-6 encodes a sodium/proton exchanger expressed mainly in the basolateral plasma membranes of the most posterior and anterior cells of the intestine, but mainly in the apical surface of medial intestinal cells; nhx-6 has no obvious phenotype in mass RNAi screens; NHX-6 is thought to prevent intracellular acidification by catalysing the electroneutral exchange of extracellular sodium for an intr…	nhx-6 encodes a sodium/proton exchanger expressed mainly in the basolateral plasma membranes of the most posterior and anterior cells of the intestine, but mainly in the apical surface of medial intestinal cells; nhx-6 has no obvious phenotype in mass RNAi screens; NHX-6 is thought to prevent intracellular acidification by catalysing the electroneutral exchange of extracellular sodium for an intr…	Na/H eXchanger
F08G5.4	col-130	WBGene00000704	IV:12425182-12432492	1.93324	57.2271	4.8876	4.86083	5e-05	0.000711489	29.6017	none available	none available	COLlagen
R02F11.1		WBGene00019839	V:4801084-4802612	0.423091	12.4578	4.87994	5.3502	5e-05	0.000711489	29.4447	none available	none available	not known
C38C6.6	tag-297	WBGene00007999	II:14627531-14630022	0.574755	16.6762	4.8587	7.41225	5e-05	0.000711489	29.0144	none available	none available	Temporarily Assigned Gene name
T25E4.1		WBGene00020803	II:5578292-5579938	0.189718	5.45494	4.84564	4.89827	5e-05	0.000711489	28.7529	none available	none available	not known
F09F9.2		WBGene00017307	X:4107451-4111443	0.287382	8.22005	4.83811	3.68327	0.0021	0.0147306	28.6032	none available	none available	not known
C09E8.2	lips-7	WBGene00015645	II:553092-554725	0.125419	3.5815	4.83574	3.70806	0.00065	0.0060198	28.5563	none available	none available	LIPaSe related
Y42H9B.1	col-115	WBGene00000689	IV:7988670-7991296	0.151591	4.27376	4.81725	4.61528	0.0001	0.00130461	28.1927	none available	none available	COLlagen
T06E4.11	pqn-63	WBGene00004146	V:9615845-9617512	0.0880406	2.46887	4.80954	4.34556	0.00035	0.0037298	28.0424	The protein product of this gene is predicted to contain a glutamine/asparagine (Q/N)-rich ('prion') domain, by the algorithm of Michelitsch and Weissman (as of the WS77 release of WormBase, i.e., in wormpep77).	Proteins bearing such domains can sometimes stably exist in at least two distinct physical states, each associated with a different phenotype; propagation of one of these traits is achieved by a self-perpetuating change in the protein from one form to the other, mediated by conformational changes in the glutamine/asparagine-rich domain. Prion domains are both modular and transferable to other pro…	Prion-like-(Q/N-rich)-domain-bearing protein
Y43D4A.5		WBGene00012791	IV:16773787-16785015	0.0375318	1.03414	4.78418	5.2922	5e-05	0.000711489	27.5537	none available	none available	not known
F56D3.1		WBGene00018969	II:4142809-4149389	0.758378	20.8035	4.77777	7.17934	5e-05	0.000711489	27.4316	none available	none available	not known
F40C5.3	grl-27	WBGene00001736	V:3575115-3575867	0.523363	14.3098	4.77305	4.51347	5e-05	0.000711489	27.342	grl-27 encodes a hedgehog-like protein, with an N-terminal signal sequence, a central low-complexity region, and a C-terminal Ground-like (Grl) domain; GRL-27 is expressed in arcade cells; the Grl domain is predicted to form a cysteine-crosslinked protein involved in intercellular signalling, and it has subtle similarity to the N-terminal Hedge domain of HEDGEHOG proteins.	grl-27 encodes a hedgehog-like protein, with an N-terminal signal sequence, a central low-complexity region, and a C-terminal Ground-like (Grl) domain; GRL-27 is expressed in arcade cells; the Grl domain is predicted to form a cysteine-crosslinked protein involved in intercellular signalling, and it has subtle similarity to the N-terminal Hedge domain of HEDGEHOG proteins.	GRound-Like (grd related)
ZK678.5	wrt-4	WBGene00006950	X:15752179-15757191	0.360634	9.83341	4.76908	6.47412	5e-05	0.000711489	27.267	wrt-4 encodes a hedgehog-like protein, with (from N- to C-terminus) a signal sequence, a Wart domain, an short region of low-complexity sequence, and a Hint/Hog domain; WRT-4 is expressed strongly in hypodermal syncytia hyp6-hyp10 from 3-fold embryos to adults; the Hint/Hog domain is predicted to cut WRT-4 into two halves and then covalently link cholesterol to the C-terminus of the Wart domain; …	wrt-4 encodes a hedgehog-like protein, with (from N- to C-terminus) a signal sequence, a Wart domain, an short region of low-complexity sequence, and a Hint/Hog domain; WRT-4 is expressed strongly in hypodermal syncytia hyp6-hyp10 from 3-fold embryos to adults; the Hint/Hog domain is predicted to cut WRT-4 into two halves and then covalently link cholesterol to the C-terminus of the Wart domain; …	WaRThog (hedgehog-like family)
T23F2.1	bus-8	WBGene00044623	X:5492941-5495966	0.195941	5.34038	4.76845	6.19516	5e-05	0.000711489	27.255	bus-8 encodes a glycosyltransferase related to mannosyltransferases that play a role in protein N-linked glycosylation ; bus-8 is required for colonization by Microbacterium nematophilum and the tail-swelling response to M. nematophilum infection; bus-8 is also essential for enclosure during embryonic morphogenesis, functioning in or with ephrin-mediated signaling to effect the proper neuroblast …	bus-8 encodes a glycosyltransferase related to mannosyltransferases that play a role in protein N-linked glycosylation ; bus-8 is required for colonization by Microbacterium nematophilum and the tail-swelling response to M. nematophilum infection; bus-8 is also essential for enclosure during embryonic morphogenesis, functioning in or with ephrin-mediated signaling to effect the proper neuroblast …	Bacterially Un-Swollen (M. nematophilum resistant)
ZC101.3	hhat-1	WBGene00013852	II:14675166-14684200	0.159486	4.32793	4.76218	2.79661	0.0013	0.0103462	27.1367	hhat-1 encodes a putative protein-cysteine N-palmitoyltransferase ('hedgehog acyltransferase') orthologous to human HHAT (OMIM: 605743) and GUP1 (OMIM:608116), and paralogous to HHAT-2; since C. elegans has no HEDGEHOG homolog, the substrate and function of HHAT-1 in vivo are unclear.	HHAT-1 contains a transmembrane O-acyl transferase (MBOAT) domain. By virtue of its MBOAT domain, HHAT-1 is paralogous to MOM-1 and MBOA-1 through MBOA-7.	Homolog of Hedgehog AcylTransferase
ZC123.1		WBGene00022517	I:837997-841749	0.146318	3.96494	4.76012	5.85085	5e-05	0.000711489	27.0981	none available	none available	not known
ZK1290.12	wrt-1	WBGene00006947	II:7531086-7533179	0.289998	7.55851	4.70399	6.19163	5e-05	0.000711489	26.064	none available	none available	WaRThog (hedgehog-like family)
C16C8.2	skpo-2	WBGene00015841	II:3431281-3436507	0.0814134	2.1211	4.7034	5.1647	5e-05	0.000711489	26.0535	none available	none available	ShK domain and PerOxidase domain containing protein
ZK1290.8	wrt-10	WBGene00006956	II:7533231-7534446	0.489816	12.5748	4.68215	6.15487	5e-05	0.000711489	25.6725	wrt-10 encodes a hedgehog-like protein, with an N-terminal signal sequence, a Wart domain, and a C-terminal region of low-complexity sequence; WRT-10 is expressed in both male and hermaphrodite intestine; the Wart domain is predicted to form a cysteine-crosslinked protein involved in intercellular signalling, and it has subtle similarity to the N-terminal Hedge domain of HEDGEHOG proteins; WRT-10…	wrt-10 encodes a hedgehog-like protein, with an N-terminal signal sequence, a Wart domain, and a C-terminal region of low-complexity sequence; WRT-10 is expressed in both male and hermaphrodite intestine; the Wart domain is predicted to form a cysteine-crosslinked protein involved in intercellular signalling, and it has subtle similarity to the N-terminal Hedge domain of HEDGEHOG proteins; WRT-10…	WaRThog (hedgehog-like family)
F30H5.3		WBGene00017937	III:505234-512173	0.0494824	1.26076	4.67124	5.20782	5e-05	0.000711489	25.479	none available	none available	not known
Y75B8A.20	grl-15	WBGene00001724	III:12232511-12235591	0.954439	23.8738	4.64463	6.19337	5e-05	0.000711489	25.0134	grl-15 encodes a hedgehog-like protein, with an N-terminal signal sequence, a central proline-rich low-complexity region, and a C-terminal Ground-like (Grl) domain; GRL-15 is expressed in the reproductive system, vulva, and larval hypodermis; the Grl domain is predicted to form a cysteine-crosslinked protein involved in intercellular signalling, and it has subtle similarity to the N-terminal Hedg…	grl-15 encodes a hedgehog-like protein, with an N-terminal signal sequence, a central proline-rich low-complexity region, and a C-terminal Ground-like (Grl) domain; GRL-15 is expressed in the reproductive system, vulva, and larval hypodermis; the Grl domain is predicted to form a cysteine-crosslinked protein involved in intercellular signalling, and it has subtle similarity to the N-terminal Hedg…	GRound-Like (grd related)
F48C1.9		WBGene00018601	I:5332251-5332763	1.50895	37.1445	4.62153	4.28021	5e-05	0.000711489	24.6161	none available	none available	not known
C30H6.5		WBGene00007823	IV:17371722-17375579	0.119703	2.94475	4.62062	5.10478	5e-05	0.000711489	24.6005	none available	none available	not known
F01D5.10		WBGene00008500	II:14017869-14020850	0.0801215	1.96489	4.61611	3.25265	0.00375	0.0229274	24.5239	none available	none available	not known
F26B1.4	col-58	WBGene00000634	I:6311252-6312415	0.322551	7.88503	4.61152	5.41834	5e-05	0.000711489	24.4458	none available	none available	COLlagen
ZK377.1	wrt-6	WBGene00006952	X:3480238-3483637	0.267714	6.44995	4.59052	6.17548	5e-05	0.000711489	24.0927	wrt-6 encodes a hedgehog-like protein, with (from N- to C-terminus) a signal sequence, a Wart domain, an short region of low-complexity sequence, and a Hint/Hog domain; WRT-6 is expressed in sheath and socket cells of anterior sensilla, seam cells, and hypodermis; the Hint/Hog domain is predicted to cut WRT-6 into two halves and then covalently link cholesterol to the C-terminus of the Wart domai…	wrt-6 encodes a hedgehog-like protein, with (from N- to C-terminus) a signal sequence, a Wart domain, an short region of low-complexity sequence, and a Hint/Hog domain; WRT-6 is expressed in sheath and socket cells of anterior sensilla, seam cells, and hypodermis; the Hint/Hog domain is predicted to cut WRT-6 into two halves and then covalently link cholesterol to the C-terminus of the Wart domai…	WaRThog (hedgehog-like family)
T06E4.12		WBGene00044011	V:9628286-9629083	0.416372	9.88653	4.56952	5.26653	5e-05	0.000711489	23.7445	none available	none available	not known
F52D1.3	abu-12	WBGene00004127	X:450464-457546	0.138474	3.26681	4.56019	5.64457	5e-05	0.000711489	23.5915
T25C12.2	spp-9	WBGene00004994	X:11487721-11488080	3.42453	80.4376	4.55389	5.90435	5e-05	0.000711489	23.4887	none available	none available	SaPosin-like Protein family
C14F11.6		WBGene00015781	X:6238085-6239046	0.329592	7.708	4.5476	4.76121	5e-05	0.000711489	23.3865	none available	none available	not known
K10H10.4		WBGene00010760	II:14500395-14501565	0.442744	10.3474	4.54666	5.35513	5e-05	0.000711489	23.3711	none available	none available	not known
T10E10.2	col-167	WBGene00000740	X:6323254-6324475	2.54617	59.0355	4.53518	7.4061	5e-05	0.000711489	23.186	none available	none available	COLlagen
K04A8.8	spp-20	WBGene00005005	V:6556687-6558178	0.272279	6.22576	4.51509	4.31631	5e-05	0.000711489	22.8654	spp-20 encodes a protein containing two saposin B-like domains; by homology SPP-20 may function in lipid degradation and membrane digestion.	spp-20 encodes a protein containing two saposin B-like domains; by homology SPP-20 may function in lipid degradation and membrane digestion.	SaPosin-like Protein family
W01F3.3	mlt-11	WBGene00012186	V:20662599-20673902	0.116331	2.64875	4.509	6.49183	5e-05	0.000711489	22.7691	mlt-11 encodes one of 13 C. elegans proteins related to the mammalian Tissue Factor Pathway Inhibitors (TFPIs), serine protease inhibitors that function in blood coagulation (OMIM:152310); in C. elegans, genetic analysis indicates that mlt-11 is required for proper molting and, likely, for proper spatial and/or temporal regulation of proteolysis during the molting cycle; a mlt-11::gfp promoter fu…	mlt-11 encodes one of 13 C. elegans proteins related to the mammalian Tissue Factor Pathway Inhibitors (TFPIs), serine protease inhibitors that function in blood coagulation (OMIM:152310); in C. elegans, genetic analysis indicates that mlt-11 is required for proper molting and, likely, for proper spatial and/or temporal regulation of proteolysis during the molting cycle; a mlt-11::gfp promoter fu…	MoLTing defective
F12F6.9	col-128	WBGene00000702	IV:11549978-11551930	0.0587093	1.30231	4.47134	3.28989	0.0046	0.0269591	22.1823	none available	none available	COLlagen
R12A1.3		WBGene00020017	V:1422796-1425718	0.10353	2.29005	4.46726	3.91143	0.0004	0.00414032	22.1197	none available	none available	not known
F36A4.6	col-33	WBGene00000610	IV:4263333-4265195	0.0911991	2.01586	4.46623	3.18665	0.00375	0.0229274	22.1039	col-33 encodes a predicted cuticular collagen; by homology, col-33 is predicted to play a role in cuticle biosynthesis and regulation of body size and morphogenesis; however, as loss of col-33 activity via large-scale RNAi screens does not result in any obvious abnormalities, the precise role of COL-33 in C. elegans development and/or behavior is not yet known.	col-33 encodes a predicted cuticular collagen; by homology, col-33 is predicted to play a role in cuticle biosynthesis and regulation of body size and morphogenesis; however, as loss of col-33 activity via large-scale RNAi screens does not result in any obvious abnormalities, the precise role of COL-33 in C. elegans development and/or behavior is not yet known.	COLlagen
F55C10.2	col-154	WBGene00000727	V:11385337-11386359	0.373985	8.22904	4.45967	5.40389	5e-05	0.000711489	22.0037	none available	none available	COLlagen
T18H9.1	grd-6	WBGene00001695	V:9221863-9224321	0.430745	9.45565	4.45627	5.91496	5e-05	0.000711489	21.9519	grd-6 encodes a hedgehog-like protein, with an N-terminal signal sequence, a central low-complexity proline-rich domain, and a C-terminal Ground domain; GRD-6 is expressed in hypodermis and in various neurons, in both head and tail, and the PVT interneuron; the Ground domain is predicted to form a cysteine-crosslinked protein involved in intercellular signalling, and it has subtle similarity to t…	grd-6 encodes a hedgehog-like protein, with an N-terminal signal sequence, a central low-complexity proline-rich domain, and a C-terminal Ground domain; GRD-6 is expressed in hypodermis and in various neurons, in both head and tail, and the PVT interneuron; the Ground domain is predicted to form a cysteine-crosslinked protein involved in intercellular signalling, and it has subtle similarity to t…	GRounDhog (hedgehog-like family)
ZK662.2		WBGene00014039	X:15696651-15697980	0.629192	13.7484	4.44962	5.61819	5e-05	0.000711489	21.8509	none available	none available	not known
F08F1.6	spp-13	WBGene00004998	X:8417363-8418391	0.372584	7.92425	4.41064	4.4374	5e-05	0.000711489	21.2684	none available	none available	SaPosin-like Protein family
F32G8.5	col-152	WBGene00000725	V:10560893-10562123	0.114709	2.43711	4.40911	3.52196	0.0016	0.0121061	21.246	none available	none available	COLlagen
C45B2.7	ptr-4	WBGene00004219	X:6060730-6065947	0.181549	3.78372	4.38137	5.85487	5e-05	0.000711489	20.8413	ptr-4 encodes a nematode-specific member of the sterol sensing domain (SSD) proteins, distantly paralogous to Drosophila PATCHED (PTC) and human PTCH (OMIM:601309, mutated in basal cell nevus syndrome); PTR-4 is strongly required for normal molting from L4 to adult stages male tail development (a role conserved in C. briggsae); PTR-4 is also required for normal endocytosis of yolk by oocytes, adu…	ptr-4 encodes a nematode-specific member of the sterol sensing domain (SSD) proteins, distantly paralogous to Drosophila PATCHED (PTC) and human PTCH (OMIM:601309, mutated in basal cell nevus syndrome); PTR-4 is strongly required for normal molting from L4 to adult stages male tail development (a role conserved in C. briggsae); PTR-4 is also required for normal endocytosis of yolk by oocytes, adu…	PaTched Related family
F17C8.2	col-89	WBGene00000664	III:4748143-4749120	0.320504	6.60516	4.36518	4.98847	5e-05	0.000711489	20.6087	none available	none available	COLlagen
T14B4.6	dpy-2	WBGene00001064	II:6714235-6715911	0.439068	9.02701	4.36173	5.85719	5e-05	0.000711489	20.5595	The dpy-2 gene encodes an unusual cuticular collagen that is required for maintaining the normal body length of the animal in later larval stages; dpy-2 interacts with other cuticular collagens such as dpy-10 and sqt-1, and suppresses mutations in glp-1, mup-1, and emb-5.	The dpy-2 gene encodes an unusual cuticular collagen that is required for maintaining the normal body length of the animal in later larval stages; dpy-2 interacts with other cuticular collagens such as dpy-10 and sqt-1, and suppresses mutations in glp-1, mup-1, and emb-5.	DumPY: shorter than wild-type
Y53F4B.27		WBGene00013173	II:15145850-15151820	0.128387	2.58838	4.33348	4.57685	5e-05	0.000711489	20.1608	none available	none available	not known
K04H4.2		WBGene00010573	III:9347615-9355381	0.137949	2.77413	4.32983	5.15616	5e-05	0.000711489	20.1098	K04H4.2 encodes, by alternative splicing, three proteins ranging from 628 to 1446 residues in length; K04H4.2 proteins are predicted to be secreted, with an N-terminal chitin-binding peritrophin-A domain followed by up to 15 cysteine-rich domains; the general organization of K04H4.2 protein resembles that of T10E10.4; in mass RNAi assays, K04H4.2 is required for larval growth and locomotion; K04H…	K04H4.2 encodes, by alternative splicing, three proteins ranging from 628 to 1446 residues in length; K04H4.2 proteins are predicted to be secreted, with an N-terminal chitin-binding peritrophin-A domain followed by up to 15 cysteine-rich domains; the general organization of K04H4.2 protein resembles that of T10E10.4; in mass RNAi assays, K04H4.2 is required for larval growth and locomotion; K04H…	not known
F13B12.4		WBGene00008732	IV:10444742-10448910	0.0566991	1.13401	4.32197	3.16583	0.00495	0.0285124	20.0005	none available	none available	not known
F41C6.5	col-173	WBGene00000746	X:6875180-6877488	0.403394	8.03798	4.31657	5.56694	5e-05	0.000711489	19.9259	none available	none available	COLlagen
F09B12.1	mlt-9	WBGene00008605	X:15101706-15107887	0.359824	7.16154	4.31491	5.89388	5e-05	0.000711489	19.9029	none available	none available	MoLTing defective
C33G3.3	lgc-21	WBGene00007903	X:14064355-14067599	0.482724	9.57279	4.30967	5.6955	5e-05	0.000711489	19.8308	none available	none available	Ligand-Gated ion Channel
Y43F8C.1	nlp-25	WBGene00003763	V:19607474-19608310	7.23885	143.169	4.30582	5.84013	5e-05	0.000711489	19.7779	none available	none available	Neuropeptide-Like Protein
T23F4.4	nas-27	WBGene00003545	II:1176077-1179329	0.106314	2.07679	4.28795	4.32243	5e-05	0.000711489	19.5345	nas-27 encodes an astacin-like metalloprotease; large-scale expression studies reveal that a nas-27::GFP promoter fusion is expressed in the reproductive system, the vulva, and the hypodermis.	nas-27 encodes an astacin-like metalloprotease; large-scale expression studies reveal that a nas-27::GFP promoter fusion is expressed in the reproductive system, the vulva, and the hypodermis.	Nematode AStacin protease
F15H10.1	col-12	WBGene00000601	V:10423879-10425065	4.16344	81.2671	4.28682	7.39022	5e-05	0.000711489	19.5192	col-12 encodes a member of the collagen superfamily containing collagen triple helix repeats (20 copies); expressed throughout development but expression peaks after each larval molt when new cuticle is being secreted and deposited, and after the L4 to adult larval molt.	col-12 encodes a member of the collagen superfamily containing collagen triple helix repeats (20 copies); expressed throughout development but expression peaks after each larval molt when new cuticle is being secreted and deposited, and after the L4 to adult larval molt.	COLlagen
C47E12.6	mam-2	WBGene00008150	IV:9983264-9989587	0.0889292	1.73368	4.28504	4.56293	5e-05	0.000711489	19.4951	none available	none available	MAM (Meprin, A5-protein, PTPmu) domain protein
K01D12.9		WBGene00010468	V:12403933-12404622	0.616078	11.9523	4.27804	4.89471	5e-05	0.000711489	19.4006	none available	none available	not known
T21D12.2	dpy-9	WBGene00001071	IV:257397-259211	0.636855	12.3153	4.27335	5.93265	5e-05	0.000711489	19.3377	dpy-9 encodes a cuticular collagen family member with similarity to human collagen alpha 5, type IV, and affects body length.	dpy-9 encodes a cuticular collagen family member with similarity to human collagen alpha 5, type IV, and affects body length.	DumPY: shorter than wild-type
T21C9.9		WBGene00011895	V:10590523-10592552	0.308168	5.92822	4.26581	5.53477	5e-05	0.000711489	19.237	none available	none available	not known
Y18H1A.13	col-46	WBGene00000623	I:742006-745456	0.112384	2.14369	4.25359	3.68304	0.0021	0.0147306	19.0747	col-46 encodes a cuticle collagen.	col-46 encodes a cuticle collagen.	COLlagen
Y1A5A.1		WBGene00012379	III:3985541-3986786	0.458796	8.71323	4.24729	4.83109	5e-05	0.000711489	18.9915	none available	none available	not known
F01D5.6		WBGene00008496	II:14006415-14008419	0.264158	4.944	4.2262	5.18763	5e-05	0.000711489	18.7161	none available	none available	not known
C44C10.1	col-180	WBGene00000753	X:11711301-11712204	4.29225	79.606	4.21307	7.11737	5e-05	0.000711489	18.5464	none available	none available	COLlagen
C29F3.2	wrt-8	WBGene00006954	V:15342061-15344549	0.0415836	0.770642	4.21197	2.88308	0.00425	0.0252463	18.5324	wrt-8 encodes a hedgehog-like protein, with (from N- to C-terminus) a signal sequence, a Wart domain, an short region of low-complexity sequence, and a Hint/Hog domain; WRT-8 is strongly expressed in hypodermal syncytia hyp6-hyp10 throughout life, and in in 12 subventral P cells and their descendants from 3-fold embryo to L2 larva stages; the Hint/Hog domain is predicted to cut WRT-8 into two hal…	wrt-8 encodes a hedgehog-like protein, with (from N- to C-terminus) a signal sequence, a Wart domain, an short region of low-complexity sequence, and a Hint/Hog domain; WRT-8 is strongly expressed in hypodermal syncytia hyp6-hyp10 throughout life, and in in 12 subventral P cells and their descendants from 3-fold embryo to L2 larva stages; the Hint/Hog domain is predicted to cut WRT-8 into two hal…	WaRThog (hedgehog-like family)
F09F7.8	nspb-12	WBGene00017305	III:5568165-5568734	0.528894	9.74338	4.20337	3.66152	0.0003	0.00330435	18.4222	none available	none available	Nematode Specific Peptide family, group B
W08F4.6	mlt-8	WBGene00021095	II:569271-572108	2.17159	39.9047	4.19974	6.76206	5e-05	0.000711489	18.3758	mlt-8 encodes a novel protein; during development, mlt-8 activity is required for molting; a mlt-8::gfp reporter is expressed in hypodermal cells and in a single posterior neuron.	mlt-8 encodes a novel protein; during development, mlt-8 activity is required for molting; a mlt-8::gfp reporter is expressed in hypodermal cells and in a single posterior neuron.	MoLTing defective
K09E4.6	cpg-7	WBGene00010723	II:14108030-14109121	9.9758	177.059	4.14965	6.83583	5e-05	0.000711489	17.7489	cpg-7 encodes a small (116-residue), putatively secreted protein with 11 potential chondroitin attachment sites, 6 of them verified by mass spectrometry.	cpg-7 encodes a small (116-residue), putatively secreted protein with 11 potential chondroitin attachment sites, 6 of them verified by mass spectrometry.	Chondroitin ProteoGlycan
C29F3.5	clec-230	WBGene00007806	V:15347831-15349121	0.165946	2.94065	4.14735	3.30638	0.0056	0.0313066	17.7205	none available	none available	C-type LECtin
F52B11.4	col-133	WBGene00000707	IV:14098334-14099319	20.2936	354.474	4.12658	8.05864	5e-05	0.000711489	17.4673	none available	none available	COLlagen
C04G6.2		WBGene00015453	II:5093219-5094196	0.320763	5.49434	4.09837	4.04007	5e-05	0.000711489	17.129	none available	none available	not known
C46H11.9	phat-2	WBGene00016733	I:5046398-5048021	0.557782	9.50259	4.09055	4.95409	5e-05	0.000711489	17.0364	none available	none available	PHAryngeal gland Toxin-related
C25F6.7		WBGene00016106	X:5445035-5448036	0.402147	6.75734	4.07066	4.83377	5e-05	0.000711489	16.8032	none available	none available	not known
C03A7.8	abu-7	WBGene00000030	V:5163379-5164743	0.0998653	1.65966	4.05476	3.79498	0.0001	0.00130461	16.619	abu-7 encodes a transmembrane protein with a predicted signal sequence, a glutamine/asparagine-rich domain and multiple cysteine-rich repeats (DUF139); abu-7 expression is induced by blockage of the unfolded-protein response in the endoplasmic reticulum, and ABU-7 may help protect the organism from damage by improperly folded nascent protein.	The protein product of this gene is predicted to contain a glutamine/asparagine (Q/N)-rich ('prion') domain, by the algorithm of Michelitsch and Weissman (as of the WS77 release of WormBase, i.e., in wormpep77). Proteins bearing such domains can sometimes stably exist in at least two distinct physical states, each associated with a different phenotype; propagation of one of these traits is achiev…	Activated in Blocked Unfolded protein response
B0334.13		WBGene00007149	II:11488254-11489450	0.458383	7.5227	4.03662	3.21488	0.00145	0.0112727	16.4114	none available	none available	not known
C02E7.1	catp-2	WBGene00015338	V:4934723-4939071	0.0299465	0.48997	4.03223	3.20905	0.0013	0.0103462	16.3615	none available	none available	Cation transporting ATPase
R07B1.13		WBGene00138711	X:9869789-9870295	0.376145	5.96041	3.98605	3.88305	0.0022	0.0152688	15.846	none available	none available	not known
Y95B8A.1	nas-30	WBGene00003548	I:942413-947678	0.125761	1.98903	3.98331	4.50527	5e-05	0.000711489	15.816	nas-30 encodes an astacin family zinc metalloprotease with a single EGF domain and a CUB domain; nas-30 is expressed in the intestine and hypodermis.	nas-30 encodes an astacin family zinc metalloprotease with a single EGF domain and a CUB domain; nas-30 is expressed in the intestine and hypodermis.	Nematode AStacin protease
H04M03.2	nspb-6	WBGene00019152	IV:5895479-5895839	1.52507	23.6937	3.95755	5.18757	5e-05	0.000711489	15.5361	none available	none available	Nematode Specific Peptide family, group B
F57H12.3	ora-1	WBGene00003879	IV:7977818-7978997	0.321732	4.95706	3.94555	4.0889	5e-05	0.000711489	15.4074	none available	none available	Onchocerca Related Antigen family
T05C12.10	qua-1	WBGene00004264	II:8198733-8203919	0.192061	2.8982	3.91552	5.34681	5e-05	0.000711489	15.09	qua-1 encodes a hedgehog-like protein, with (from N- to C-terminus) a signal sequence, a Qua domain, a 5W repeat, an extended region of low-complexity sequence, and a Hint/Hog domain; QUA-1 is conserved among nematodes from Caenorhabditis to Brugia; QUA-1 is expressed prior to molting in hyp1 to hyp11 hypodermal cells, but not in seam cells, and ceases to be expressed after each molting cycle or …	qua-1 encodes a hedgehog-like protein, with (from N- to C-terminus) a signal sequence, a Qua domain, a 5W repeat, an extended region of low-complexity sequence, and a Hint/Hog domain; QUA-1 is conserved among nematodes from Caenorhabditis to Brugia; QUA-1 is expressed prior to molting in hyp1 to hyp11 hypodermal cells, but not in seam cells, and ceases to be expressed after each molting cycle or …	QUAhog (hedgehog related)
C03A7.4	abu-15	WBGene00004099	V:5158607-5159882	0.172969	2.58041	3.89902	4.05363	5e-05	0.000711489	14.9183
C05E11.4	amt-1	WBGene00000133	X:4571420-4573867	1.96427	29.2871	3.8982	6.8026	5e-05	0.000711489	14.9099	amt-1 encodes a transmembrane transporter that by homology, is predicted to transport ammonium ions across the plasma membrane; as loss of amt-1 activity via large-scale RNAi screens does not result in any obvious abnormalities, the precise role of AMT-1 in C. elegans development and/or behavior is not yet known.	amt-1 encodes a transmembrane transporter that by homology, is predicted to transport ammonium ions across the plasma membrane; as loss of amt-1 activity via large-scale RNAi screens does not result in any obvious abnormalities, the precise role of AMT-1 in C. elegans development and/or behavior is not yet known.	AMmonium Transporter homolog
M02G9.1		WBGene00010830	II:10326051-10335684	0.0436043	0.647423	3.89217	3.29252	0.00015	0.00184357	14.8477	none available	none available	not known
C03A7.14	abu-8	WBGene00000031	V:5192976-5194592	0.27771	4.10018	3.88404	4.67123	5e-05	0.000711489	14.7643	abu-8 encodes a transmembrane protein with a predicted signal sequence, a glutamine/asparagine-rich domain and multiple cysteine-rich repeats (DUF139); abu-8 expression is induced by blockage of the unfolded-protein response in the endoplasmic reticulum, and ABU-8 may help protect the organism from damage by improperly folded nascent protein.	The protein product of this gene is predicted to contain a glutamine/asparagine (Q/N)-rich ('prion') domain, by the algorithm of Michelitsch and Weissman (as of the WS77 release of WormBase, i.e., in wormpep77). Proteins bearing such domains can sometimes stably exist in at least two distinct physical states, each associated with a different phenotype; propagation of one of these traits is achiev…	Activated in Blocked Unfolded protein response
T04G9.2	nas-15	WBGene00003534	X:777720-780514	0.073761	1.07665	3.86754	3.68416	5e-05	0.000711489	14.5965	nas-15 encodes an astacin-like metalloprotease.	nas-15 encodes an astacin-like metalloprotease.	Nematode AStacin protease
F20B10.3		WBGene00008967	IV:12168212-12169058	0.144218	2.09985	3.86396	3.08103	0.0023	0.0158107	14.5602	none available	none available	not known
T06E4.6	col-146	WBGene00000719	V:9629915-9630979	4.7096	68.1307	3.85463	6.61449	5e-05	0.000711489	14.4663	none available	none available	COLlagen
C03A7.7	abu-6	WBGene00000029	V:5160655-5161877	0.136974	1.97454	3.84954	3.58671	0.00015	0.00184357	14.4154	abu-6 encodes a transmembrane protein with a predicted signal sequence, a glutamine/asparagine-rich domain and multiple cysteine-rich repeats (DUF139); abu-6 expression is induced by blockage of the unfolded-protein response in the endoplasmic reticulum, and ABU-6 may help protect the organism from damage by improperly folded nascent protein.	The protein product of this gene is predicted to contain a glutamine/asparagine (Q/N)-rich ('prion') domain, by the algorithm of Michelitsch and Weissman (as of the WS77 release of WormBase, i.e., in wormpep77). Proteins bearing such domains can sometimes stably exist in at least two distinct physical states, each associated with a different phenotype; propagation of one of these traits is achiev…	Activated in Blocked Unfolded protein response
F40E10.5		WBGene00009573	X:14701710-14703602	0.311921	4.45476	3.8361	4.36835	5e-05	0.000711489	14.2817	none available	none available	not known
F15H10.2	col-13	WBGene00000602	V:10420862-10421865	2.82037	40.2245	3.83412	6.18877	5e-05	0.000711489	14.2621	col-13 encodes a collagen which is expressed in all stages of development, like sqt-3 (col-1), col-3, col-10, col-11, col-12, and col-14; collagen genes with this expression profile may be specifically required to construct the L1 cuticle (and, perhaps, less specifically required for cuticles at other stages); the amino- and carboxyl-terminal cysteine-rich regions of COL-13 are most closely relat…	The morphology of the C. elegans L1 cuticle is typical of that seen in cuticles of many nematode species, and therefore may represent a 'primitive' cuticle morphology, which genes like col-13 may promote; more elaborate cuticles at later stages may be evolutionary specializations arising from the diversification of collagens expressed in post-L1 stages.	COLlagen
F35B3.4		WBGene00018031	X:17019539-17020722	1.37061	19.3389	3.81862	5.57072	5e-05	0.000711489	14.1097	none available	none available	not known
C12D8.14	fipr-4	WBGene00007541	V:10228021-10228375	2.4024	33.7855	3.81386	4.23108	5e-05	0.000711489	14.0632	none available	none available	FIP (Fungus-Induced Protein) Related
D1025.8	nspc-17	WBGene00008359	X:14524678-14525102	0.965575	13.3181	3.78586	3.94795	5e-05	0.000711489	13.7929	none available	none available	Nematode Specific Peptide family, group C
C09F9.2		WBGene00007479	II:14705419-14712504	0.138248	1.87943	3.76496	5.11218	5e-05	0.000711489	13.5946	none available	none available	not known
T01B11.4	ant-1.4	WBGene00020140	IV:8459203-8460259	0.543259	7.32204	3.75253	4.8157	5e-05	0.000711489	13.478
T01D1.6	abu-11	WBGene00000034	II:192530-194558	0.602077	8.06831	3.74425	4.91244	5e-05	0.000711489	13.4008	abu-11 encodes a transmembrane protein with a predicted signal sequence, a glutamine/asparagine-rich domain and multiple cysteine-rich repeats (DUF139); abu-11 expression is induced by blockage of the unfolded-protein response in the endoplasmic reticulum, and ABU-11 may help protect the organism from damage by improperly folded nascent protein.	The protein product of this gene is predicted to contain a glutamine/asparagine (Q/N)-rich ('prion') domain, by the algorithm of Michelitsch and Weissman (as of the WS77 release of WormBase, i.e., in wormpep77). Proteins bearing such domains can sometimes stably exist in at least two distinct physical states, each associated with a different phenotype; propagation of one of these traits is achiev…	Activated in Blocked Unfolded protein response
F41F3.8		WBGene00044533	V:4648817-4650385	0.499316	6.66432	3.73843	3.78384	0.00295	0.019191	13.3469	none available	none available	not known
R02E4.3		WBGene00044724	X:4101677-4102096	1.84764	24.5751	3.73344	4.50636	5e-05	0.000711489	13.3008	none available	none available	not known
K08E7.5		WBGene00010673	IV:12573337-12578814	0.127238	1.69011	3.73151	3.30492	5e-05	0.000711489	13.2831	none available	none available	not known
C06G1.2		WBGene00015546	X:16621727-16622656	0.117832	1.55683	3.72381	2.92364	0.0022	0.0152688	13.2123	none available	none available	not known
C02F4.4		WBGene00007264	IV:10513864-10515093	0.486782	6.38452	3.71323	4.24034	5e-05	0.000711489	13.1158	none available	none available	not known
F38B6.5	col-172	WBGene00000745	X:6672785-6674363	0.346649	4.53962	3.71102	3.91969	5e-05	0.000711489	13.0957	none available	none available	COLlagen
C11H1.5		WBGene00007530	X:14298022-14303061	0.0704644	0.911636	3.69349	3.44846	0.00025	0.00283144	12.9375	none available	none available	not known
F38A3.2	ram-2	WBGene00004300	II:11015511-11016766	17.3574	223.973	3.6897	7.3536	5e-05	0.000711489	12.9036	ram-2 encodes a cuticle collagen that interacts with unc-6 to affect ray cell migration, and interacts with unc-5 and unc-6 to affect embryonic viability; also affects ray morphology in males such that the structural cells and the hypodermis of the rays are swollen in mutants.	ram-2 encodes a cuticle collagen that interacts with unc-6 to affect ray cell migration, and interacts with unc-5 and unc-6 to affect embryonic viability; also affects ray morphology in males such that the structural cells and the hypodermis of the rays are swollen in mutants.	abnormal RAy Morphology
R09B5.5	pqn-54	WBGene00004139	V:1464990-1466351	0.472417	6.08018	3.68598	4.63557	5e-05	0.000711489	12.8704	The protein product of this gene is predicted to contain a glutamine/asparagine (Q/N)-rich ('prion') domain, by the algorithm of Michelitsch and Weissman (as of the WS77 release of WormBase, i.e., in wormpep77).	Proteins bearing such domains can sometimes stably exist in at least two distinct physical states, each associated with a different phenotype; propagation of one of these traits is achieved by a self-perpetuating change in the protein from one form to the other, mediated by conformational changes in the glutamine/asparagine-rich domain. Prion domains are both modular and transferable to other pro…	Prion-like-(Q/N-rich)-domain-bearing protein
B0222.8	col-10	WBGene00000599	V:9164270-9165281	6.19171	77.1046	3.63841	6.39609	5e-05	0.000711489	12.4529	col-10 encodes a collagen protein; expressed exclusively in hypodermal cells	col-10 encodes a collagen protein; expressed exclusively in hypodermal cells	COLlagen
W08G11.1		WBGene00012346	V:16347057-16349807	0.0963983	1.17753	3.61061	3.16649	0.00095	0.00811578	12.2153	none available	none available	not known
C26B9.3		WBGene00016133	X:5338239-5340148	1.55342	18.9733	3.61045	5.39399	5e-05	0.000711489	12.2139	none available	none available	not known
Y51H7C.13		WBGene00021791	II:1463350-1466550	5.26967	63.1688	3.58343	6.2261	5e-05	0.000711489	11.9872	none available	none available	not known
C15A11.5	col-7	WBGene00000596	I:7401671-7402746	1.48059	17.4415	3.55828	5.21882	5e-05	0.000711489	11.7801	col-7 encodes a member of the collagen superfamily containing collagen triple helix repeats (20 copies); expressed during the L2-to-dauer molt and the L4-to-adult molt.	col-7 encodes a member of the collagen superfamily containing collagen triple helix repeats (20 copies); expressed during the L2-to-dauer molt and the L4-to-adult molt.	COLlagen
F52B11.3	noah-2	WBGene00009926	IV:14091220-14096590	1.1575	13.6132	3.55592	5.80678	5e-05	0.000711489	11.7609	noah-2 encodes a PAN and ZP domain-containing protein that is related to the Drosophila extracellular matrix component NompA (no-mechanoreceptor-potential A); loss of noah-2 function via RNAi indicates that NOAH-2 activity is essential for molting; in addition, NOAH-2 appears to be required for embryonic and larval development, reproduction, coordinated locomotion, and the overall health of the a…	noah-2 encodes a PAN and ZP domain-containing protein that is related to the Drosophila extracellular matrix component NompA (no-mechanoreceptor-potential A); loss of noah-2 function via RNAi indicates that NOAH-2 activity is essential for molting; in addition, NOAH-2 appears to be required for embryonic and larval development, reproduction, coordinated locomotion, and the overall health of the a…	NOmpA Homolog (Drosophila nompA: no mechanoreceptor potential A)
Y65B4BL.6		WBGene00022038	I:520147-521557	0.775362	9.09094	3.55149	2.14343	5e-05	0.000711489	11.7248	none available	none available	not known
C50H2.12	fipr-10	WBGene00008245	V:9907603-9915059	9.08325	105.636	3.53975	2.70456	0.00195	0.0139635	11.6298	none available	none available	FIP (Fungus-Induced Protein) Related
F18C5.5		WBGene00017560	II:6565444-6566654	0.405032	4.68003	3.53041	3.87731	5e-05	0.000711489	11.5547	none available	none available	not known
F42F12.6	nspc-13	WBGene00009637	X:12357430-12357842	4.53025	52.2303	3.52722	4.97513	5e-05	0.000711489	11.5292	none available	none available	Nematode Specific Peptide family, group C
Y71D11A.1	cdh-12	WBGene00022103	III:1152031-1180880	0.163967	1.88247	3.52115	5.29622	5e-05	0.000711489	11.4808	cdh-12 encodes a cadherin; by sequence similarity, CDH-12 is predicted to function in cellular adhesion.	cdh-12 encodes a cadherin; by sequence similarity, CDH-12 is predicted to function in cellular adhesion.	CaDHerin family
C13C12.2		WBGene00007552	V:12523625-12525634	0.088395	1.00745	3.5106	3.27995	0.00045	0.00451848	11.3971	none available	none available	not known
		WBGene00020676	IV:4688542-4691817	0.260529	2.93407	3.49339	3.86165	5e-05	0.000711489	11.262	none available	none available	not known
BE10.2	agmo-1	WBGene00007210	III:12793304-12798037	0.546972	6.12395	3.48492	4.9324	5e-05	0.000711489	11.1961	none available	none available	AlkylGlycerol MonoOxygenase
E01G6.1		WBGene00008449	X:12260806-12266460	0.0437072	0.488615	3.48276	3.28616	0.0001	0.00130461	11.1793	none available	none available	not known
		WBGene00014187	I:11465131-11467582	0.10677	1.1848	3.47206	3.18407	0.00025	0.00283144	11.0968	none available	none available	not known
ZK682.5	lron-2	WBGene00022789	V:9284120-9287534	0.14939	1.63432	3.45153	3.87875	5e-05	0.000711489	10.94	none available	none available	eLRR (extracellular Leucine-Rich Repeat) ONly
F35C5.10	nspb-11	WBGene00009398	II:12907314-12907609	1.27742	13.9053	3.44432	4.05705	0.00715	0.0377212	10.8855	none available	none available	Nematode Specific Peptide family, group B
C12D8.16	fipr-7	WBGene00007543	V:10229781-10230104	2.72425	29.555	3.43947	3.49388	5e-05	0.000711489	10.8489	none available	none available	FIP (Fungus-Induced Protein) Related
F59A7.1	clec-206	WBGene00019089	V:2000417-2004329	0.0561676	0.609285	3.43931	2.7925	0.0037	0.0226987	10.8476	none available	none available	C-type LECtin
C24B9.9	dod-3	WBGene00016052	V:2730592-2731096	2.14746	22.7874	3.40753	4.68844	5e-05	0.000711489	10.6113	none available	none available	Downstream Of DAF-16 (regulated by DAF-16)
C15A11.6	col-62	WBGene00000638	I:7403337-7404349	1.46979	15.4428	3.39325	4.97192	5e-05	0.000711489	10.5068	none available	none available	COLlagen
ZC328.1	cuti-1	WBGene00022591	I:6404588-6405683	0.898703	9.4327	3.39175	4.28288	5e-05	0.000711489	10.4959	none available	none available	CUTicle and epithelial Integrity
M03B6.3		WBGene00010835	X:13861212-13864215	0.127566	1.33291	3.38527	3.62517	5e-05	0.000711489	10.4488	none available	none available	not known
R05H10.6	cdh-7	WBGene00000399	II:14843125-14850737	0.0564365	0.589628	3.38511	3.67415	5e-05	0.000711489	10.4476	cdh-7 encodes a protein that contains a cadherin domain.	cdh-7 encodes a protein that contains a cadherin domain.	CaDHerin family
B0222.6	col-144	WBGene00000717	V:9159615-9160637	7.74527	80.8123	3.38319	6.2053	5e-05	0.000711489	10.4338	none available	none available	COLlagen
C54D2.1		WBGene00016915	X:7842574-7845381	0.163183	1.69947	3.38053	3.48912	5e-05	0.000711489	10.4145	none available	none available	not known
C01G12.10	nspb-8	WBGene00007250	II:14580234-14580519	2.40673	24.927	3.37256	4.68603	0.0007	0.00638451	10.3572	none available	none available	Nematode Specific Peptide family, group B
F35A5.3	abu-10	WBGene00000033	X:3798163-3799726	0.388939	4.02428	3.37112	3.98928	5e-05	0.000711489	10.3468	abu-10 encodes a transmembrane protein with a predicted signal sequence, a glutamine/asparagine-rich domain and a cysteine-rich repeat (DUF139); abu-10 expression is induced by blockage of the unfolded-protein response in the endoplasmic reticulum (ER), and ABU-10 may function within the ER to protect the organism from damage by improperly folded nascent protein.	The protein product of this gene is predicted to contain a glutamine/asparagine (Q/N)-rich ('prion') domain, by the algorithm of Michelitsch and Weissman (as of the WS77 release of WormBase, i.e., in wormpep77). Proteins bearing such domains can sometimes stably exist in at least two distinct physical states, each associated with a different phenotype; propagation of one of these traits is achiev…	Activated in Blocked Unfolded protein response
C31H1.1		WBGene00016286	IV:5797038-5800142	0.0833365	0.855614	3.35994	3.46749	5e-05	0.000711489	10.267	none available	none available	not known
C42D4.3		WBGene00016596	IV:7179221-7180396	3.05691	31.0511	3.3445	5.10089	5e-05	0.000711489	10.1577	none available	none available	not known
F52F10.2		WBGene00018706	V:1548143-1550702	0.0994329	1.00852	3.34237	3.27402	5e-05	0.000711489	10.1427	none available	none available	not known
C34D4.2		WBGene00016398	IV:7154706-7156000	0.332102	3.33498	3.32798	3.97425	5e-05	0.000711489	10.042	none available	none available	not known
T16G1.2		WBGene00011796	V:12929466-12932810	0.153363	1.53373	3.32201	3.4251	0.0001	0.00130461	10.0007	none available	none available	not known
F15H10.8		WBGene00008875	V:10401429-10402800	0.107783	1.0737	3.31638	2.83752	0.00105	0.00875243	9.96168	none available	none available	not known
F28E10.4		WBGene00017902	IV:4566010-4567432	0.148002	1.47151	3.3136	3.05782	0.00025	0.00283144	9.9425	none available	none available	not known
F11G11.9	mpst-4	WBGene00017387	II:4862301-4863444	0.461109	4.56952	3.30886	4.00405	5e-05	0.000711489	9.90985	none available	none available	MercaptoPyruvate SulfurTransferase homolog
F07F6.5	dct-5	WBGene00017218	II:5435698-5436906	0.439148	4.31185	3.29553	3.63307	5e-05	0.000711489	9.81867	none available	none available	DAF-16/FOXO Controlled, germline Tumor affecting
Y43C5A.7		WBGene00044922	IV:10277339-10277873	1.95546	19.0754	3.28614	2.85979	0.00085	0.00741963	9.75494	none available	none available	not known
R11.2		WBGene00011227	X:16184310-16185204	0.821444	7.99033	3.28202	4.04562	5e-05	0.000711489	9.72718	none available	none available	not known
C32H11.5		WBGene00007868	IV:12923492-12924346	0.254483	2.46419	3.27547	3.25681	0.00045	0.00451848	9.68312	none available	none available	not known
ZK84.1		WBGene00022649	II:6020612-6024966	1.77487	17.142	3.27175	3.00674	5e-05	0.000711489	9.65817	none available	none available	not known
T04H1.3	ttr-22	WBGene00011450	V:12241407-12241890	0.447504	4.30028	3.26446	3.09108	0.003	0.0194112	9.60948	none available	none available	TransThyretin-Related family domain
C05E7.2		WBGene00007344	X:12938617-12940632	1.8907	17.8067	3.23543	4.84914	5e-05	0.000711489	9.41805	none available	none available	not known
F41C3.1		WBGene00018267	II:4752374-4752929	0.958791	9.01955	3.23377	3.44584	5e-05	0.000711489	9.40721	none available	none available	not known
R07B1.9		WBGene00011081	X:9872843-9882140	0.246647	2.31539	3.23074	2.61572	0.0011	0.00906448	9.38746	none available	none available	not known
W02A2.3	pqn-74	WBGene00004156	IV:13329502-13331355	1.79071	16.7903	3.22903	4.90885	5e-05	0.000711489	9.37634	pqn-74 encodes a protein with two chitin-binding peritrophin-A domains, separated by a glutamine/asparagine (Q/N)-rich ('prion') domain; like CEJ-1 and CPG-2, PQN-74 might participate in eggshell synthesis and early embryonic development, and PQN-74's peritrophin-A domains might enable mechanical cross-linking of chitin.	The protein product of this gene is predicted to contain a glutamine/asparagine (Q/N)-rich ('prion') domain, by the algorithm of Michelitsch and Weissman (as of the WS77 release of WormBase, i.e., in wormpep77). Proteins bearing such domains can sometimes stably exist in at least two distinct physical states, each associated with a different phenotype; propagation of one of these traits is achiev…	Prion-like-(Q/N-rich)-domain-bearing protein
ZK783.6		WBGene00044448	III:7648715-7649933	0.116596	1.08739	3.22129	2.74518	0.00115	0.00935891	9.32613	none available	none available	not known
M03D4.3		WBGene00019750	IV:6110692-6112356	4.09199	37.994	3.2149	2.48608	0.00405	0.024268	9.28497	none available	none available	not known
F15B9.1	far-3	WBGene00001387	V:12995581-12997505	36.6752	340.504	3.21479	5.74465	5e-05	0.000711489	9.28431	none available	none available	Fatty Acid/Retinol binding protein
F27E5.4	phg-1	WBGene00004017	II:10137578-10139125	0.348212	3.20983	3.20446	3.44797	5e-05	0.000711489	9.21803	none available	none available	PHarynx-associated GAS (growth arrest protein) related
R05H5.2	cdc-25.4	WBGene00000389	II:10188232-10190871	0.110447	1.0176	3.20375	2.75604	0.00115	0.00935891	9.21347	a homolog of dual specificity phosphatase Cdc25.	a homolog of dual specificity phosphatase Cdc25.	Cell Division Cycle related
F22F4.1		WBGene00017716	X:6004442-6007003	0.229722	2.10113	3.19321	3.99153	5e-05	0.000711489	9.1464	none available	none available	not known
C26F1.1		WBGene00016146	V:7785399-7787654	2.71923	24.8608	3.19261	3.67313	5e-05	0.000711489	9.14259	none available	none available	not known
C30F8.3		WBGene00016259	I:5096603-5100497	0.196951	1.79966	3.19181	3.08628	0.00015	0.00184357	9.1376	none available	none available	not known
F35A5.4		WBGene00018026	X:3789741-3792800	0.127197	1.15916	3.18795	3.26528	5e-05	0.000711489	9.11311	none available	none available	not known
ZK666.6	clec-60	WBGene00014046	II:10480073-10481739	0.067178	0.607758	3.17744	2.38526	0.0073	0.0383722	9.04698	clec-60 encodes a C-type lectin protein with no obvious non-nematode orthologs; clec-60 appears to play a role in the innate immune respone to some bacterial pathogens, including Microbacterium nematophilum and Salmonella enterica; clec-60 transcription is induced 6.6-fold by infection with M. nematophilum, making it one of the most strongly infection-responsive genes (second only to tts-1); CLEC…	While clec-60(tm2319) and clec-60(tm2325) homozygotes are viable, clec-60(RNAi) animals show an unusually strong posterior swelling phenotype, phenotype with severe constipation and enhanced illness, when grown on M. nematophilum.	C-type LECtin
F41A4.1	cutl-28	WBGene00018256	IV:684496-688326	0.0431264	0.389765	3.17596	2.68796	0.0024	0.0163347	9.03774	none available	none available	CUTiclin-Like
Y22D7AL.14	cht-4	WBGene00021252	III:1653719-1657469	0.595904	5.36156	3.1695	4.2349	5e-05	0.000711489	8.99736	none available	none available	CHiTinase
C18E9.8		WBGene00007688	II:8985939-8987941	0.144396	1.29783	3.168	3.41132	5e-05	0.000711489	8.98799	C18E9.8 is orthologous to the human gene JOINED TO JAZF1 (JJAZ1; OMIM:606245), which when mutated leads to disease.	C18E9.8 is orthologous to the human gene JOINED TO JAZF1 (JJAZ1; OMIM:606245), which when mutated leads to disease.	not known
C12D5.3		WBGene00015706	V:7676184-7676944	0.201359	1.80704	3.16579	2.70915	0.00175	0.0129557	8.97422	none available	none available	not known
C05E7.1		WBGene00007343	X:12941361-12943468	0.796	7.12085	3.16121	4.29353	5e-05	0.000711489	8.94579	none available	none available	not known
Y102A11A.7		WBGene00022417	X:2036098-2038072	0.244854	2.17714	3.15244	2.81696	0.0059	0.0325674	8.89158	none available	none available	not known
ZK617.3	spe-17	WBGene00004971	IV:12013449-12013983	0.341362	3.02372	3.14695	2.44092	0.00465	0.0271859	8.85781	spe-17 is predicted to encode a hydrophilic serine/threonine rich protein with no significant homology to any known protein; spe-17 is required for the proper development of spermatids into sperm during spermatogenesis and thus for fertility; specifically, spe-17 is required for the correct partitioning of organelles and sperm components into specialized Golgi-derived fibrous body-membranous orga…	spe-17 is predicted to encode a hydrophilic serine/threonine rich protein with no significant homology to any known protein; spe-17 is required for the proper development of spermatids into sperm during spermatogenesis and thus for fertility; specifically, spe-17 is required for the correct partitioning of organelles and sperm components into specialized Golgi-derived fibrous body-membranous orga…	defective SPErmatogenesis
F44E2.4		WBGene00018418	III:8832391-8838331	0.353249	3.12557	3.14536	4.66584	5e-05	0.000711489	8.84806	none available	none available	not known
C49F8.3		WBGene00008215	X:13386075-13387470	4.17136	36.897	3.14492	4.85215	5e-05	0.000711489	8.84532	none available	none available	not known
F59D6.3	asp-8	WBGene00019105	V:3024217-3027924	17.5016	154.569	3.14269	6.86826	5e-05	0.000711489	8.83171	none available	none available	ASpartyl Protease
Y11D7A.9		WBGene00012433	IV:9254236-9256076	0.887115	7.81268	3.13862	4.1357	5e-05	0.000711489	8.80684	none available	none available	not known
K08H10.10		WBGene00077491	V:10001089-10002536	0.393218	3.46255	3.13843	3.17587	0.0016	0.0121061	8.80568	none available	none available	not known
ZC373.7	col-176	WBGene00000749	X:10077545-10078534	1.38549	12.1723	3.13513	4.55098	5e-05	0.000711489	8.78556	none available	none available	COLlagen
JC8.12	bus-12	WBGene00010442	IV:13256051-13259032	0.233476	2.04722	3.13232	3.03407	5e-05	0.000711489	8.76844
F47G6.3		WBGene00018580	I:1465632-1469537	0.0933232	0.817836	3.1315	2.41182	0.00495	0.0285124	8.76348	none available	none available	not known
T24C12.4		WBGene00020766	X:2204043-2205057	0.189889	1.6579	3.12613	2.86397	0.0005	0.00492457	8.73089	none available	none available	not known
F10C1.3		WBGene00017325	II:5756916-5758389	0.926342	8.01273	3.11268	2.96551	0.0001	0.00130461	8.64986	none available	none available	not known
ZC250.1	cyn-17	WBGene00000893	V:5799665-5805642	0.11484	0.989049	3.10642	2.93452	5e-05	0.000711489	8.61241	none available	none available	CYclophyliN
C54F6.14	ftn-1	WBGene00001500	V:7546466-7547580	0.578535	4.9807	3.10587	3.55316	5e-05	0.000711489	8.60916	ftn-1 encodes one of two C. elegans ferritin heavy chain homologs; ftn-1 activity is essential for normal lifespan under iron stress conditions and, in addition, has been reported to be essential for embryogenesis; an ftn-1::gfp reporter is expressed in the intestine at all stages of development and its expression, as well as that of ftn-1 mRNA, increases under iron stress conditions and in the b…	ftn-1 encodes one of two C. elegans ferritin heavy chain homologs; ftn-1 activity is essential for normal lifespan under iron stress conditions and, in addition, has been reported to be essential for embryogenesis; an ftn-1::gfp reporter is expressed in the intestine at all stages of development and its expression, as well as that of ftn-1 mRNA, increases under iron stress conditions and in the b…	FerriTiN
Y46H3D.1		WBGene00021608	V:1642511-1643119	0.547267	4.6939	3.10047	2.90463	0.00955	0.046695	8.57698	none available	none available	not known
R57.2		WBGene00020083	X:297247-299177	0.726612	6.21049	3.09545	3.74297	5e-05	0.000711489	8.54719	none available	none available	not known
Y55F3AM.14		WBGene00021931	IV:1058844-1063178	0.155703	1.32999	3.09455	3.42754	5e-05	0.000711489	8.54184	none available	none available	not known
R13H9.4	msp-53	WBGene00003446	IV:5064630-5065143	2.70339	22.7492	3.07298	4.30955	5e-05	0.000711489	8.41506	msp-53 encodes a protein that belongs to a family of proteins called the Major Sperm Proteins (MSPs) that is conserved in nematodes; msp-53 has a C. briggsae homolog as identified by the Wobble Aware Bulk Aligner (WABA); the MSP family consists of closely related, small, basic proteins that make up 15% of sperm protein; this multigene family consists of over fifty genes, including many pseudogene…	msp-53 encodes a protein that belongs to a family of proteins called the Major Sperm Proteins (MSPs) that is conserved in nematodes; msp-53 has a C. briggsae homolog as identified by the Wobble Aware Bulk Aligner (WABA); the MSP family consists of closely related, small, basic proteins that make up 15% of sperm protein; this multigene family consists of over fifty genes, including many pseudogene…	Major Sperm Protein
T10E9.3		WBGene00020413	I:6534072-6539189	0.85898	7.22198	3.0717	4.5913	5e-05	0.000711489	8.40762	none available	none available	not known
Y38F1A.3	ptr-18	WBGene00004232	II:12966455-12978066	0.649006	5.44083	3.06752	4.37522	5e-05	0.000711489	8.38333	ptr-18 encodes a nematode-specific member of the sterol sensing domain (SSD) proteins, distantly paralogous to Drosophila PATCHED (PTC) and human PTCH (OMIM:601309, mutated in basal cell nevus syndrome); PTR-18 is strongly required for normal molting from L3 to adult stage (a role conserved in C. briggsae); PTR-18 is also required for male tail development and vulval morphogenesis, and (partly) f…	ptr-18 encodes a nematode-specific member of the sterol sensing domain (SSD) proteins, distantly paralogous to Drosophila PATCHED (PTC) and human PTCH (OMIM:601309, mutated in basal cell nevus syndrome); PTR-18 is strongly required for normal molting from L3 to adult stage (a role conserved in C. briggsae); PTR-18 is also required for male tail development and vulval morphogenesis, and (partly) f…	PaTched Related family
F27E5.3		WBGene00009193	II:10141379-10144115	0.0785815	0.657189	3.06405	2.54931	0.00195	0.0139635	8.36315	none available	none available	not known
K01A2.7	col-69	WBGene00000645	II:303922-305529	0.10374	0.847916	3.03095	2.56919	0.00195	0.0139635	8.17347	none available	none available	COLlagen
T01B10.2	grd-14	WBGene00001703	X:8499603-8500977	7.06697	57.7568	3.03083	5.33965	5e-05	0.000711489	8.17278	grd-14 encodes a hedgehog-like protein, with an N-terminal signal sequence and a C-terminal Ground domain; the Ground domain is predicted to form a cysteine-crosslinked protein involved in intercellular signalling, and it has subtle similarity to the N-terminal Hedge domain of HEDGEHOG proteins; GRD-14 is required for normal growth to full size, locomotion, and vulval morphogenesis; all of these …	grd-14 encodes a hedgehog-like protein, with an N-terminal signal sequence and a C-terminal Ground domain; the Ground domain is predicted to form a cysteine-crosslinked protein involved in intercellular signalling, and it has subtle similarity to the N-terminal Hedge domain of HEDGEHOG proteins; GRD-14 is required for normal growth to full size, locomotion, and vulval morphogenesis; all of these …	GRounDhog (hedgehog-like family)
F59B10.3		WBGene00010319	II:10510463-10512913	0.200702	1.63456	3.02577	2.90326	0.00025	0.00283144	8.14421	none available	none available	not known
R10H1.5	nas-23	WBGene00003542	II:7491405-7493578	0.0558964	0.454911	3.02476	2.29433	0.00465	0.0271859	8.13847	nas-23 encodes an astacin-like metalloprotease.	nas-23 encodes an astacin-like metalloprotease.	Nematode AStacin protease
Y46C8AL.3	clec-70	WBGene00021581	IV:3932726-3936232	2.97181	24.1466	3.0224	5.35776	5e-05	0.000711489	8.12522	none available	none available	C-type LECtin
T02B11.9		WBGene00044777	V:876293-877168	0.680246	5.51601	3.0195	3.20868	0.0001	0.00130461	8.10885	none available	none available	not known
K05F1.2	msp-142	WBGene00003469	II:5797860-5798307	9.11508	73.8307	3.01789	4.67936	5e-05	0.000711489	8.09984	msp-142 encodes a protein that belongs to a family of proteins called the Major Sperm Proteins (MSPs) that is conserved in nematodes; this family consists of closely related, small, basic proteins that make up 15% of sperm protein; this multigene family consists of over fifty genes, including many pseudogenes; MSPs are involved in both extracellular signaling and cytoskeletal functions during rep…	msp-142 encodes a protein that belongs to a family of proteins called the Major Sperm Proteins (MSPs) that is conserved in nematodes; this family consists of closely related, small, basic proteins that make up 15% of sperm protein; this multigene family consists of over fifty genes, including many pseudogenes; MSPs are involved in both extracellular signaling and cytoskeletal functions during rep…	Major Sperm Protein
F36H9.2		WBGene00018111	V:1788510-1793242	0.108363	0.872959	3.01004	2.08682	0.007	0.0371471	8.05588	none available	none available	not known
K06A4.4	swt-5	WBGene00010594	V:9501374-9504414	0.219605	1.76763	3.00883	2.59342	0.0014	0.0109726	8.04913	none available	none available	SWEET sugar transporter family
T02E1.7		WBGene00011379	I:8208817-8210664	0.334305	2.69031	3.00854	3.28252	5e-05	0.000711489	8.04747	none available	none available	not known
D1025.9	nspc-19	WBGene00008360	X:14528637-14528995	1.00943	8.10775	3.00576	2.7671	0.0008	0.00709478	8.03201	none available	none available	Nematode Specific Peptide family, group C
B0205.14		WBGene00044646	I:10726906-10727318	19.7673	158.567	3.00391	4.09013	5e-05	0.000711489	8.02168	B0205.14 is a predicted gene that can encode a small, novel protein conserved in C. remanei and C. briggsae.	B0205.14 is a predicted gene that can encode a small, novel protein conserved in C. remanei and C. briggsae.	not known
F07C6.6		WBGene00045067	IV:12792762-12793242	0.639966	5.11447	2.99852	2.9021	0.0004	0.00414032	7.99178	none available	none available	not known
Y11D7A.5		WBGene00012429	IV:9244497-9245501	0.257167	2.04327	2.9901	2.6559	0.001	0.00844295	7.9453	none available	none available	not known
T09F5.1		WBGene00011665	V:15149104-15150647	0.110483	0.87395	2.98372	2.56684	0.0032	0.0204034	7.91027	none available	none available	not known
F45E4.1	arf-1.1	WBGene00000190	IV:7634815-7641842	16.5516	130.576	2.97984	5.64862	5e-05	0.000711489	7.88903	arf-1.1 encodes a member of the ADP-ribosylation factor family.	arf-1.1 encodes a member of the ADP-ribosylation factor family.	ADP-Ribosylation Factor related
T28H11.6	ssp-11	WBGene00006040	IV:4999421-4999843	0.416187	3.2775	2.97729	2.36072	0.0043	0.0254699	7.87507	ssp-11 encodes a sperm-specific protein; loss of ssp-11 activity via RNAi has been reported to result in moderately increased fat content.	ssp-11 encodes a sperm-specific protein; loss of ssp-11 activity via RNAi has been reported to result in moderately increased fat content.	Sperm Specific family, class P
F22B3.7		WBGene00009038	IV:11417550-11418644	1.30547	10.1872	2.96412	4.1569	5e-05	0.000711489	7.80347	none available	none available	not known
K01H12.2	ant-1.3	WBGene00010485	IV:9708193-9709279	1.29238	10.0402	2.95768	4.2479	5e-05	0.000711489	7.76877	ant-1.3 encodes an ortholog of the human adenine nucleotide translocase ANT genes, the other ANT genes in C. elegans include ant-1.1, ant-1.2 and ant-1.4; by homology, ANT-1.3 is predicted to mediate the exchange of ATP generated in the mitochondria for cytosolic ADP; ANT-1.3 GFP fusion protein is expressed in the intestine and the anterior of the elongating embryo, and in a pair of head neurons …	ant-1.3 encodes an ortholog of the human adenine nucleotide translocase ANT genes, the other ANT genes in C. elegans include ant-1.1, ant-1.2 and ant-1.4; by homology, ANT-1.3 is predicted to mediate the exchange of ATP generated in the mitochondria for cytosolic ADP; ANT-1.3 GFP fusion protein is expressed in the intestine and the anterior of the elongating embryo, and in a pair of head neurons …	Adenine Nucleotide Translocator
Y69E1A.8		WBGene00013478	IV:10966559-10968081	0.28808	2.2308	2.95302	3.36457	5e-05	0.000711489	7.74368	none available	none available	not known
F44G3.2		WBGene00009706	V:16103867-16105921	2.16752	16.6555	2.94188	4.4924	5e-05	0.000711489	7.68413	none available	none available	not known
Y59A8B.20	lon-8	WBGene00013352	V:17995317-18001326	3.9808	30.5053	2.93793	4.60803	5e-05	0.000711489	7.66311	lon-8 encodes a secreted protein, conserved among nematodes, that inhibits body elongation during larval and early adult growth, probably by limiting cell size rather than nuclear ploidy or cell number; LON-8 is also required for normal ray morphology in the male tail, but not for superficially normal male mating, suggesting a role in cuticle retraction; LON-8 is strongly expressed in the hypoder…	lon-8 encodes a secreted protein, conserved among nematodes, that inhibits body elongation during larval and early adult growth, probably by limiting cell size rather than nuclear ploidy or cell number; LON-8 is also required for normal ray morphology in the male tail, but not for superficially normal male mating, suggesting a role in cuticle retraction; LON-8 is strongly expressed in the hypoder…	LONg
C45G7.2	ilys-2	WBGene00016669	IV:2467678-2468808	0.512743	3.91478	2.93262	2.52078	0.00225	0.0155485	7.63498	none available	none available	Invertebrate LYSozyme
C03G5.8	nspc-1	WBGene00023477	X:8534616-8535046	0.373414	2.84059	2.92734	2.00166	0.0092	0.0454612	7.60708	none available	none available	Nematode Specific Peptide family, group C
B0310.6		WBGene00015142	X:530626-530963	1.3945	10.5894	2.92479	2.68302	0.00115	0.00935891	7.59369	none available	none available	not known
C09E8.3	mlt-10	WBGene00015646	II:546702-552018	2.28366	17.2826	2.9199	5.05713	5e-05	0.000711489	7.56794	mlt-10 encodes a nematode-specific protein that contains a domain of unknown function, DUF644, and tandem proline- and hydroxy amino acid-rich repeats; mlt-10 is required for proper execution of the molting cycle, as well as a number of other processes including normal body shape, locomotion, and reproduction; MLT-10 is expressed transiently with each molting cycle in the hypodermis, except for t…	mlt-10 encodes a nematode-specific protein that contains a domain of unknown function, DUF644, and tandem proline- and hydroxy amino acid-rich repeats; mlt-10 is required for proper execution of the molting cycle, as well as a number of other processes including normal body shape, locomotion, and reproduction; MLT-10 is expressed transiently with each molting cycle in the hypodermis, except for t…	MoLTing defective
F23B12.1		WBGene00009079	V:14429031-14430479	0.224891	1.69438	2.91346	3.0743	5e-05	0.000711489	7.53423	none available	none available	not known
B0393.4		WBGene00007169	III:4759727-4763573	0.06688	0.502905	2.91064	2.88278	0.0001	0.00130461	7.51951	none available	none available	not known
Y18H1A.9		WBGene00021213	I:748229-757012	0.394006	2.9546	2.90668	3.87278	5e-05	0.000711489	7.49887	none available	none available	not known
Y41C4A.11		WBGene00012757	III:11719780-11723483	14.1223	105.591	2.90245	6.05597	5e-05	0.000711489	7.4769	Y41C4A.11 encodes a divergent paralog of F38E11.5, the beta' (beta-prime) subunit of the coatomer (COPI) complex.	Y41C4A.11 encodes a divergent paralog of F38E11.5, the beta' (beta-prime) subunit of the coatomer (COPI) complex.	not known
F32B4.2		WBGene00009313	I:11512908-11513815	1.01101	7.55754	2.90212	3.44524	5e-05	0.000711489	7.47524	none available	none available	not known
K07F5.1	msp-81	WBGene00003467	IV:9835970-9836425	10.3619	77.1655	2.89667	4.5968	5e-05	0.000711489	7.44704	msp-81 encodes a member of the major sperm protein family.	msp-81 encodes a member of the major sperm protein family.	Major Sperm Protein
F23D12.6	fipr-3	WBGene00009090	X:14423325-14423792	2.23123	16.5612	2.89189	3.62946	5e-05	0.000711489	7.42245	none available	none available	FIP (Fungus-Induced Protein) Related
ZK1248.6	msp-64	WBGene00003457	II:5809891-5810310	15.8999	117.541	2.88608	4.79996	5e-05	0.000711489	7.39256	msp-64 encodes a protein that belongs to a family of proteins called the Major Sperm Proteins (MSPs) that is conserved in nematodes; this family consists of closely related, small, basic proteins that make up 15% of sperm protein; this multigene family consists of over fifty genes, including many pseudogenes; MSPs are involved in both extracellular signaling and cytoskeletal functions during repr…	msp-64 encodes a protein that belongs to a family of proteins called the Major Sperm Proteins (MSPs) that is conserved in nematodes; this family consists of closely related, small, basic proteins that make up 15% of sperm protein; this multigene family consists of over fifty genes, including many pseudogenes; MSPs are involved in both extracellular signaling and cytoskeletal functions during repr…	Major Sperm Protein
F56H11.3	elo-7	WBGene00001245	IV:9529963-9531204	0.246549	1.81876	2.88301	2.92693	0.0001	0.00130461	7.37687	The elo-7 gene encodes a paralog of elo-1 and elo-2, each of which encodes a polyunsaturated fatty acid (PUFA) elongase; ELO-7 has no known function in vivo.	The elo-7 gene encodes a paralog of elo-1 and elo-2, each of which encodes a polyunsaturated fatty acid (PUFA) elongase; ELO-7 has no known function in vivo.	fatty acid ELOngation
		WBGene00006370	X:14578008-14580832	0.179439	1.32243	2.88162	3.51209	5e-05	0.000711489	7.3698
C50D2.1		WBGene00016805	II:111643-114454	0.168837	1.24319	2.88034	3.27088	5e-05	0.000711489	7.36326	none available	none available	not known
W03D8.3		WBGene00020986	I:2820869-2822086	0.597578	4.38466	2.87527	2.46632	0.0016	0.0121061	7.33739	none available	none available	not known
K09B11.10	mam-3	WBGene00010714	IV:13434208-13445252	0.159403	1.16776	2.87299	3.43863	5e-05	0.000711489	7.32583	none available	none available	MAM (Meprin, A5-protein, PTPmu) domain protein
C01G6.2		WBGene00007224	II:9267453-9268226	0.292452	2.13096	2.86523	2.77851	0.0007	0.00638451	7.28653	none available	none available	not known
F38A6.4		WBGene00009528	V:20769202-20770746	1.35391	9.80589	2.85652	3.6413	5e-05	0.000711489	7.24265	none available	none available	not known
F56D2.3		WBGene00018965	III:5584641-5587004	0.120013	0.869069	2.85628	2.74463	0.0002	0.00235	7.24146	none available	none available	not known
ZC412.5		WBGene00013886	V:14874176-14875407	0.591339	4.28025	2.85564	2.90425	5e-05	0.000711489	7.23823	none available	none available	not known
K02E2.4	ins-35	WBGene00002118	V:20370926-20371690	0.630998	4.55329	2.8512	2.59204	0.0011	0.00906448	7.21601	ins-35 encodes one of several insulin-related peptides.	ins-35 encodes one of several insulin-related peptides.	INSulin related
B0286.6	try-9	WBGene00023425	II:4368484-4369613	0.125702	0.90262	2.84411	2.22071	0.00815	0.0415388	7.18063	none available	none available	TRYpsin-like protease
ZK1248.5		WBGene00022876	II:5810546-5811692	0.575444	4.13151	2.84392	3.53372	5e-05	0.000711489	7.17969	none available	none available	not known
F48G7.5		WBGene00018616	V:622188-623008	0.283539	2.03428	2.8429	2.74806	0.00045	0.00451848	7.1746	none available	none available	not known
ZK177.9		WBGene00022674	II:5517242-5517711	0.609835	4.37089	2.84144	2.45017	0.00315	0.0201469	7.16733	none available	none available	not known
C34G6.6	noah-1	WBGene00016422	I:5874424-5878957	1.17585	8.38938	2.83486	4.76403	5e-05	0.000711489	7.13474	noah-1 encodes a PAN and ZP domain-containing protein that is related to the Drosophila extracellular matrix component NompA (no-mechanoreceptor-potential A); loss of noah-1 function via RNAi indicates that NOAH-1 activity is essential for molting; in addition, NOAH-1 appears to be required for embryonic and larval development, vulval development, coordinated locomotion, and normal body morpholog…	noah-1 encodes a PAN and ZP domain-containing protein that is related to the Drosophila extracellular matrix component NompA (no-mechanoreceptor-potential A); loss of noah-1 function via RNAi indicates that NOAH-1 activity is essential for molting; in addition, NOAH-1 appears to be required for embryonic and larval development, vulval development, coordinated locomotion, and normal body morpholog…	NOmpA Homolog (Drosophila nompA: no mechanoreceptor potential A)
F28D1.3	thn-1	WBGene00009213	IV:12380070-12380824	0.645819	4.59242	2.83005	3.31482	5e-05	0.000711489	7.111	none available	none available	THaumatiN family
F46G11.1		WBGene00018514	X:5791662-5797140	0.104967	0.741155	2.81984	2.85146	5e-05	0.000711489	7.06084	F46G11.1 is orthologous to the human gene TRUNCATED PUTATIVE T7-LIKE MITOCHONDRIAL DNA HELICASE (C10orf2; OMIM:606075), which when mutated leads to disease.	F46G11.1 is orthologous to the human gene TRUNCATED PUTATIVE T7-LIKE MITOCHONDRIAL DNA HELICASE (C10orf2; OMIM:606075), which when mutated leads to disease.	not known
T06E4.4	col-147	WBGene00000720	V:9632245-9633310	24.9887	176.103	2.81707	5.60965	5e-05	0.000711489	7.04731	none available	none available	COLlagen
Y116F11B.8		WBGene00013824	V:19850562-19863372	0.083798	0.587239	2.80896	1.91792	0.0083	0.04211	7.00779	none available	none available	not known
C18H7.7		WBGene00015997	IV:595721-596441	0.93552	6.5507	2.80781	3.3163	5e-05	0.000711489	7.0022	none available	none available	not known
K08D12.4		WBGene00019538	IV:1707294-1707773	0.88298	6.17356	2.80565	2.19008	0.0058	0.0321383	6.99173	none available	none available	not known
C35A5.4		WBGene00007948	V:10497057-10499297	0.103377	0.722377	2.80484	2.37505	0.00275	0.018185	6.98779	none available	none available	not known
B0024.2	col-150	WBGene00000723	V:10293604-10294592	3.43931	24.0164	2.80383	4.40622	5e-05	0.000711489	6.98291	none available	none available	COLlagen
D1054.9		WBGene00008376	V:10785781-10791031	0.46124	3.21605	2.8017	3.03222	5e-05	0.000711489	6.97262	none available	none available	not known
Y95B8A.2		WBGene00022383	I:938484-941775	1.69701	11.8276	2.80109	4.08452	5e-05	0.000711489	6.96967	none available	none available	not known
B0024.1	col-149	WBGene00000722	V:10290013-10292839	14.4155	100.101	2.79577	5.28482	5e-05	0.000711489	6.94398	none available	none available	COLlagen
R10H1.4	spi-1	WBGene00023416	II:7496246-7497297	0.413907	2.8706	2.79397	2.60488	0.00105	0.00875243	6.93537
F46G11.6		WBGene00045269	X:5786458-5787306	0.303284	2.0988	2.79082	2.5296	0.00065	0.0060198	6.92025	none available	none available	not known
T05C12.3	decr-1.3	WBGene00011467	II:8172205-8173469	0.386996	2.64327	2.77193	3.24075	5e-05	0.000711489	6.83023	none available	none available	DiEnoyl-CoA Reductase, mitochondria
Y39B6A.25		WBGene00012684	V:19026427-19031555	0.0933653	0.637092	2.77054	2.54862	0.00095	0.00811578	6.82365	none available	none available	not known
Y80D3A.10	nlp-42	WBGene00013588	V:18903736-18906217	1.82667	12.4621	2.77026	3.33416	5e-05	0.000711489	6.82231	none available	none available	Neuropeptide-Like Protein
T27A10.6		WBGene00020846	X:3588844-3596448	0.886564	5.95218	2.74712	4.35413	5e-05	0.000711489	6.71376	none available	none available	not known
C02D4.1	jud-4	WBGene00007262	X:15284240-15286148	0.12989	0.868349	2.74098	2.1202	0.0092	0.0454612	6.68526	jud-4 encodes an unfamiliar protein, putatively secreted, that is required both for normal sensitivity to ethanol and for survival after freezing and thawing; JUD-4 is expressed in hypodermis and vulval muscles; JUD-4 is orthologous to Brugia malayi Bm1_40315, but lacks obvious orthologies to non-nematode proteins; JUD-4's C-terminal domain has possible similarity to F40E10.5, and to proteins suc…	jud-4 encodes an unfamiliar protein, putatively secreted, that is required both for normal sensitivity to ethanol and for survival after freezing and thawing; JUD-4 is expressed in hypodermis and vulval muscles; JUD-4 is orthologous to Brugia malayi Bm1_40315, but lacks obvious orthologies to non-nematode proteins; JUD-4's C-terminal domain has possible similarity to F40E10.5, and to proteins suc…	JUDang (Korean for resistant to alcohol)
C34F11.6	msp-49	WBGene00003442	II:5194312-5194773	12.657	84.4098	2.73748	4.44642	5e-05	0.000711489	6.66902	msp-49 encodes a protein that belongs to a family of proteins called the Major Sperm Proteins (MSPs) that is conserved in nematodes; this family consists of closely related, small, basic proteins that make up 15% of sperm protein; this multigene family consists of over fifty genes, including many pseudogenes; MSPs are involved in both extracellular signaling and cytoskeletal functions during repr…	msp-49 encodes a protein that belongs to a family of proteins called the Major Sperm Proteins (MSPs) that is conserved in nematodes; this family consists of closely related, small, basic proteins that make up 15% of sperm protein; this multigene family consists of over fifty genes, including many pseudogenes; MSPs are involved in both extracellular signaling and cytoskeletal functions during repr…	Major Sperm Protein
C04G2.8	spch-1	WBGene00007307	IV:10107006-10111549	12.3143	82.0567	2.73628	4.81107	5e-05	0.000711489	6.66353	none available	none available	not known
T17H7.7		WBGene00020551	III:755372-758069	1.23432	8.22269	2.73589	4.1496	5e-05	0.000711489	6.66172	none available	none available	not known
Y73E7A.8		WBGene00022274	I:1634740-1644103	0.167285	1.11359	2.73484	3.30297	5e-05	0.000711489	6.65684	none available	none available	not known
F22E10.5	cept-1	WBGene00009057	X:12705543-12813868	0.291174	1.91731	2.71913	3.14775	5e-05	0.000711489	6.58476	ortholog of human CEPT1 (choline/ethanolamine phosphotransferase 1) and CHPT1 (choline phosphotransferase 1); cept-1 is predicted to have phosphotransferase activity,
R74.2		WBGene00011278	III:4187129-4189974	0.382494	2.51407	2.71652	3.34607	5e-05	0.000711489	6.57284	none available	none available	not known
Y47G6A.26		WBGene00021650	I:3618949-3619699	1.17966	7.72422	2.71101	3.42692	5e-05	0.000711489	6.54784	none available	none available	not known
Y38H8A.3		WBGene00012637	IV:13472472-13473946	1.04305	6.82791	2.71064	3.74019	5e-05	0.000711489	6.5461	none available	none available	not known
T19D7.3	lpr-7	WBGene00020571	X:656187-658502	0.295339	1.92468	2.70417	3.0607	0.0001	0.00130461	6.51685	lpr-7 encodes one of seven C. elegans proteins related to the lipocalin family of structurally related, low molecular weight, secreted proteins that bind and transport lipophilic molecules and participate in intercellular signaling.	lpr-7 encodes one of seven C. elegans proteins related to the lipocalin family of structurally related, low molecular weight, secreted proteins that bind and transport lipophilic molecules and participate in intercellular signaling.	LiPocalin-Related protein
C09B9.6	msp-55	WBGene00003448	IV:5055582-5056039	7.63758	49.6979	2.702	4.15979	5e-05	0.000711489	6.50702	msp-55 encodes a member of the major sperm protein family.	msp-55 encodes a member of the major sperm protein family.	Major Sperm Protein
F36H12.8	ttbk-2	WBGene00018122	IV:5258703-5259961	0.161806	1.05122	2.69972	2.6128	0.0006	0.00565843	6.49679	none available	none available	Tau TuBulin Kinase
ZK662.6		WBGene00045494	X:15718623-15720241	0.22681	1.4717	2.69793	2.25951	0.00545	0.0306462	6.48869	none available	none available	not known
M162.2	clec-258	WBGene00010928	V:19784093-19784671	0.826549	5.35684	2.69621	3.15369	5e-05	0.000711489	6.48097	none available	none available	C-type LECtin
F58B3.3	lys-6	WBGene00003095	IV:11626878-11627916	3.64579	23.6167	2.6955	4.26453	5e-05	0.000711489	6.4778	none available	none available	LYSozyme
F13G3.2	srd-53	WBGene00005131	I:7294035-7295685	0.221527	1.43434	2.69484	2.97699	0.0003	0.00330435	6.47479	none available	none available	Serpentine Receptor, class D (delta)
T09F5.9	clec-47	WBGene00011668	V:15175724-15176303	99.9233	645.372	2.69124	6.11842	5e-05	0.000711489	6.45867	clec-47 encodes a C-type lectin; clec-47 expression is upregulated in response to stressors including ionizing radiation and bacterial infection.	clec-47 encodes a C-type lectin; clec-47 expression is upregulated in response to stressors including ionizing radiation and bacterial infection.	C-type LECtin
ZC168.5	grl-21	WBGene00001730	IV:10737448-10738099	2.57036	16.5727	2.68877	3.8432	5e-05	0.000711489	6.44762	grl-21 encodes a hedgehog-like protein, with an N-terminal signal sequence, a central proline-rich low-complexity region, and a C-terminal Ground-like (Grl) domain; GRL-21 is expressed in arcade cells and hypodermis; the Grl domain is predicted to form a cysteine-crosslinked protein involved in intercellular signalling, and it has subtle similarity to the N-terminal Hedge domain of HEDGEHOG prote…	grl-21 encodes a hedgehog-like protein, with an N-terminal signal sequence, a central proline-rich low-complexity region, and a C-terminal Ground-like (Grl) domain; GRL-21 is expressed in arcade cells and hypodermis; the Grl domain is predicted to form a cysteine-crosslinked protein involved in intercellular signalling, and it has subtle similarity to the N-terminal Hedge domain of HEDGEHOG prote…	GRound-Like (grd related)
E03A3.4	his-70	WBGene00001944	III:4059711-4060092	1.59117	10.2386	2.68586	2.99574	5e-05	0.000711489	6.43464	his-70 encodes an H3 histone.	his-70 encodes an H3 histone.	HIStone
T25D10.5	btb-2	WBGene00020802	II:6401923-6403053	0.22568	1.44394	2.67766	2.74425	0.0004	0.00414032	6.39817	none available	none available	BTB (Broad/complex/Tramtrack/Bric a brac) domain protein
C02D5.1	acdh-6	WBGene00015335	III:8561093-8562881	0.294959	1.88365	2.67495	3.01136	5e-05	0.000711489	6.38614	none available	none available	Acyl CoA DeHydrogenase
K06B4.15		WBGene00077450	V:15670844-15671759	0.792342	5.03278	2.66716	2.82922	0.00025	0.00283144	6.35178	none available	none available	not known
M03F8.1		WBGene00019761	V:5951417-5953749	0.470282	2.98642	2.66682	3.34078	5e-05	0.000711489	6.35027	none available	none available	not known
F10F2.3	lips-3	WBGene00008655	III:4616614-4618739	0.831823	5.28069	2.66638	3.53006	5e-05	0.000711489	6.34833	none available	none available	LIPaSe related
C06G1.1		WBGene00015545	X:16633279-16637550	1.1377	7.19125	2.66012	4.11072	5e-05	0.000711489	6.32087	none available	none available	not known
F37A8.1		WBGene00009501	III:3928433-3929105	0.920107	5.81187	2.65913	3.10177	5e-05	0.000711489	6.31652	none available	none available	not known
F33A8.10		WBGene00009356	II:11036110-11039265	0.171895	1.08211	2.65425	2.21975	0.0034	0.021367	6.29518	none available	none available	not known
F28F8.2	acs-2	WBGene00009221	V:15567368-15569864	7.11433	44.7531	2.65319	5.45607	5e-05	0.000711489	6.29056	acs-2 encodes an acyl-CoA synthetase; by homology, ACS-2 is predicted to catalyze conversion of a fatty acid to Acyl-CoA for subsequent beta oxidation; accordingly, loss of acs-2 activity via RNAi results in defects in fat metabolism; an ACS-2::GFP reporter fusion protein is widely expressed and appears to localize to mitochondria; acs-2 expression is positively regulated by the NHR-49 nuclear ho…	acs-2 encodes an acyl-CoA synthetase; by homology, ACS-2 is predicted to catalyze conversion of a fatty acid to Acyl-CoA for subsequent beta oxidation; accordingly, loss of acs-2 activity via RNAi results in defects in fat metabolism; an ACS-2::GFP reporter fusion protein is widely expressed and appears to localize to mitochondria; acs-2 expression is positively regulated by the NHR-49 nuclear ho…	fatty Acid CoA Synthetase family
ZC334.3	ins-24	WBGene00002107	I:14031134-14031654	0.454881	2.85478	2.64982	2.41674	0.0012	0.00967848	6.27588	ins-24 encodes an insulin-like peptide of the insulin superfamily of proteins (OMIM:176730, 147440); INS-24 is one of 38 insulin-like peptides in C. elegans, but as loss of INS-24 function via RNA-mediated interference does not result in any abnormalities, the precise role of INS-24 in C. elegans development is not yet clear.	ins-24 encodes an insulin-like peptide of the insulin superfamily of proteins (OMIM:176730, 147440); INS-24 is one of 38 insulin-like peptides in C. elegans, but as loss of INS-24 function via RNA-mediated interference does not result in any abnormalities, the precise role of INS-24 in C. elegans development is not yet clear.	INSulin related
F58A6.9		WBGene00019026	II:5158574-5158949	3.07164	19.1688	2.64168	3.42351	5e-05	0.000711489	6.24058	none available	none available	not known
Y32G9B.1		WBGene00021309	V:1823149-1829940	0.5259	3.27585	2.63901	3.33891	5e-05	0.000711489	6.22904	none available	none available	not known
M01H9.1	trx-3	WBGene00019717	IV:4487051-4488792	1.07278	6.66876	2.63607	3.02338	5e-05	0.000711489	6.21634	none available	none available	ThioRedoXin [see also xtr]
Y51B9A.3	mpz-6	WBGene00013085	II:9405516-9407038	0.165919	1.02718	2.63014	2.33401	0.0014	0.0109726	6.19085	none available	none available	Multiple PDZ domain protein
F54A3.4	cbs-2	WBGene00018783	II:2220000-2223541	0.14553	0.900707	2.62974	2.93576	5e-05	0.000711489	6.18915	The F54A3.4 gene encodes a homolog of the human gene CBS, which when mutated leads to homocystinuria (OMIM:236200).	The F54A3.4 gene encodes a homolog of the human gene CBS, which when mutated leads to homocystinuria (OMIM:236200).	Cystathionine Beta-Synthase
C47E8.1		WBGene00008141	V:14666081-14667084	0.312625	1.93367	2.62884	2.38171	0.0017	0.012644	6.18527	none available	none available	not known
ZC13.4	mab-7	WBGene00003104	X:892240-898069	0.867869	5.36067	2.62686	3.69561	5e-05	0.000711489	6.17682	mab-7 encodes a protein with a hydrophobic type II transmembrane region at the N-terminus, an EGF-like motif, a ShKT motif and a long C-terminus; mab-7 is involved in morphogenesis of the male tail, specifically affecting the structural cells, neuronal processes and the hypodermal sheath of the sensory rays, as such, it affects mating in males; a mab-7 promoter-gfp construct is expressed in hypod…	mab-7 encodes a protein with a hydrophobic type II transmembrane region at the N-terminus, an EGF-like motif, a ShKT motif and a long C-terminus; mab-7 is involved in morphogenesis of the male tail, specifically affecting the structural cells, neuronal processes and the hypodermal sheath of the sensory rays, as such, it affects mating in males; a mab-7 promoter-gfp construct is expressed in hypod…	Male ABnormal
C50E10.2		WBGene00016826	II:12305458-12307744	0.227228	1.40117	2.62442	2.65267	0.00025	0.00283144	6.16636	none available	none available	not known
F36H9.5		WBGene00018113	V:1779872-1782018	0.598424	3.68325	2.62174	3.40139	5e-05	0.000711489	6.15492	none available	none available	not known
K05F1.7	msp-63	WBGene00003456	II:5797032-5797447	0.855124	5.26279	2.62162	2.64087	0.00025	0.00283144	6.15442	msp-63 encodes a protein that belongs to a family of proteins called the Major Sperm Proteins (MSPs) that is conserved in nematodes; this family consists of closely related, small, basic proteins that make up 15% of sperm protein; this multigene family consists of over fifty genes, including many pseudogenes; MSPs are involved in both extracellular signaling and cytoskeletal functions during repr…	msp-63 encodes a protein that belongs to a family of proteins called the Major Sperm Proteins (MSPs) that is conserved in nematodes; this family consists of closely related, small, basic proteins that make up 15% of sperm protein; this multigene family consists of over fifty genes, including many pseudogenes; MSPs are involved in both extracellular signaling and cytoskeletal functions during repr…	Major Sperm Protein
T02B11.4		WBGene00020156	V:869505-871133	2.25741	13.8314	2.61521	3.71765	5e-05	0.000711489	6.12711	none available	none available	not known
T04H1.6	lrx-1	WBGene00003075	V:12252624-12255372	0.183036	1.11739	2.60993	2.73446	0.0002	0.00235	6.10476	lrx-1 encodes a protein that contains four class A low-density lipoprotein receptor domains.	lrx-1 encodes a protein that contains four class A low-density lipoprotein receptor domains.	LRP X(cross)-hybridizing
C33F10.8		WBGene00016356	II:4823368-4825184	0.245158	1.49237	2.60582	3.17172	5e-05	0.000711489	6.08738	This gene encodes a protein containing an F-box, a motif predicted to mediate protein-protein interactions either with homologs of yeast Skp-1p or with other proteins; its encoded protein also contains a Pfam-B45 motif of presently unknown function.	The F-box motif consists of roughly 50 amino acids. There are at least 11 F-box genes encoded by the genome of budding yeast, 22 in Drosophila, and 38 in human beings; but a striking 326 F-box genes are predicted to exist in C. elegans, comprising 1.6% of the protein-coding genome. This disproportionate number of F-box genes is paralleled by the number of Skp-1 homologs (which are potential F-box…	not known
D1025.4	nspc-20	WBGene00008356	X:14529707-14530130	2.66391	16.1609	2.60089	3.36606	5e-05	0.000711489	6.06661	none available	none available	Nematode Specific Peptide family, group C
C10G11.9	spch-2	WBGene00015689	I:6274576-6275270	1.22575	7.42063	2.59787	3.36514	5e-05	0.000711489	6.05395	none available	none available	not known
T21D12.14		WBGene00045177	IV:287322-288102	2.0398	12.3022	2.59241	3.18611	5e-05	0.000711489	6.03108	none available	none available	not known
ZK354.5	msp-51	WBGene00003444	IV:5294910-5295364	5.17031	31.0996	2.58857	3.7207	5e-05	0.000711489	6.01504	msp-51 encodes a protein that belongs to a family of proteins called the Major Sperm Proteins (MSPs) that is conserved in nematodes; msp-51 has a C. briggsae homolog as predicted by the Wobble Aware Bulk Aligner (WABA); the MSP family consists of closely related, small, basic proteins that make up 15% of sperm protein; this multigene family consists of over fifty genes, including many pseudogenes…	msp-51 encodes a protein that belongs to a family of proteins called the Major Sperm Proteins (MSPs) that is conserved in nematodes; msp-51 has a C. briggsae homolog as predicted by the Wobble Aware Bulk Aligner (WABA); the MSP family consists of closely related, small, basic proteins that make up 15% of sperm protein; this multigene family consists of over fifty genes, including many pseudogenes…	Major Sperm Protein
F47F6.1	lin-42	WBGene00018572	II:1233955-1244041	2.51809	15.1411	2.58807	3.9967	5e-05	0.000711489	6.01293	lin-42 encodes three PAS domain-containing proteins orthologous to insect and vertebrate Period proteins that function in regulation of circadian rhythms; during larval development, lin-42 functions in the heterochronic pathway to regulate developmental switches that occurs in multiple tissues, including the hypodermis, gonad, sex myoblasts, and vulva; genetic analysis suggests that, in the hypod…	lin-42 encodes three PAS domain-containing proteins orthologous to insect and vertebrate Period proteins that function in regulation of circadian rhythms; during larval development, lin-42 functions in the heterochronic pathway to regulate developmental switches that occurs in multiple tissues, including the hypodermis, gonad, sex myoblasts, and vulva; genetic analysis suggests that, in the hypod…	abnormal cell LINeage
Y47D7A.7		WBGene00021620	V:4419439-4419853	1.11274	6.68082	2.58591	2.7144	0.00055	0.00531188	6.00394	none available	none available	not known
F57H12.6		WBGene00019021	IV:7975412-7976352	0.666723	3.99114	2.58164	2.83615	5e-05	0.000711489	5.9862	none available	none available	not known
R04B3.3		WBGene00019868	X:2473770-2476008	0.170941	1.01789	2.57401	2.96379	5e-05	0.000711489	5.95463	none available	none available	not known
C36E6.8		WBGene00044683	X:17438645-17439584	1.9502	11.5973	2.57209	3.12507	5e-05	0.000711489	5.94672	none available	none available	not known
T23B12.5		WBGene00020720	V:8446673-8447881	0.186469	1.10839	2.57145	2.20681	0.00895	0.0446386	5.9441	none available	none available	not known
T22H9.3	wago-10	WBGene00020707	V:343460-347624	0.105391	0.626355	2.57123	2.85217	5e-05	0.000711489	5.94315	none available	none available	Worm ArGOnaute protein
F54C1.9	sst-20	WBGene00006058	I:5006745-5007991	1.35854	8.0733	2.5711	3.54859	5e-05	0.000711489	5.94263	none available	none available	Sperm Specific Transcript
F31F6.4	flp-8	WBGene00001451	X:14881339-14882221	5.6515	33.4323	2.56453	3.85085	5e-05	0.000711489	5.91565	flp-8 encodes three copies of a FMRFamide-related short peptide neurotransmitter; although the FLP-8 peptide can increase pharyngeal action potential frequency, loss of FLP-8 function does not result in a mutant phenotype, suggesting that FLP-8 may function redundantly with other FMRFamide-like peptides in the nervous system; FLP-8 expression is detected in embryos and larval stages, but not in a…	flp-8 encodes three copies of a FMRFamide-related short peptide neurotransmitter; although the FLP-8 peptide can increase pharyngeal action potential frequency, loss of FLP-8 function does not result in a mutant phenotype, suggesting that FLP-8 may function redundantly with other FMRFamide-like peptides in the nervous system; FLP-8 expression is detected in embryos and larval stages, but not in a…	FMRF-Like Peptide
F26G1.7	msp-3	WBGene00003424	II:4785852-4786303	9.0327	53.3995	2.5636	3.97704	5e-05	0.000711489	5.9118	msp-3 encodes a protein that belongs to a family of proteins called the Major Sperm Proteins (MSPs) that is conserved in nematodes; msp-3 is similar in nucleotide sequence to the msp genes from the nematode Onchocerca volvulus; the msp gene family consists of closely related, small, basic proteins that make up 15% of sperm protein; this multigene family consists of over fifty genes, including man…	msp-3 encodes a protein that belongs to a family of proteins called the Major Sperm Proteins (MSPs) that is conserved in nematodes; msp-3 is similar in nucleotide sequence to the msp genes from the nematode Onchocerca volvulus; the msp gene family consists of closely related, small, basic proteins that make up 15% of sperm protein; this multigene family consists of over fifty genes, including man…	Major Sperm Protein
T26C5.2		WBGene00012032	II:9233144-9236120	0.235336	1.37828	2.55008	2.88695	5e-05	0.000711489	5.85665	none available	none available	not known
R13H9.2	msp-57	WBGene00003450	IV:5062532-5062987	11.6855	68.0788	2.54249	4.07379	5e-05	0.000711489	5.82592	msp-57 encodes a member of the major sperm protein family.	msp-57 encodes a member of the major sperm protein family.	Major Sperm Protein
Y34B4A.10		WBGene00021326	X:5249817-5252748	0.646482	3.76067	2.54031	3.62909	5e-05	0.000711489	5.81713	none available	none available	not known
C50H2.10	fipr-11	WBGene00008244	V:9899558-9907592	10.1034	58.6194	2.53653	2.30232	0.0041	0.0244964	5.80195	none available	none available	FIP (Fungus-Induced Protein) Related
Y53F4B.11		WBGene00013158	II:15010694-15013262	0.754869	4.36614	2.53206	3.18509	5e-05	0.000711489	5.78397	none available	none available	not known
Y47D9A.3		WBGene00021630	I:4275931-4276754	0.277812	1.59991	2.5258	1.959	0.0104	0.0493949	5.75897	none available	none available	not known
ZK354.11	msp-59	WBGene00003452	IV:5312678-5313135	13.4292	77.2546	2.52424	4.11164	5e-05	0.000711489	5.75273	msp-59 encodes a member of the major sperm protein family.	msp-59 encodes a member of the major sperm protein family.	Major Sperm Protein
W04E12.5		WBGene00012250	V:19741541-19743889	0.283724	1.62976	2.5221	2.27254	0.00155	0.0118396	5.74417	none available	none available	not known
F42F12.7	nspc-14	WBGene00009638	X:12358535-12359020	17.9153	102.836	2.52108	4.32526	5e-05	0.000711489	5.74012	none available	none available	Nematode Specific Peptide family, group C
D1081.5		WBGene00008383	I:8481206-8482434	0.501609	2.86642	2.51461	2.9139	5e-05	0.000711489	5.71445	none available	none available	not known
Y54E2A.9		WBGene00013194	II:14785137-14785898	1.04766	5.97505	2.51179	3.14731	5e-05	0.000711489	5.70323	none available	none available	not known
B0344.2	wrt-9	WBGene00006955	X:1576633-1590891	0.285465	1.62791	2.51163	3.04629	5e-05	0.000711489	5.70266	wrt-9 encodes a hedgehog-like protein, with an N-terminal signal sequence, a Wart domain, and a C-terminal region of proline-rich, low-complexity sequence; the Wart domain is predicted to form a cysteine-crosslinked protein involved in intercellular signalling, and it has subtle similarity to the N-terminal Hedge domain of HEDGEHOG proteins; WRT-9 has no obvious function in RNAi assays.	wrt-9 encodes a hedgehog-like protein, with an N-terminal signal sequence, a Wart domain, and a C-terminal region of proline-rich, low-complexity sequence; the Wart domain is predicted to form a cysteine-crosslinked protein involved in intercellular signalling, and it has subtle similarity to the N-terminal Hedge domain of HEDGEHOG proteins; WRT-9 has no obvious function in RNAi assays.	WaRThog (hedgehog-like family)
C18A11.2		WBGene00015948	X:8067629-8067965	6.18764	35.1917	2.50777	2.76186	0.0001	0.00130461	5.68742	none available	none available	not known
T27A8.1	cpd-2	WBGene00012073	X:16049790-16054541	1.7094	9.67083	2.50015	3.95185	5e-05	0.000711489	5.65744	putative metallocarboxypeptidase orthologous to human AEBP1 (OMIM:602981) and carboxypeptidase D, E, M, N, X2, and Z precursors; T27A8.1 and its human orthologs, along with other proteins, comprise an M14B peptidase subfamily
F32E10.3	clec-180	WBGene00017991	IV:7568885-7573726	0.182157	1.0251	2.49251	3.14357	5e-05	0.000711489	5.62756	none available	none available	C-type LECtin
F38H4.6		WBGene00009550	IV:11847003-11847726	0.626457	3.51319	2.4875	2.50799	0.0005	0.00492457	5.60803	none available	none available	not known
DY3.5	pqn-26	WBGene00004115	I:8771426-8777504	0.116711	0.653344	2.4849	2.60453	0.0003	0.00330435	5.59796	The protein product of this gene is predicted to contain a glutamine/asparagine (Q/N)-rich ('prion') domain, by the algorithm of Michelitsch and Weissman (as of the WS77 release of WormBase, i.e., in wormpep77).	Proteins bearing such domains can sometimes stably exist in at least two distinct physical states, each associated with a different phenotype; propagation of one of these traits is achieved by a self-perpetuating change in the protein from one form to the other, mediated by conformational changes in the glutamine/asparagine-rich domain. Prion domains are both modular and transferable to other pro…	Prion-like-(Q/N-rich)-domain-bearing protein
ZK1251.3		WBGene00014241	IV:9683640-9684450	0.161934	0.905602	2.48347	1.96591	0.0085	0.0428534	5.59241	none available	none available	not known
C38C10.3		WBGene00008001	III:9384072-9385498	0.491918	2.74338	2.47946	2.95645	5e-05	0.000711489	5.57691	none available	none available	not known
C34F11.4	msp-50	WBGene00003443	II:5199743-5200203	15.3141	85.3895	2.4792	4.14943	5e-05	0.000711489	5.57587	msp-50 encodes a protein that belongs to a family of proteins called the Major Sperm Proteins (MSPs) that is conserved in nematodes; this family consists of closely related, small, basic proteins that make up 15% of sperm protein; this multigene family consists of over fifty genes, including many pseudogenes; MSPs are involved in both extracellular signaling and cytoskeletal functions during repr…	msp-50 encodes a protein that belongs to a family of proteins called the Major Sperm Proteins (MSPs) that is conserved in nematodes; this family consists of closely related, small, basic proteins that make up 15% of sperm protein; this multigene family consists of over fifty genes, including many pseudogenes; MSPs are involved in both extracellular signaling and cytoskeletal functions during repr…	Major Sperm Protein
F42F12.1	nspc-9	WBGene00009634	X:12342877-12343278	19.9294	109.531	2.45836	3.99957	5e-05	0.000711489	5.49595	none available	none available	Nematode Specific Peptide family, group C
ZK354.1	msp-65	WBGene00003458	IV:5316476-5316933	2.8045	15.3479	2.45223	3.19509	5e-05	0.000711489	5.4726	msp-65 encodes a protein that belongs to a family of proteins called the Major Sperm Proteins (MSPs) that is conserved in nematodes; this family consists of closely related, small, basic proteins that make up 15% of sperm protein; this multigene family consists of over fifty genes, including many pseudogenes; MSPs are involved in both extracellular signaling and cytoskeletal functions during repr…	msp-65 encodes a protein that belongs to a family of proteins called the Major Sperm Proteins (MSPs) that is conserved in nematodes; this family consists of closely related, small, basic proteins that make up 15% of sperm protein; this multigene family consists of over fifty genes, including many pseudogenes; MSPs are involved in both extracellular signaling and cytoskeletal functions during repr…	Major Sperm Protein
F36F12.7		WBGene00018098	V:2099348-2100051	0.608925	3.33127	2.45173	2.08095	0.0063	0.0343159	5.47074	none available	none available	not known
Y46G5A.22		WBGene00012912	II:12816749-12818463	0.606378	3.30489	2.44632	3.13107	5e-05	0.000711489	5.45021	none available	none available	not known
F28D1.5	thn-2	WBGene00009215	IV:12383138-12383974	18.0103	98.088	2.44525	4.64363	5e-05	0.000711489	5.44622	none available	none available	THaumatiN family
E03H4.10	clec-17	WBGene00008477	I:12430017-12431463	0.752068	4.09495	2.44491	3.23099	5e-05	0.000711489	5.44492	none available	none available	C-type LECtin
F36H12.7	msp-19	WBGene00003426	IV:5260542-5260999	13.3066	72.4431	2.4447	4.01447	5e-05	0.000711489	5.44415	msp-19 encodes a protein that belongs to a family of proteins called the Major Sperm Proteins (MSPs) that is conserved in nematodes; msp-19 has a homolog in C. briggsae as predicted by the Wobble Aware Bulk Aligner (WABA); the msp gene family consists of closely related, small, basic proteins that make up 15% of sperm protein; this multigene family consists of over fifty genes, including many pse…	msp-19 encodes a protein that belongs to a family of proteins called the Major Sperm Proteins (MSPs) that is conserved in nematodes; msp-19 has a homolog in C. briggsae as predicted by the Wobble Aware Bulk Aligner (WABA); the msp gene family consists of closely related, small, basic proteins that make up 15% of sperm protein; this multigene family consists of over fifty genes, including many pse…	Major Sperm Protein
Y59E9AL.3		WBGene00021993	IV:5218820-5220154	0.677204	3.67486	2.44003	3.21306	5e-05	0.000711489	5.42652	none available	none available	not known
W05B2.6	col-92	WBGene00000667	III:10982047-10983135	31.7226	171.753	2.43675	5.11006	5e-05	0.000711489	5.41422	none available	none available	COLlagen
K09H11.4		WBGene00019601	V:5723062-5726529	0.132743	0.716752	2.43284	2.62479	0.0004	0.00414032	5.39955	none available	none available	not known
Y65B4BR.2	lpr-1	WBGene00002393	I:557433-561566	0.287164	1.53975	2.42275	2.43423	0.0004	0.00414032	5.36192	lpr-1 encodes one of seven C. elegans proteins related to the lipocalin family of structurally related, low molecular weight, secreted proteins that bind and transport lipophilic molecules and participate in intercellular signaling; in C. elegans, LPR-1 activity is required for connectivity between the lumens of two unicellular tubes in the nematode excretory system formed by the excretory duct c…	lpr-1 encodes one of seven C. elegans proteins related to the lipocalin family of structurally related, low molecular weight, secreted proteins that bind and transport lipophilic molecules and participate in intercellular signaling; in C. elegans, LPR-1 activity is required for connectivity between the lumens of two unicellular tubes in the nematode excretory system formed by the excretory duct c…	LiPocalin-Related protein
Y57G11A.2		WBGene00013290	IV:14517003-14519501	2.69649	14.4448	2.42139	4.13994	5e-05	0.000711489	5.35689	none available	none available	not known
Y23H5A.4	spe-47	WBGene00021271	I:2617560-2620350	0.367067	1.96486	2.42031	2.94726	5e-05	0.000711489	5.35286
T07F10.4	bus-19	WBGene00011590	V:12872032-12885940	0.931492	4.98384	2.41964	2.72913	0.0001	0.00130461	5.35038	bus-19 encodes an ancient but unfamiliar transmembrane protein required for colonization by Microbacterium nematophilum and the tail-swelling response to M. nematophilum infection, as well as for cuticle integrity and traction during movement, normal alae and body shape, dauer formation, normally rapid growth, and larval viability; BUS-19 (along with Y71A12C.2) is orthologous to human TMEM41A, an…	When fed M. nematophilum, bus-19(e2912) homozygotes show show no bacterial colonization or tail swelling; they are also unable to move normally through standard food lawns, instead skidding badly during attempted sinusoidal motion. bus-19(e2912) mutants have extremely fragile cuticles, disintegrating very rapidly in bleach; their alae are disrupted, and young larvae show patches of spontaneously …	Bacterially Un-Swollen (M. nematophilum resistant)
R07E3.6		WBGene00011107	X:10317653-10321775	0.277463	1.48441	2.41952	3.22845	5e-05	0.000711489	5.34994	none available	none available	not known
T16A9.5		WBGene00011795	V:14213606-14215068	4.0846	21.8179	2.41724	3.996	5e-05	0.000711489	5.3415	none available	none available	not known
Y48B6A.5		WBGene00012979	II:14172839-14175078	0.584294	3.11483	2.41439	3.1279	5e-05	0.000711489	5.33093	none available	none available	not known
M03E7.2		WBGene00019754	V:5617637-5618303	0.47981	2.55315	2.41174	2.29078	0.00155	0.0118396	5.32117	none available	none available	not known
F12A10.1		WBGene00017390	II:5496598-5497014	40.1241	213.411	2.41109	4.02045	5e-05	0.000711489	5.31877	none available	none available	not known
F47G4.3	gpdh-1	WBGene00009824	I:14075822-14082523	2.39846	12.6947	2.40404	2.00098	0.00785	0.0404239	5.29285	gpdh-1 encodes one of two C. elegans glycerol 3-phosphate dehydrogenases; gpdh-1 mRNA expression is upregulated in response to hypertonicity, suggesting that GPDH-1 does play a role in osmotic stress adaptation in C. elegans via glycerol biosynthesis; regulation of gpdh-1 expression is controlled, in part, by a pathway that includes the OSM-8 mucin and the PTR-23 Patched-like receptor.	gpdh-1 encodes one of two C. elegans glycerol 3-phosphate dehydrogenases; gpdh-1 mRNA expression is upregulated in response to hypertonicity, suggesting that GPDH-1 does play a role in osmotic stress adaptation in C. elegans via glycerol biosynthesis; regulation of gpdh-1 expression is controlled, in part, by a pathway that includes the OSM-8 mucin and the PTR-23 Patched-like receptor.	Glycerol-3-Phosphate DeHydrogenase
F47C10.6	ugt-32	WBGene00018543	V:3841843-3843992	0.871845	4.61253	2.40341	3.63613	5e-05	0.000711489	5.29054	none available	none available	UDP-GlucuronosylTransferase
R08A2.3	ssp-33	WBGene00011134	V:14711344-14711715	3.08614	16.2876	2.3999	3.05322	5e-05	0.000711489	5.27766	none available	none available	Sperm Specific family, class P
Y73B6BL.35		WBGene00022254	IV:6409543-6413548	2.07783	10.964	2.39962	3.13378	5e-05	0.000711489	5.27666	none available	none available	not known
ZK849.1		WBGene00014100	I:14182773-14185624	0.148918	0.784244	2.39678	2.141	0.0038	0.0232036	5.26628	none available	none available	not known
F17E9.5		WBGene00017542	IV:8345798-8346528	13.6637	71.8795	2.39523	4.17953	5e-05	0.000711489	5.26062	F17E9.5 encodes a novel protein conserved amongst nematodes.	F17E9.5 encodes a novel protein conserved amongst nematodes.	not known
K08C7.4		WBGene00010647	IV:10679302-10680447	0.113303	0.594235	2.39085	2.05915	0.0072	0.0379295	5.24465	none available	none available	not known
F39C12.4	ntc-1	WBGene00044568	X:4866080-4866546	1.42194	7.44928	2.38924	2.44836	0.00105	0.00875243	5.23881	none available	none available	NemaToCin (vasopressin-like peptide)
C54G7.3	lgx-1	WBGene00002983	X:5525161-5538476	0.161056	0.842226	2.38664	2.9062	5e-05	0.000711489	5.2294	lgx-1 encodes a polysaccharide deacetylase.	lgx-1 encodes a polysaccharide deacetylase.	Lin-12 and Glp-1 X-hybridizing
C25H3.5	flp-27	WBGene00016114	II:5680959-5682638	3.68929	19.2561	2.3839	3.46551	5e-05	0.000711489	5.21946	none available	none available	FMRF-Like Peptide
B0218.7		WBGene00015051	IV:8164574-8166059	2.35126	12.2217	2.37794	3.65787	5e-05	0.000711489	5.19794	none available	none available	not known
M18.1	col-129	WBGene00000703	IV:12108640-12110227	314.981	1635.43	2.37633	5.32216	5e-05	0.000711489	5.19215	none available	none available	COLlagen
W01B11.1		WBGene00020913	I:3299606-3300491	0.735198	3.81541	2.37564	2.30332	0.00185	0.0134953	5.18964	none available	none available	not known
ZK470.1		WBGene00022744	X:4163622-4169767	0.0737126	0.381766	2.37271	2.02648	0.00505	0.0289497	5.17911	none available	none available	not known
F32B6.6	msp-77	WBGene00003464	IV:9894567-9895005	15.7074	80.8362	2.36355	3.86971	5e-05	0.000711489	5.14638	msp-77 encodes a protein that belongs to a family of proteins called the Major Sperm Proteins (MSPs) that is conserved in nematodes; this family consists of closely related, small, basic proteins that make up 15% of sperm protein; this multigene family consists of over fifty genes, including many pseudogenes; MSPs are involved in both extracellular signaling and cytoskeletal functions during repr…	msp-77 encodes a protein that belongs to a family of proteins called the Major Sperm Proteins (MSPs) that is conserved in nematodes; this family consists of closely related, small, basic proteins that make up 15% of sperm protein; this multigene family consists of over fifty genes, including many pseudogenes; MSPs are involved in both extracellular signaling and cytoskeletal functions during repr…	Major Sperm Protein
F58A6.8	msp-45	WBGene00003438	II:5155417-5157607	11.6602	59.9362	2.36184	3.7057	5e-05	0.000711489	5.14024	msp-45 encodes a member of the major sperm protein family.	msp-45 encodes a member of the major sperm protein family.	Major Sperm Protein
F42F12.9	nspc-10	WBGene00009640	X:12343536-12343966	15.8468	81.296	2.35899	3.77075	5e-05	0.000711489	5.13012	none available	none available	Nematode Specific Peptide family, group C
Y70D2A.1		WBGene00013496	X:14920845-14923808	0.100318	0.514135	2.35756	1.93826	0.005	0.0287087	5.12505	none available	none available	not known
E03G2.4	col-186	WBGene00000759	X:15952317-15954367	0.57458	2.92145	2.3461	2.88049	5e-05	0.000711489	5.0845	none available	none available	COLlagen
K03H1.12		WBGene00010547	III:9941541-9942192	0.800137	4.06769	2.34589	2.47646	0.00085	0.00741963	5.08374	none available	none available	not known
H05L03.3		WBGene00019160	X:5904586-5905306	10.9329	55.412	2.34153	3.89481	5e-05	0.000711489	5.06837	none available	none available	not known
Y37E11AR.7		WBGene00021373	IV:3752606-3755414	0.0812931	0.411737	2.34052	1.97382	0.00615	0.0336257	5.06485	none available	none available	not known
K07F5.3	msp-56	WBGene00003449	IV:9841415-9841924	3.30602	16.7255	2.33888	3.18418	5e-05	0.000711489	5.0591	msp-56 encodes a protein that belongs to a family of proteins called the Major Sperm Proteins (MSPs) that is conserved in nematodes; this family consists of closely related, small, basic proteins that make up 15% of sperm protein; this multigene family consists of over fifty genes, including many pseudogenes; MSPs are involved in both extracellular signaling and cytoskeletal functions during repr…	msp-56 encodes a protein that belongs to a family of proteins called the Major Sperm Proteins (MSPs) that is conserved in nematodes; this family consists of closely related, small, basic proteins that make up 15% of sperm protein; this multigene family consists of over fifty genes, including many pseudogenes; MSPs are involved in both extracellular signaling and cytoskeletal functions during repr…	Major Sperm Protein
F59A7.2		WBGene00019090	V:2015837-2016538	4.91665	24.8299	2.33633	3.2869	5e-05	0.000711489	5.05017	none available	none available	not known
F10D11.6		WBGene00008652	I:8445441-8450987	2.56963	12.969	2.33544	4.18538	5e-05	0.000711489	5.04703	none available	none available	not known
T22B3.1	dpy-20	WBGene00001079	IV:11696749-11699859	0.103273	0.520057	2.3322	2.09713	0.00345	0.0215872	5.03575	dpy-20 encodes a BED zinc finger protein, with no known homologs outside of nematodes, that is required for normal body morphology.	dpy-20 encodes a BED zinc finger protein, with no known homologs outside of nematodes, that is required for normal body morphology.	DumPY: shorter than wild-type
W06D4.2	spe-46	WBGene00012296	I:9056288-9057814	2.00768	10.0885	2.32911	3.47998	5e-05	0.000711489	5.02495	none available	none available	defective SPErmatogenesis
ZC455.10	fkb-4	WBGene00001429	V:12785157-12787084	0.826164	4.12744	2.32074	3.08253	5e-05	0.000711489	4.99591	fkb-4 encodes a peptidylprolyl cis/trans isomerase homologous to mammalian FK506 immunosuppressant-binding protein 9; FKB-4 expression is positively regulated by signaling through the DAF-2 insulin receptor-like pathway and in part, through the activity of the DAF-16 fork-head transcription factor suggesting that FKB-4 could play a role in metabolism and longevity; as loss of FKB-4 function via R…	fkb-4 encodes a peptidylprolyl cis/trans isomerase homologous to mammalian FK506 immunosuppressant-binding protein 9; FKB-4 expression is positively regulated by signaling through the DAF-2 insulin receptor-like pathway and in part, through the activity of the DAF-16 fork-head transcription factor suggesting that FKB-4 could play a role in metabolism and longevity; as loss of FKB-4 function via R…	FK506-Binding protein family
F25G6.6	asns-1	WBGene00003816	V:8546264-8548849	0.527295	2.63171	2.31932	3.121	5e-05	0.000711489	4.99096
F21F3.3	icmt-1	WBGene00017673	I:4901974-4903137	0.723871	3.61177	2.3189	2.94377	5e-05	0.000711489	4.98952	none available	none available	not known
Y43F8C.11		WBGene00012833	V:19670223-19671326	1.68869	8.41913	2.31776	2.18842	0.00185	0.0134953	4.9856	none available	none available	not known
H03E18.1		WBGene00019148	X:8507815-8514066	0.356643	1.77467	2.315	3.34505	5e-05	0.000711489	4.97604	none available	none available	not known
Y46G5A.29		WBGene00012917	II:12856104-12865731	0.668543	3.32513	2.31432	2.10313	0.0006	0.00565843	4.9737	none available	none available	not known
F28H6.8		WBGene00044137	X:14133817-14134211	0.973673	4.82791	2.30989	2.26484	0.00275	0.018185	4.95845	none available	none available	not known
F13A7.12		WBGene00008727	V:16396379-16398476	0.209242	1.03638	2.30831	2.17129	0.0017	0.012644	4.95302	none available	none available	not known
B0511.4	tag-344	WBGene00015230	I:10644272-10645561	0.322927	1.59526	2.30451	2.65763	0.0001	0.00130461	4.94	none available	none available	Temporarily Assigned Gene name
Y57A10A.23		WBGene00013263	II:12240302-12242002	25.0636	123.696	2.30313	4.51553	5e-05	0.000711489	4.93528	none available	none available	not known
C06A1.3		WBGene00007354	II:10572193-10573969	1.25494	6.18896	2.30208	3.22928	5e-05	0.000711489	4.93168	none available	none available	not known
T20B6.3		WBGene00020599	III:2899430-2900392	0.291963	1.4391	2.30131	2.16159	0.00165	0.012387	4.92905	none available	none available	not known
C36B7.5		WBGene00016468	X:7089178-7096288	0.136323	0.671036	2.29936	2.84412	0.0001	0.00130461	4.9224	none available	none available	not known
R08A2.2		WBGene00011133	V:14714224-14715669	0.476175	2.34262	2.29856	2.71837	5e-05	0.000711489	4.91966	none available	none available	not known
R08B4.5		WBGene00011141	X:11116032-11116694	1.13779	5.58267	2.29472	2.62486	0.0001	0.00130461	4.90659	none available	none available	not known
C05B5.6	fbxa-155	WBGene00007323	III:10007867-10010072	0.175437	0.860536	2.29428	2.29252	0.00095	0.00811578	4.9051	none available	none available	F-box A protein
ZK546.6	msp-152	WBGene00003470	II:4932978-4933435	6.0406	29.6175	2.29369	3.27207	5e-05	0.000711489	4.90307	msp-152 encodes a protein that belongs to a family of proteins called the Major Sperm Proteins (MSPs) that is conserved in nematodes; this family consists of closely related, small, basic proteins that make up 15% of sperm protein; this multigene family consists of over fifty genes, including many pseudogenes; MSPs are involved in both extracellular signaling and cytoskeletal functions during rep…	msp-152 encodes a protein that belongs to a family of proteins called the Major Sperm Proteins (MSPs) that is conserved in nematodes; this family consists of closely related, small, basic proteins that make up 15% of sperm protein; this multigene family consists of over fifty genes, including many pseudogenes; MSPs are involved in both extracellular signaling and cytoskeletal functions during rep…	Major Sperm Protein
F21F3.2		WBGene00017672	I:4903437-4905139	0.222423	1.09049	2.2936	2.51851	0.0002	0.00235	4.90278	none available	none available	not known
ZK1307.2		WBGene00014245	II:9653033-9653835	0.450104	2.19834	2.28809	2.03456	0.003	0.0194112	4.88407	none available	none available	not known
Y41C4A.6		WBGene00012753	III:11696569-11698152	3.2307	15.7704	2.2873	2.73548	5e-05	0.000711489	4.88142	none available	none available	not known
K01D12.15		WBGene00010474	V:12386289-12386686	2.45034	11.9584	2.28697	2.40967	0.0003	0.00330435	4.8803	none available	none available	not known
T25B9.6		WBGene00012012	IV:10758174-10760695	0.485042	2.36457	2.2854	3.09312	5e-05	0.000711489	4.87498	none available	none available	not known
T03F6.4		WBGene00011400	III:13386029-13388233	0.748133	3.64682	2.28527	3.19012	5e-05	0.000711489	4.87456	none available	none available	not known
R08B4.1	grd-1	WBGene00001690	X:11109551-11115767	0.237059	1.15404	2.28337	2.85545	5e-05	0.000711489	4.86816	grd-1 encodes a hedgehog-like protein, with (from N- to C-terminus) a signal sequence, a Ground domain, an extended region of low-complexity sequence, and a Hint/Hog domain; GRD-1 is expressed in rectal cells; the Hint/Hog domain is predicted to cut GRD-1 into two halves and then covalently link cholesterol to the C-terminus of the Ground domain; the Ground domain is predicted to form a cysteine-…	grd-1 encodes a hedgehog-like protein, with (from N- to C-terminus) a signal sequence, a Ground domain, an extended region of low-complexity sequence, and a Hint/Hog domain; GRD-1 is expressed in rectal cells; the Hint/Hog domain is predicted to cut GRD-1 into two halves and then covalently link cholesterol to the C-terminus of the Ground domain; the Ground domain is predicted to form a cysteine-…	GRounDhog (hedgehog-like family)
C40H5.4	lact-7	WBGene00008047	X:11761390-11764168	0.149453	0.727441	2.28314	2.24078	0.0016	0.0121061	4.86736	lact-7 encodes a beta-lactamase domain-containing protein.	lact-7 encodes a beta-lactamase domain-containing protein.	beta-LACTamase domain containing
D1022.3		WBGene00017022	II:7455180-7456147	1.23352	6.00077	2.28236	3.15547	5e-05	0.000711489	4.86475	none available	none available	not known
C30G12.2		WBGene00016274	II:7290312-7291659	36.8353	179.021	2.28097	5.00908	5e-05	0.000711489	4.86004	none available	none available	not known
C04G2.4	msp-36	WBGene00003432	IV:10095371-10095823	24.4634	118.85	2.28045	4.01721	5e-05	0.000711489	4.85828	msp-36 encodes a protein that belongs to a family of proteins called the Major Sperm Proteins (MSPs) that is conserved in nematodes; this family comprises of closely related, small, basic proteins that make up 15% of sperm protein; this multigene family consists of over fifty genes, including many pseudogenes; MSP is involved in both extracellular signaling and cytoskeletal functions during repro…	msp-36 encodes a protein that belongs to a family of proteins called the Major Sperm Proteins (MSPs) that is conserved in nematodes; this family comprises of closely related, small, basic proteins that make up 15% of sperm protein; this multigene family consists of over fifty genes, including many pseudogenes; MSP is involved in both extracellular signaling and cytoskeletal functions during repro…	Major Sperm Protein
C14C11.8	pqn-13	WBGene00004104	V:5669594-5676071	0.221459	1.07543	2.2798	2.50945	5e-05	0.000711489	4.85611	The protein product of this gene is predicted to contain a glutamine/asparagine (Q/N)-rich ('prion') domain, by the algorithm of Michelitsch and Weissman (as of the WS77 release of WormBase, i.e., in wormpep77).	Proteins bearing such domains can sometimes stably exist in at least two distinct physical states, each associated with a different phenotype; propagation of one of these traits is achieved by a self-perpetuating change in the protein from one form to the other, mediated by conformational changes in the glutamine/asparagine-rich domain. Prion domains are both modular and transferable to other pro…	Prion-like-(Q/N-rich)-domain-bearing protein
W09C3.6	gsp-3	WBGene00021113	I:4709317-4710709	3.53145	17.1467	2.27959	3.65891	5e-05	0.000711489	4.85543	none available	none available	GLC7 (yeast Glc Seven) like Phosphatase
F39D8.3		WBGene00009561	X:15422414-15424740	0.289986	1.40561	2.27714	2.60988	0.00035	0.0037298	4.84717	none available	none available	not known
R05F9.8	msp-33	WBGene00003431	II:4891574-4893472	22.3829	108.285	2.27437	3.57921	5e-05	0.000711489	4.83784	msp-33 encodes a protein that belongs to a family of proteins called the Major Sperm Proteins (MSPs) that is conserved in nematodes; msp-33 has a C. briggsae homolog as predicted by the Wobble Aware Bulk Aligner (WABA); the MSP family consists of closely related, small, basic proteins that make up 15% of sperm protein; this multigene family consists of over fifty genes, including many pseudogenes…	msp-33 encodes a protein that belongs to a family of proteins called the Major Sperm Proteins (MSPs) that is conserved in nematodes; msp-33 has a C. briggsae homolog as predicted by the Wobble Aware Bulk Aligner (WABA); the MSP family consists of closely related, small, basic proteins that make up 15% of sperm protein; this multigene family consists of over fifty genes, including many pseudogenes…	Major Sperm Protein
ZC334.9	ins-28	WBGene00002111	I:14012449-14013279	8.64131	41.762	2.27287	2.43935	0.00065	0.0060198	4.83283	ins-28 encodes an insulin-like peptide.	ins-28 encodes an insulin-like peptide.	INSulin related
C52E4.1	cpr-1	WBGene00000781	V:11975492-11976733	191.358	921.612	2.26789	5.41983	5e-05	0.000711489	4.81617	cpr-1 encodes a cysteine protease of the cathepsin B-like cysteine protease family; cpr-1 appears to be required for embryogenesis; cpr-1 is specifically expressed in the gut of all stages except the embryo and around developing embryos in the gonad; expression of cpr-1 is regulated by three promoter GATA motifs.	cpr-1 encodes a cysteine protease of the cathepsin B-like cysteine protease family; cpr-1 appears to be required for embryogenesis; cpr-1 is specifically expressed in the gut of all stages except the embryo and around developing embryos in the gonad; expression of cpr-1 is regulated by three promoter GATA motifs.	Cysteine PRotease related
F26G1.5		WBGene00017841	II:4770553-4771370	3.79776	18.2257	2.26275	3.48824	5e-05	0.000711489	4.79907	none available	none available	not known
F38A3.1	col-81	WBGene00000657	II:11012318-11013703	262.128	1257.47	2.26218	5.1681	5e-05	0.000711489	4.79716	none available	none available	COLlagen
F19B6.4	wht-5	WBGene00008950	IV:12337556-12340386	0.247924	1.18671	2.259	2.7571	5e-05	0.000711489	4.78659	none available	none available	WHiTe (Drosophila) related ABC transporter
K07F5.2	msp-10	WBGene00003425	IV:9837605-9838039	0.985963	4.70892	2.25579	2.30795	0.001	0.00844295	4.77596	msp-10 encodes a protein that belongs to a family of proteins called the Major Sperm Proteins (MSPs) that is conserved in nematodes; this family consists of closely related, small, basic proteins that make up 15% of sperm protein; this multigene family consists of over fifty genes, including many pseudogenes; MSPs are involved in both extracellular signaling and cytoskeletal functions during repr…	msp-10 encodes a protein that belongs to a family of proteins called the Major Sperm Proteins (MSPs) that is conserved in nematodes; this family consists of closely related, small, basic proteins that make up 15% of sperm protein; this multigene family consists of over fifty genes, including many pseudogenes; MSPs are involved in both extracellular signaling and cytoskeletal functions during repr…	Major Sperm Protein
R12G8.2	twk-36	WBGene00006688	V:17743618-17747027	0.0908669	0.433413	2.25391	2.1334	0.0041	0.0244964	4.76976	none available	none available	TWiK family of potassium channels
T06A4.2	mps-3	WBGene00020282	I:760918-761838	1.27931	6.09898	2.25321	2.71068	5e-05	0.000711489	4.7674	mps-3 encodes a single-pass transmembrane protein that is related to the vertebrate KCNE proteins, also known as MinK-related peptides (MiRPs) that associate with, and regulate, pore-forming ion channels; mps-1 is required for the normal function of several neurons and thus for normal body touch sensation, chemotaxis to select molecules, osmotic avoidance, and nose-touch; when coexpressed in tiss…	mps-3 encodes a single-pass transmembrane protein that is related to the vertebrate KCNE proteins, also known as MinK-related peptides (MiRPs) that associate with, and regulate, pore-forming ion channels; mps-1 is required for the normal function of several neurons and thus for normal body touch sensation, chemotaxis to select molecules, osmotic avoidance, and nose-touch; when coexpressed in tiss…	MiRP K channel accessory Subunit
C33F10.9	msp-40	WBGene00003435	II:4825367-4825833	12.2873	58.5387	2.25222	3.61322	5e-05	0.000711489	4.76416	msp-40 encodes a protein that belongs to a family of proteins called the Major Sperm Proteins (MSPs) that is conserved in nematodes; this family consists of closely related, small, basic proteins that make up 15% of sperm protein; this multigene family consists of over fifty genes, including many pseudogenes; MSPs are involved in both extracellular signaling and cytoskeletal functions during repr…	msp-40 encodes a protein that belongs to a family of proteins called the Major Sperm Proteins (MSPs) that is conserved in nematodes; this family consists of closely related, small, basic proteins that make up 15% of sperm protein; this multigene family consists of over fifty genes, including many pseudogenes; MSPs are involved in both extracellular signaling and cytoskeletal functions during repr…	Major Sperm Protein
K08F4.8	msp-38	WBGene00003434	IV:10143284-10143746	10.1109	48.088	2.24977	3.48138	5e-05	0.000711489	4.75606	msp-38 encodes a member of the major sperm protein family; msp-38 has a C. briggsae homolog as predicted by the Wobble Bulk Aware Bulk Aligner (WABA).	msp-38 encodes a member of the major sperm protein family; msp-38 has a C. briggsae homolog as predicted by the Wobble Bulk Aware Bulk Aligner (WABA).	Major Sperm Protein
D1025.7	nspc-18	WBGene00008358	X:14527093-14527490	3.28336	15.6085	2.24908	2.76281	5e-05	0.000711489	4.75382	none available	none available	Nematode Specific Peptide family, group C
B0395.2	mboa-1	WBGene00007174	X:16030723-16034717	0.292417	1.38536	2.24416	2.77282	5e-05	0.000711489	4.73762	mboa-1 encodes a putative acyl-Coenzyme A:cholesterol ('sterol') O-acyltransferase, orthologous to human SOAT1 (OMIM:102642); MBOA-1 is required for normal locomotion and normally long lifespan in mass RNAi assays; mboa-1 is expressed in the seam cells and nervous systems of larvae and adults, and in the adult reproductive system.	MBOA-1 contains a transmembrane O-acyl transferase (MBOAT) domain. By virtue of its MBOAT domain, MBOA-1 is paralogous to HHAT-1/-2, MOM-1, and MBOA-1 through MBOA-7.	Membrane Bound O-Acyl transferase, MBOAT
B0554.7		WBGene00015260	V:437576-441024	0.0878661	0.415409	2.24116	2.03747	0.00515	0.0293713	4.72775	none available	none available	not known
R08F11.4		WBGene00019968	V:3803842-3805513	2.87075	13.5454	2.23831	3.59133	5e-05	0.000711489	4.71842	none available	none available	not known
C17D12.5		WBGene00007639	I:11586225-11587284	0.721917	3.39584	2.23386	2.22247	0.00155	0.0118396	4.70392	none available	none available	not known
C09H10.1	rpl-42	WBGene00004455	II:11092673-11093779	0.320009	1.50113	2.22986	1.87284	0.00615	0.0336257	4.6909	none available	none available	Ribosomal Protein, Large subunit
C02B4.1	adt-1	WBGene00000082	X:12678750-12689198	0.322983	1.51039	2.22539	3.26522	5e-05	0.000711489	4.67638	The adt-1 gene encodes a metalloproteinase with disintegrin-like and metalloproteinase with thrombospondin type I motifs (ADAMTS) that is required for male tail morphogenesis.	Males homozygous for an adt-1 deletion allele exhibit abnormal tail morphology: ray 6, and sometimes rays 2 and 4, are transformed into thick and short structures. adt-1 males are strongly defective in mating. The adt-1 promoter induces GFP expression specifically in rays in the male tail; adt-1 hermaphrodites are wild type. It is thought that the adt-1 mutant defect arises from a specific inabil…	ADAMTS family
F22E5.6		WBGene00017705	II:2649870-2650716	0.354886	1.65521	2.22159	2.2855	0.00185	0.0134953	4.66406	none available	none available	not known
C04E6.5		WBGene00015422	V:5902194-5904814	0.138392	0.642992	2.21604	2.30653	0.001	0.00844295	4.64616	none available	none available	not known
Y49F6B.8		WBGene00021720	II:3479467-3480558	0.47974	2.22771	2.21524	2.61676	0.0001	0.00130461	4.64358	none available	none available	not known
T23F4.3	dlhd-1	WBGene00020741	II:1169845-1172115	0.233641	1.08436	2.21447	2.15723	0.0022	0.0152688	4.64114	none available	none available	DieneLactone Hydrolase Domain containing protein
C09B9.4		WBGene00015629	IV:5031610-5033358	0.751628	3.48591	2.21345	2.98873	5e-05	0.000711489	4.63781	none available	none available	not known
F37A8.2		WBGene00009502	III:3929527-3931402	0.308001	1.42784	2.21283	2.47682	0.0001	0.00130461	4.63583	none available	none available	not known
Y44A6D.5		WBGene00012855	V:20796612-20798389	0.671088	3.11072	2.21267	2.9135	5e-05	0.000711489	4.63534	none available	none available	not known
R13H9.5		WBGene00020071	IV:5065735-5066906	0.214042	0.991194	2.21127	2.11869	0.00205	0.0144501	4.63084	none available	none available	not known
D2062.6		WBGene00017058	II:2619442-2619721	9.20559	42.6103	2.21062	3.01582	5e-05	0.000711489	4.62874	none available	none available	not known
F32A11.3		WBGene00009308	II:13151367-13153295	3.20317	14.8133	2.20932	3.50055	5e-05	0.000711489	4.62458	none available	none available	not known
W06D12.3	fat-5	WBGene00001397	V:17724972-17726734	39.9358	184.538	2.20816	5.03626	5e-05	0.000711489	4.62087	fat-5 encodes a delta-9 fatty acid desaturase that is predicted to be mitochondrial; when expressed heterologously in S. cerevisiae, FAT-5 rescues the fatty acid auxotrophy of the yeast delta-9 desaturase mutant ole1.	FAT-5 readily desaturates palmitic acid (16:0) or other medium chain fatty acids (14:0 or 15:0), but shows nearly undetectable activity on the common delta9 substrate stearic acid (18:0) or on other fatty acids longer than 16 carbon atoms. This profile of activity is in contrast to FAT-6 and FAT-7, which readily desaturate desaturates stearic acid (18:0) but show less activity on palmitic acid (1…	FATty acid desaturase
Y34F4.2		WBGene00021337	III:1010535-1011361	5.00588	23.0939	2.20582	3.49008	5e-05	0.000711489	4.61335	none available	none available	not known
ZK546.4		WBGene00022761	II:4938041-4938575	2.24665	10.3478	2.20348	2.93608	5e-05	0.000711489	4.60588	none available	none available	not known
T21H3.2	ptr-16	WBGene00004230	V:1170130-1175674	0.58925	2.7138	2.20336	3.25017	5e-05	0.000711489	4.60552	ptr-16 encodes a nematode-specific member of the sterol sensing domain (SSD) proteins, distantly paralogous to Drosophila PATCHED (PTC) and human PTCH (OMIM:601309, mutated in basal cell nevus syndrome); PTR-16 is partially required for normal molting from L2 to L3 larval stages; however, PTR-16 and PTR-1 together are strongly required for both molting and viability, with double ptr-1/-16 RNAi an…	ptr-16 encodes a nematode-specific member of the sterol sensing domain (SSD) proteins, distantly paralogous to Drosophila PATCHED (PTC) and human PTCH (OMIM:601309, mutated in basal cell nevus syndrome); PTR-16 is partially required for normal molting from L2 to L3 larval stages; however, PTR-16 and PTR-1 together are strongly required for both molting and viability, with double ptr-1/-16 RNAi an…	PaTched Related family
T22B3.2	alg-3	WBGene00011910	IV:11704333-11708206	0.836101	3.82768	2.19472	3.37528	5e-05	0.000711489	4.57801
ZC250.5		WBGene00045306	V:5805749-5807490	0.572651	2.62031	2.19401	2.31398	0.0011	0.00906448	4.57575	none available	none available	not known
F44D12.6		WBGene00009683	IV:10033334-10034776	0.318308	1.4561	2.19361	2.37959	0.00065	0.0060198	4.5745	none available	none available	not known
C33C12.4		WBGene00016336	II:2165490-2166494	1.3517	6.16142	2.18849	2.71787	5e-05	0.000711489	4.55827	none available	none available	not known
F58F12.3		WBGene00019063	II:6389260-6391207	0.225152	1.02601	2.18808	2.45393	0.00015	0.00184357	4.55697	none available	none available	not known
Y39A1A.9		WBGene00012648	III:10629959-10633383	0.339037	1.54319	2.1864	2.75571	5e-05	0.000711489	4.55169	none available	none available	not known
W06B11.4	hog-1	WBGene00001984	X:5851993-5853329	0.693761	3.15766	2.18635	2.40824	0.00015	0.00184357	4.55151	hog-1 encodes a hedgehog-like protein, with a solitary Hint/Hog domain; the function of HOG-1's isolated Hint/Hog domain is unknown; in proteins where they coexist with other, N-terminal, domains, the Hint/Hog domain is predicted to cut its host protein into two halves and then covalently link cholesterol to the C-terminus of the N-terminal domain; HOG-1 is weakly required for normal molting; HOG…	hog-1 encodes a hedgehog-like protein, with a solitary Hint/Hog domain; the function of HOG-1's isolated Hint/Hog domain is unknown; in proteins where they coexist with other, N-terminal, domains, the Hint/Hog domain is predicted to cut its host protein into two halves and then covalently link cholesterol to the C-terminus of the N-terminal domain; HOG-1 is weakly required for normal molting; HOG…	HOG only (Hedgehog Hog domain alone)
R05H10.1		WBGene00011042	II:14852332-14853465	0.381959	1.73809	2.18602	2.29877	0.0006	0.00565843	4.55046	none available	none available	not known
Y47D3A.10	tbx-34	WBGene00006553	III:11216328-11218142	0.668314	3.04008	2.18551	2.66082	5e-05	0.000711489	4.54888	tbx-34 encodes a diverged member of the T-box transcription factor family; by homology, TBX-34 is predicted to function as a transcriptional regulator during development, but as loss of tbx-34 activity via RNAi results in no obvious defects, the precise role of TBX-34 in C. elegans development and/or behavior is not yet known.	tbx-34 encodes a diverged member of the T-box transcription factor family; by homology, TBX-34 is predicted to function as a transcriptional regulator during development, but as loss of tbx-34 activity via RNAi results in no obvious defects, the precise role of TBX-34 in C. elegans development and/or behavior is not yet known.	T BoX family
Y50E8A.9	scrm-7	WBGene00013052	V:14778388-14779693	0.262779	1.19154	2.18091	2.15658	0.00115	0.00935891	4.53438	scrm-7 encodes a putative phospholipid scramblase homologous to human PLSCR1-5, and paralogous to other C. elegans SCRMs (e.g., SCRM-1); scrm-7(RNAi) animals have no obvious phenotype.	Scramblase is activated by a rise of intracellular calcium, and promotes the exposure of phosphatidylserine on the surface of cells undergoing activation, injury, or apoptosis. Exposure of phosphatidylserine on the surface of apoptotic cells occurs because of a phospholipid scramblase and inactivation of an aminophospolipid translocase that would normally keep the PS on the interior of the cell.	SCRaMblase (phospholipid scramblase)
Y51A2D.5	hmit-1.2	WBGene00013074	V:18524725-18529122	0.997307	4.51896	2.17988	3.34043	5e-05	0.000711489	4.53116	hmit-1.2 encodes one of three C. elegans proton (H+)-dependent myo-inositol transporters; loss of hmit-1.2 activity via large-scale RNAi result in no obvious abnormalities but by homology, HMIT-1.2 is predicted to function as a plasma membrane protein required for the regulated uptake of myo-inositol and thus potentially for regulation of cell signaling and intracellular osmolarity.	hmit-1.2 encodes one of three C. elegans proton (H+)-dependent myo-inositol transporters; loss of hmit-1.2 activity via large-scale RNAi result in no obvious abnormalities but by homology, HMIT-1.2 is predicted to function as a plasma membrane protein required for the regulated uptake of myo-inositol and thus potentially for regulation of cell signaling and intracellular osmolarity.	H(+) MyoInositol coTransporter
T10E9.6		WBGene00020416	I:6529218-6530055	0.649147	2.93925	2.17883	2.09759	0.00315	0.0201469	4.52787	none available	none available	not known
F23B2.5	flp-1	WBGene00001444	IV:9136913-9146191	10.1149	45.7141	2.17615	3.51812	5e-05	0.000711489	4.51948	flp-1 can encode up to seven distinct, yet highly similar, FMRFamide-related peptides (FaRPs), small neuromodulatory peptides that are characterized by a C-terminal Arg-Phe-amide motif; in C. elegans, FLP-1 peptides are required for regulation of several behaviors, including well-coordinated, sinusoidal movement and the transition between active and inactive states of egg-laying; receptors for th…	flp-1 can encode up to seven distinct, yet highly similar, FMRFamide-related peptides (FaRPs), small neuromodulatory peptides that are characterized by a C-terminal Arg-Phe-amide motif; in C. elegans, FLP-1 peptides are required for regulation of several behaviors, including well-coordinated, sinusoidal movement and the transition between active and inactive states of egg-laying; receptors for th…	FMRF-Like Peptide
T01C3.11		WBGene00011325	V:14999521-14999968	0.799752	3.61145	2.17495	1.94065	0.0045	0.0264698	4.51571	none available	none available	not known
F32B6.4		WBGene00009321	IV:9890622-9891999	2.22633	10.0385	2.17281	3.06417	5e-05	0.000711489	4.50899	none available	none available	not known
F43C11.3	decr-1.1	WBGene00018380	II:2353315-2354376	7.14576	32.197	2.17177	3.23816	5e-05	0.000711489	4.50575	none available	none available	DiEnoyl-CoA Reductase, mitochondria
Y47D3B.1		WBGene00012939	III:11382903-11388452	0.317332	1.42706	2.16899	2.61012	5e-05	0.000711489	4.49706	none available	none available	not known
C03G5.7	flp-5	WBGene00001448	X:8528189-8530973	7.15433	32.1619	2.16847	3.34302	5e-05	0.000711489	4.49545	flp-5 encodes a predicted FMRFamide-like peptide neurotransmitter that increases action potential frequency in the pharyngeal muscle when applied to the pharynx of dissected worms; expressed in the sensory neurons ASE and PVM.	flp-5 encodes a predicted FMRFamide-like peptide neurotransmitter that increases action potential frequency in the pharyngeal muscle when applied to the pharynx of dissected worms; expressed in the sensory neurons ASE and PVM.	FMRF-Like Peptide
T07D10.6	flp-33	WBGene00011586	I:12624237-12625227	4.28151	19.2083	2.16554	2.99717	5e-05	0.000711489	4.48634	none available	none available	FMRF-Like Peptide
C55C2.2	ssp-19	WBGene00006047	I:2562658-2563018	6.52579	29.2623	2.16482	2.99876	5e-05	0.000711489	4.4841	ssp-19 encodes a member of the C. elegans sperm-specific protein (ssp) family; loss of ssp-19 function via RNAi has been reported to result in a moderate increase of fat content; in situ hybridization experiments detect ssp-19 mRNA in the spermatheca; the SSP-19 crystal structure has been determined and reveals monomer-monomer interactions between SSP-19 molecules to be strikingly different from …	ssp-19 encodes a member of the C. elegans sperm-specific protein (ssp) family; loss of ssp-19 function via RNAi has been reported to result in a moderate increase of fat content; in situ hybridization experiments detect ssp-19 mRNA in the spermatheca; the SSP-19 crystal structure has been determined and reveals monomer-monomer interactions between SSP-19 molecules to be strikingly different from …	Sperm Specific family, class P
Y37D8A.15	flp-14	WBGene00001457	III:12910389-12914811	14.6472	65.5125	2.16114	3.81399	5e-05	0.000711489	4.4727	flp-14 encodes four copies of a single FMRFamide-related short peptide neurotransmitter; FLP-14 can increase pharyngeal action potential frequency, although its exact role in C. elegans neurotransmission is not yet clear.	flp-14 encodes four copies of a single FMRFamide-related short peptide neurotransmitter; FLP-14 can increase pharyngeal action potential frequency, although its exact role in C. elegans neurotransmission is not yet clear.	FMRF-Like Peptide
ZK354.8		WBGene00022709	IV:5304009-5306121	0.580917	2.59729	2.1606	2.87867	5e-05	0.000711489	4.47102	none available	none available	not known
C53A3.1		WBGene00016891	V:5758206-5760213	0.552711	2.47073	2.16034	2.86941	5e-05	0.000711489	4.4702	This gene encodes a protein containing an F-box, a motif predicted to mediate protein-protein interactions either with homologs of yeast Skp-1p or with other proteins.	The F-box motif consists of roughly 50 amino acids. There are at least 11 F-box genes encoded by the genome of budding yeast, 22 in Drosophila, and 38 in human beings; but a striking 326 F-box genes are predicted to exist in C. elegans, comprising 1.6% of the protein-coding genome. This disproportionate number of F-box genes is paralleled by the number of Skp-1 homologs (which are potential F-box…	not known
T13F2.11	msp-78	WBGene00003465	IV:9770003-9770403	9.30871	41.4319	2.15409	3.22915	5e-05	0.000711489	4.45087	msp-78 encodes a protein that belongs to a family of proteins called the Major Sperm Proteins (MSPs) that is conserved in nematodes; this family consists of closely related, small, basic proteins that make up 15% of sperm protein; this multigene family consists of over fifty genes, including many pseudogenes; MSPs are involved in both extracellular signaling and cytoskeletal functions during repr…	msp-78 encodes a protein that belongs to a family of proteins called the Major Sperm Proteins (MSPs) that is conserved in nematodes; this family consists of closely related, small, basic proteins that make up 15% of sperm protein; this multigene family consists of over fifty genes, including many pseudogenes; MSPs are involved in both extracellular signaling and cytoskeletal functions during repr…	Major Sperm Protein
C35D10.14	clec-5	WBGene00016450	III:4881876-4883541	10.736	47.7611	2.15338	4.27729	5e-05	0.000711489	4.44869	none available	none available	C-type LECtin
M117.4		WBGene00010920	IV:11830767-11833514	0.207501	0.923069	2.15332	2.56738	0.0001	0.00130461	4.4485	none available	none available	not known
F41F3.4	col-139	WBGene00000712	V:4652849-4653972	336.629	1497.36	2.15319	4.96088	5e-05	0.000711489	4.4481	none available	none available	COLlagen
D2096.9		WBGene00017076	IV:8381937-8382774	4.34237	19.2966	2.15179	2.53222	0.00045	0.00451848	4.44379	none available	none available	not known
B0205.10		WBGene00015024	I:10708351-10710353	1.85704	8.24065	2.14976	3.30362	5e-05	0.000711489	4.43752	none available	none available	not known
R09A1.5	flp-34	WBGene00019975	V:1027905-1031654	4.1326	18.3376	2.14968	3.17802	5e-05	0.000711489	4.4373	none available	none available	FMRF-Like Peptide
C49C3.13	clec-198	WBGene00008203	IV:17347126-17351030	0.153347	0.68002	2.14878	2.27381	0.00055	0.00531188	4.43452	none available	none available	C-type LECtin
T24F1.5		WBGene00011997	II:11319158-11319595	10.1204	44.8225	2.14695	3.23515	5e-05	0.000711489	4.42893	none available	none available	not known
C02A12.1	gst-33	WBGene00001781	V:3467519-3468499	0.945718	4.18452	2.14558	2.7307	5e-05	0.000711489	4.4247	none available	none available	Glutathione S-Transferase
ZK849.4	best-25	WBGene00014102	I:14205703-14208568	0.0851843	0.376864	2.14538	1.91454	0.0057	0.0317182	4.4241	none available	none available	BESTrophin (chloride channel) homolog
ZK1251.6	msp-76	WBGene00003463	IV:9688958-9689411	20.8251	92.0665	2.14436	3.62637	5e-05	0.000711489	4.42094	msp-76 encodes a protein that belongs to a family of proteins called the Major Sperm Proteins (MSPs) that is conserved in nematodes; this family consists of closely related, small, basic proteins that make up 15% of sperm protein; this multigene family consists of over fifty genes, including many pseudogenes; MSPs are involved in both extracellular signaling and cytoskeletal functions during repr…	msp-76 encodes a protein that belongs to a family of proteins called the Major Sperm Proteins (MSPs) that is conserved in nematodes; this family consists of closely related, small, basic proteins that make up 15% of sperm protein; this multigene family consists of over fifty genes, including many pseudogenes; MSPs are involved in both extracellular signaling and cytoskeletal functions during repr…	Major Sperm Protein
T20F5.4		WBGene00020626	I:3912657-3915460	0.170872	0.754391	2.14239	2.22487	0.001	0.00844295	4.41495	none available	none available	not known
T23G11.1		WBGene00011968	I:7701411-7702030	11.5653	50.9947	2.14054	3.58519	5e-05	0.000711489	4.40928	none available	none available	not known
F58D2.2		WBGene00010241	IV:13189805-13192250	0.820314	3.61332	2.13908	2.97083	5e-05	0.000711489	4.4048	none available	none available	not known
C03G5.10	nspc-3	WBGene00044338	X:8537047-8537398	2.23016	9.7966	2.13514	2.32923	0.00055	0.00531188	4.39278	none available	none available	Nematode Specific Peptide family, group C
B0205.13		WBGene00044644	I:10727739-10728784	88.4741	388.515	2.13464	4.5292	5e-05	0.000711489	4.39129	B0205.13 encodes a small, novel protein conserved in C. remanei and C. briggsae.	B0205.13 encodes a small, novel protein conserved in C. remanei and C. briggsae.	not known
T10B9.4	cyp-13A8	WBGene00011674	II:9805549-9807455	0.303682	1.33338	2.13446	2.71558	5e-05	0.000711489	4.39071	cyp-13A8 encodes one of ~80 C. elegans cytochrome P450s: membrane-associated, heme-containing NADPH-dependent monooxygenases that catalyze the oxidative metabolism of a variety of exogenous compounds and endogenous substrates; loss of cyp-13A8 activity in large-scale RNAi screens results in low levels of embryonic lethality, sluggish locomotion, and a clear appearance.	cyp-13A8 encodes one of ~80 C. elegans cytochrome P450s: membrane-associated, heme-containing NADPH-dependent monooxygenases that catalyze the oxidative metabolism of a variety of exogenous compounds and endogenous substrates; loss of cyp-13A8 activity in large-scale RNAi screens results in low levels of embryonic lethality, sluggish locomotion, and a clear appearance.	CYtochrome P450 family
R04D3.1	cyp-14A4	WBGene00011009	X:13282017-13284099	0.555684	2.43314	2.13049	2.90273	5e-05	0.000711489	4.37864	cyp-14A4 encodes one of ~80 C. elegans cytochrome P450s: membrane-associated, heme-containing NADPH-dependent monooxygenases that catalyze the oxidative metabolism of a variety of exogenous compounds and endogenous substrates.	cyp-14A4 encodes one of ~80 C. elegans cytochrome P450s: membrane-associated, heme-containing NADPH-dependent monooxygenases that catalyze the oxidative metabolism of a variety of exogenous compounds and endogenous substrates.	CYtochrome P450 family
F13A7.7		WBGene00008725	V:16382140-16383749	0.166673	0.729739	2.13036	2.01302	0.00485	0.0280709	4.37827	none available	none available	not known
T22B7.3		WBGene00020672	X:5647340-5650160	1.85161	8.09447	2.12816	3.15924	5e-05	0.000711489	4.37158	none available	none available	not known
Y47D3A.11	wht-8	WBGene00012925	III:11219334-11222548	0.339875	1.48129	2.12377	2.58251	5e-05	0.000711489	4.35834	none available	none available	WHiTe (Drosophila) related ABC transporter
R07C3.13		WBGene00019929	II:926536-927865	0.208929	0.910426	2.12353	2.02433	0.0026	0.0173843	4.35759	none available	none available	not known
Y71G12B.17		WBGene00022155	I:1667501-1669765	0.836671	3.64468	2.12306	2.85605	5e-05	0.000711489	4.35617	none available	none available	not known
ZK757.3	alg-4	WBGene00006449	III:9887107-9891334	1.04583	4.55001	2.12122	2.45052	5e-05	0.000711489	4.35062
C35A5.10		WBGene00044016	V:10504208-10505262	0.273678	1.18819	2.11821	2.1172	0.00205	0.0144501	4.34156	none available	none available	not known
C36H8.1		WBGene00007987	IV:12743062-12744707	1.40897	6.11276	2.11718	2.95908	5e-05	0.000711489	4.33846	none available	none available	not known
T05B4.3	phat-4	WBGene00020237	V:4129890-4130892	3.31505	14.3758	2.11654	3.14867	5e-05	0.000711489	4.33653	none available	none available	PHAryngeal gland Toxin-related
C07A9.13		WBGene00044227	III:9679598-9681170	0.360281	1.56134	2.11559	2.3113	0.00055	0.00531188	4.33367	none available	none available	not known
F44F4.10		WBGene00009705	II:10915857-10917140	0.368546	1.59378	2.11254	2.2205	0.00065	0.0060198	4.32451	F44F4.1 encodes a nematode-specific sperm protein probably required for a normally high ovulation rate; F44F4.1 has no obvious non-nematode homologs, but does have a putative central coiled-coil domain, and is is paralogous to four other C. elegans proteins (B0207.11, F42G4.6, T08G11.2, and Y81G3A.1); F44F4.1(tm332) hermaphrodites show abnormal egg-laying, retaining significantly fewer eggs than …	F44F4.1 encodes a nematode-specific sperm protein probably required for a normally high ovulation rate; F44F4.1 has no obvious non-nematode homologs, but does have a putative central coiled-coil domain, and is is paralogous to four other C. elegans proteins (B0207.11, F42G4.6, T08G11.2, and Y81G3A.1); F44F4.1(tm332) hermaphrodites show abnormal egg-laying, retaining significantly fewer eggs than …	not known
Y105C5B.17		WBGene00013656	IV:15963209-15964385	0.617163	2.66881	2.11247	2.30004	0.00055	0.00531188	4.32432	none available	none available	not known
K08E3.1	tyr-2	WBGene00010661	III:13744101-13747167	6.79057	29.323	2.11043	4.223	5e-05	0.000711489	4.31819	none available	none available	TYRosinase
T23F11.2		WBGene00011954	III:4654309-4655433	0.93442	4.03286	2.10966	2.73063	5e-05	0.000711489	4.3159	none available	none available	not known
C36H8.3	flp-9	WBGene00001452	IV:12754526-12757642	8.81364	37.9872	2.1077	3.57332	5e-05	0.000711489	4.31005	flp-9 encodes a predicted FMRFamide-like peptide neurotransmitter that inhibits action potentials in the pharyngeal muscle when applied to the pharynx of dissected worms and inhibits movement when injected into A. suum; expressed at highest levels prior to adulthood.	flp-9 encodes a predicted FMRFamide-like peptide neurotransmitter that inhibits action potentials in the pharyngeal muscle when applied to the pharynx of dissected worms and inhibits movement when injected into A. suum; expressed at highest levels prior to adulthood.	FMRF-Like Peptide
C34E7.4		WBGene00007934	X:12932159-12934898	9.61472	41.4277	2.10728	3.94839	5e-05	0.000711489	4.30878	none available	none available	not known
K08D10.8	scrm-5	WBGene00019531	IV:4162509-4164466	0.670849	2.88421	2.10412	2.67329	5e-05	0.000711489	4.29934	scrm-5 encodes a putative phospholipid scramblase homologous to human PLSCR1-5, and paralogous to other C. elegans SCRMs (e.g., SCRM-1); scrm-5(RNAi) animals have no obvious phenotype.	Scramblase is activated by a rise of intracellular calcium, and promotes the exposure of phosphatidylserine on the surface of cells undergoing activation, injury, or apoptosis. Exposure of phosphatidylserine on the surface of apoptotic cells occurs because of a phospholipid scramblase and inactivation of an aminophospolipid translocase that would normally keep the PS on the interior of the cell.	SCRaMblase (phospholipid scramblase)
C33B4.2		WBGene00007891	II:11370232-11371991	0.242442	1.04176	2.10332	2.12679	0.00235	0.0160778	4.29695	none available	none available	not known
ZC239.12	sdz-35	WBGene00022570	II:3207862-3208746	0.605544	2.5984	2.10132	2.33659	0.0004	0.00414032	4.29102	none available	none available	SKN-1 Dependent Zygotic transcript
C50E10.1		WBGene00016825	II:12301055-12302326	3.08635	13.1975	2.0963	2.81474	5e-05	0.000711489	4.27609	none available	none available	not known
K02A4.2	gpc-1	WBGene00001681	X:12881510-12884910	0.609321	2.60521	2.09613	1.76424	0.0097	0.0472204	4.2756	The gpc-1 gene encodes a heterotrimeric guanine nucleotide-binding protein gamma subunit, expressed specifically in sensory neurons, that is involved in taste adaptation.	The gpc-1 gene encodes a heterotrimeric guanine nucleotide-binding protein gamma subunit, expressed specifically in sensory neurons, that is involved in taste adaptation.	G Protein, Gamma subunit
K01D12.11	cdr-4	WBGene00010470	V:12407405-12408546	63.2529	270.392	2.09585	4.83725	5e-05	0.000711489	4.27478	cdr-4 encodes a predicted transmembrane protein that is a member of the CDR (cadmium responsive) family of proteins; cdr-4 expression is upregulated in response to cadmium treatment.	cdr-4 encodes a predicted transmembrane protein that is a member of the CDR (cadmium responsive) family of proteins; cdr-4 expression is upregulated in response to cadmium treatment.	CaDmium Responsive
Y46C8AL.4	clec-71	WBGene00021582	IV:3937457-3939918	0.101888	0.435284	2.09497	1.93527	0.005	0.0287087	4.27218	none available	none available	C-type LECtin
F07C3.9		WBGene00017197	V:9254311-9254601	17.4428	74.4048	2.09277	2.25372	0.0004	0.00414032	4.26565	none available	none available	not known
F48B9.5	npax-2	WBGene00018591	X:2147608-2149247	0.247639	1.0558	2.09203	1.86771	0.00715	0.0377212	4.26346	none available	none available	N-terminal PAX (PAI domain only) protein
F46F5.9		WBGene00018500	II:822521-822836	1.29888	5.53483	2.09128	1.99766	0.0045	0.0264698	4.26123	none available	none available	not known
T06D8.3		WBGene00011524	II:11222229-11226438	0.28977	1.23363	2.08992	2.41072	0.00015	0.00184357	4.25727	none available	none available	not known
C54D10.10		WBGene00008304	V:12448680-12449975	1.24961	5.3183	2.08949	2.66726	5e-05	0.000711489	4.25597	none available	none available	not known
K07C5.9		WBGene00010632	V:10346619-10350125	2.34425	9.97652	2.08941	2.57213	5e-05	0.000711489	4.25574	none available	none available	not known
C47E8.11		WBGene00044180	V:14688615-14688899	3.36891	14.3285	2.08854	2.10159	0.00275	0.018185	4.25316	none available	none available	not known
K02E10.4		WBGene00019318	X:2483256-2488288	0.89606	3.81034	2.08825	3.09464	5e-05	0.000711489	4.25233	none available	none available	not known
T24F1.4		WBGene00011996	II:11313411-11314183	0.455092	1.93391	2.08729	1.93122	0.0076	0.0394462	4.24949	none available	none available	not known
F33D4.3	flp-13	WBGene00001456	IV:7697142-7698352	3.52819	14.9758	2.08563	2.8672	5e-05	0.000711489	4.24461	none available	none available	FMRF-Like Peptide
F58B3.2	lys-5	WBGene00003094	IV:11624223-11625551	1.15167	4.87434	2.08148	2.72779	5e-05	0.000711489	4.23241	none available	none available	LYSozyme
D2062.1		WBGene00017055	II:2631473-2633055	0.551309	2.33016	2.0795	2.30707	0.00045	0.00451848	4.2266	none available	none available	not known
Y37D8A.5		WBGene00012547	III:12853974-12855478	0.846964	3.57572	2.07786	2.77348	5e-05	0.000711489	4.22181	none available	none available	not known
D1007.13		WBGene00017009	I:4566495-4568386	0.376638	1.58853	2.07644	1.58601	0.0088	0.043997	4.21766	none available	none available	not known
ZK484.7		WBGene00022753	I:6095132-6096518	0.420786	1.7715	2.07381	2.36804	0.00025	0.00283144	4.20998	none available	none available	not known
C47D2.1		WBGene00016738	X:8215018-8215468	0.816744	3.43816	2.07368	1.88707	0.00695	0.0370043	4.20959	none available	none available	not known
F53B1.6	swip-10	WBGene00018738	X:2114623-2118252	0.176985	0.741036	2.06592	2.25441	0.0007	0.00638451	4.187	none available	none available	not known
C05D2.3	basl-1	WBGene00015467	III:5614925-5617168	0.57336	2.39528	2.06268	2.73711	5e-05	0.000711489	4.17762	C05D2.3 generally resembles aromatic-L-amino-acid/L-histidine decarboxylases; however, its predicted protein sequence lacks six residues critical for AADC function.	C05D2.3 generally resembles aromatic-L-amino-acid/L-histidine decarboxylases; however, its predicted protein sequence lacks six residues critical for AADC function.	BAS-Like
Y43F8A.2		WBGene00012809	V:19371532-19376180	1.62525	6.78491	2.06167	3.12301	5e-05	0.000711489	4.17469	none available	none available	not known
Y58G8A.5		WBGene00044513	V:272092-272937	2.93593	12.255	2.06148	1.92473	0.0035	0.0218243	4.17415	none available	none available	not known
C16C8.18		WBGene00015855	II:3429400-3431228	1.21278	5.05736	2.06007	2.68273	5e-05	0.000711489	4.17006	none available	none available	not known
Y57G11C.42		WBGene00013331	IV:14733133-14745419	0.637029	2.65576	2.05969	2.91494	5e-05	0.000711489	4.16898	none available	none available	not known
Y37F4.8		WBGene00044289	I:10867689-10868523	0.680661	2.83691	2.05931	2.09513	0.00225	0.0155485	4.16788	none available	none available	not known
F57B1.3	col-159	WBGene00000732	V:13198211-13199297	87.4743	364.106	2.05742	4.67705	5e-05	0.000711489	4.16243	none available	none available	COLlagen
Y69E1A.1		WBGene00013473	IV:10947203-10948866	5.44363	22.6457	2.0566	3.47808	5e-05	0.000711489	4.16004	none available	none available	not known
F26F12.4		WBGene00017835	V:5866119-5867935	0.283644	1.1795	2.05602	1.93893	0.00365	0.022526	4.15838	none available	none available	not known
F58G1.3		WBGene00010265	II:12925890-12928246	0.84462	3.50829	2.05439	2.73564	5e-05	0.000711489	4.15369	none available	none available	not known
F53G12.6	spe-8	WBGene00004962	I:118108-120870	0.326827	1.35721	2.05405	2.49653	5e-05	0.000711489	4.15269	spe-8 is predicted to encode a non-receptor tyrosine kinase with a SH2 domain; spe-8 is required for hermaphrodite spermatogenesis or sperm activation but not for male-derived sperm activation (sperm activation is the morphogenesis of a round non-motile spermatid to an amoeboid crawling sperm); however, mutant hermaphrodite spe-8 spermatids can transactivate and form functional sperm during matin…	spe-8 is predicted to encode a non-receptor tyrosine kinase with a SH2 domain; spe-8 is required for hermaphrodite spermatogenesis or sperm activation but not for male-derived sperm activation (sperm activation is the morphogenesis of a round non-motile spermatid to an amoeboid crawling sperm); however, mutant hermaphrodite spe-8 spermatids can transactivate and form functional sperm during matin…	defective SPErmatogenesis
C34B2.3		WBGene00016388	I:10672762-10674847	0.529521	2.19721	2.05291	2.60493	5e-05	0.000711489	4.14943	none available	none available	not known
ZK84.6	ins-6	WBGene00002089	II:6000452-6000845	3.06613	12.7136	2.05188	2.40894	5e-05	0.000711489	4.14646	ins-6 encodes predicted type-beta insulin-like molecule that lacks a C peptide domain; expressed throughout development and in some neurons beginning in the two-fold elongated embryo.	ins-6 encodes predicted type-beta insulin-like molecule that lacks a C peptide domain; expressed throughout development and in some neurons beginning in the two-fold elongated embryo.	INSulin related
C34F11.1		WBGene00016413	II:5212942-5213904	0.229173	0.949079	2.05009	1.82501	0.00575	0.0319349	4.14132	none available	none available	not known
C04G2.9		WBGene00007308	IV:10112861-10114184	12.8889	53.3107	2.04829	3.93538	5e-05	0.000711489	4.13617	none available	none available	not known
K01A2.11	cbn-1	WBGene00019285	II:328562-332512	0.219099	0.902856	2.04291	2.15658	0.0002	0.00235	4.12077	cbn-1 encodes a protein that contains a predicted signal peptide and calcium-binding EF-hand motifs.	cbn-1 encodes a protein that contains a predicted signal peptide and calcium-binding EF-hand motifs.	Calcium BiNding protein homolog
F59C6.2	dhhc-12	WBGene00010323	I:10522140-10523894	0.336458	1.38134	2.03757	2.28828	0.00055	0.00531188	4.10553	none available	none available	DHHC-types zinc finger protein
C12D8.18	fipr-5	WBGene00044174	V:10221006-10221387	8.02075	32.9181	2.03707	2.80828	5e-05	0.000711489	4.10412	none available	none available	FIP (Fungus-Induced Protein) Related
F09C12.8		WBGene00017279	II:5112741-5114109	1.01249	4.15366	2.03647	2.68228	5e-05	0.000711489	4.10242	F09C12.8 encodes an ortholog, predicted to be catalytically inactive, of Bombyx mori ecdysteroid phosphate phosphatase (EPP), human STS1 (OMIM:609201) and human UBASH3A (OMIM:605736); F09C12.8 is also paralogous to C. elegans C52E4.7, F53B6.7, F55A11.11, and T07F12.1.	F09C12.8 encodes an ortholog, predicted to be catalytically inactive, of Bombyx mori ecdysteroid phosphate phosphatase (EPP), human STS1 (OMIM:609201) and human UBASH3A (OMIM:605736); F09C12.8 is also paralogous to C. elegans C52E4.7, F53B6.7, F55A11.11, and T07F12.1.	not known
C54E4.4		WBGene00016919	IV:2161474-2164869	0.70241	2.88074	2.03605	2.1632	0.00135	0.0106502	4.10122	none available	none available	not known
		WBGene00021399	IV:147670-147919	1.93403	7.92865	2.03547	1.83458	0.00765	0.0396487	4.09955	none available	none available	not known
K08D10.7	scrm-8	WBGene00019530	IV:4164696-4166169	0.43487	1.78182	2.03469	2.31436	0.00025	0.00283144	4.09736	scrm-8 encodes a putative phospholipid scramblase required for normally short lifespan; SCRM-8 is homologous to human PLSCR1-5, and paralogous to other C. elegans SCRMs (e.g., SCRM-1).	Scramblase is activated by a rise of intracellular calcium, and promotes the exposure of phosphatidylserine on the surface of cells undergoing activation, injury, or apoptosis. Exposure of phosphatidylserine on the surface of apoptotic cells occurs because of a phospholipid scramblase and inactivation of an aminophospolipid translocase that would normally keep the PS on the interior of the cell.	SCRaMblase (phospholipid scramblase)
F20A1.10		WBGene00017621	V:7052696-7053184	20.5606	84.0988	2.0322	3.45676	5e-05	0.000711489	4.09029	none available	none available	not known
C05E11.8	flp-12	WBGene00001455	X:4591252-4592337	18.1736	74.3025	2.03157	1.73393	5e-05	0.000711489	4.08849	flp-12 encodes a predicted FMRFamide-like peptide neurotransmitter that affects locomotion when injected into A. suum; expressed in the ASE and PVM sensory neurons.	flp-12 encodes a predicted FMRFamide-like peptide neurotransmitter that affects locomotion when injected into A. suum; expressed in the ASE and PVM sensory neurons.	FMRF-Like Peptide
C44H9.1	ugt-15	WBGene00008097	V:12827757-12830066	0.11266	0.459484	2.02804	1.98044	0.00295	0.019191	4.0785	none available	none available	UDP-GlucuronosylTransferase
ZK512.10		WBGene00013988	III:9130804-9131219	3.02391	12.3256	2.02716	2.21058	0.00075	0.00672158	4.07605	none available	none available	not known
F02C12.5	cyp-13B1	WBGene00008519	X:13406609-13409567	0.347475	1.41334	2.02413	2.68707	5e-05	0.000711489	4.06746	cyp-13B1 encodes one of ~80 C. elegans cytochrome P450s: membrane-associated, heme-containing NADPH-dependent monooxygenases that catalyze the oxidative metabolism of a variety of exogenous compounds and endogenous substrates.	cyp-13B1 encodes one of ~80 C. elegans cytochrome P450s: membrane-associated, heme-containing NADPH-dependent monooxygenases that catalyze the oxidative metabolism of a variety of exogenous compounds and endogenous substrates.	CYtochrome P450 family
C26F1.5	grl-10	WBGene00001719	V:7774496-7775676	1.32788	5.38478	2.01976	2.86383	5e-05	0.000711489	4.05517	grl-10 encodes a hedgehog-like protein, with an N-terminal signal sequence and a C-terminal Ground-like (Grl) domain; the Grl domain is predicted to form a cysteine-crosslinked protein involved in intercellular signalling, and it has subtle similarity to the N-terminal Hedge domain of HEDGEHOG proteins.	grl-10 encodes a hedgehog-like protein, with an N-terminal signal sequence and a C-terminal Ground-like (Grl) domain; the Grl domain is predicted to form a cysteine-crosslinked protein involved in intercellular signalling, and it has subtle similarity to the N-terminal Hedge domain of HEDGEHOG proteins.	GRound-Like (grd related)
F46A8.10	scrm-6	WBGene00009753	I:11253341-11255875	0.692767	2.80529	2.01771	2.54953	5e-05	0.000711489	4.0494	scrm-6 encodes a putative phospholipid scramblase homologous to human PLSCR1-5, and paralogous to other C. elegans SCRMs (e.g., SCRM-1); scrm-6(RNAi) animals have no obvious phenotype.	Scramblase is activated by a rise of intracellular calcium, and promotes the exposure of phosphatidylserine on the surface of cells undergoing activation, injury, or apoptosis. Exposure of phosphatidylserine on the surface of apoptotic cells occurs because of a phospholipid scramblase and inactivation of an aminophospolipid translocase that would normally keep the PS on the interior of the cell.	SCRaMblase (phospholipid scramblase)
F56B3.10	gst-40	WBGene00001788	IV:760609-762342	0.359026	1.45381	2.01768	2.0676	0.0023	0.0158107	4.04932	none available	none available	Glutathione S-Transferase
Y69E1A.2		WBGene00013474	IV:10949786-10951103	6.34989	25.7088	2.01746	3.52041	5e-05	0.000711489	4.0487	none available	none available	not known
BE10.1		WBGene00007209	III:12785033-12793008	0.54811	2.21399	2.01411	2.07255	0.00205	0.0144501	4.03932	none available	none available	not known
R102.10		WBGene00011297	IV:10705434-10707256	0.720441	2.90905	2.0136	2.60988	5e-05	0.000711489	4.03787	none available	none available	not known
E03H12.10	ssp-9	WBGene00006038	IV:4994314-4994729	0.633155	2.55659	2.01359	1.9023	0.00385	0.0234593	4.03786	none available	none available	Sperm Specific family, class P
C43E11.5		WBGene00016605	I:4237034-4238607	0.307653	1.23881	2.00958	2.25556	0.00045	0.00451848	4.02665	none available	none available	not known
C39D10.2		WBGene00016530	X:7888658-7889588	1.10554	4.45122	2.00944	2.45684	0.0001	0.00130461	4.02629	none available	none available	not known
F32H2.7		WBGene00009344	I:8993993-8998585	2.80559	11.2947	2.00928	3.18479	5e-05	0.000711489	4.02578	none available	none available	not known
Y57G7A.5		WBGene00021968	II:1273212-1275541	0.90192	3.62317	2.00618	2.44366	5e-05	0.000711489	4.01717	none available	none available	not known
K03B4.4		WBGene00019355	V:4683913-4684946	4.05199	16.2613	2.00474	2.23364	0.0009	0.00776216	4.01316	none available	none available	not known
F49H12.4		WBGene00018655	X:2080350-2081421	1.7779	7.12773	2.00326	2.06714	0.0028	0.0184228	4.00907	F49H12.4 encodes a small protein with a predicted transmembrane domain that is conserved amongst nematodes; an F49H12.4::GFP is expressed in the PVD neurons and in a small number of head and tail neurons.	F49H12.4 encodes a small protein with a predicted transmembrane domain that is conserved amongst nematodes; an F49H12.4::GFP is expressed in the PVD neurons and in a small number of head and tail neurons.	not known
F38B2.2		WBGene00009529	X:11278619-11279295	0.490099	1.95946	1.99931	1.91049	0.0041	0.0244964	3.99809	none available	none available	not known
F41B4.2		WBGene00018258	X:6831209-6835220	6.57801	26.2812	1.99831	2.9114	5e-05	0.000711489	3.99531	none available	none available	not known
M04D8.7		WBGene00010865	III:10037348-10038107	1.5504	6.18328	1.99573	2.42803	5e-05	0.000711489	3.98818	none available	none available	not known
R07E5.15		WBGene00011120	III:4401428-4402476	1.86873	7.438	1.99285	2.83508	5e-05	0.000711489	3.98024	none available	none available	not known
B0218.8	clec-52	WBGene00015052	IV:8167144-8168755	2.87809	11.4413	1.99107	3.12132	5e-05	0.000711489	3.97531	none available	none available	C-type LECtin
M162.5		WBGene00010931	V:19756438-19762149	1.33365	5.30049	1.99075	2.96063	5e-05	0.000711489	3.97442	none available	none available	not known
C26B2.2		WBGene00016125	IV:8021186-8021977	1.28712	5.10232	1.98701	2.63829	5e-05	0.000711489	3.96414	none available	none available	not known
ZK688.10		WBGene00044447	III:7895750-7897897	0.594838	2.35763	1.98677	2.40373	5e-05	0.000711489	3.96348	none available	none available	not known
C03B8.3		WBGene00015386	III:7712379-7712874	0.845575	3.35067	1.98644	1.97422	0.004	0.0240383	3.96259	none available	none available	not known
Y73F8A.14		WBGene00013523	IV:15318553-15318996	0.601661	2.38344	1.98602	1.75969	0.00965	0.0470405	3.96143	none available	none available	not known
C09F9.1		WBGene00007478	II:14698729-14699215	1.1117	4.40236	1.9855	2.09203	0.00145	0.0112727	3.96003	none available	none available	not known
ZC334.11	ins-27	WBGene00002110	I:14027241-14027536	17.4587	69.1353	1.98548	2.77346	5e-05	0.000711489	3.95993	ins-27 encodes an insulin-like peptide.	ins-27 encodes an insulin-like peptide.	INSulin related
Y43F8C.2	nlp-26	WBGene00003764	V:19613491-19614473	54.7292	216.371	1.98312	3.48936	5e-05	0.000711489	3.95348	nlp-26 encodes a predicted neuropeptide not found in multigene families within C. elegans and is not clearly related to other well-characterized neuropeptides.	nlp-26 encodes a predicted neuropeptide not found in multigene families within C. elegans and is not clearly related to other well-characterized neuropeptides.	Neuropeptide-Like Protein
F13E9.12		WBGene00008761	IV:10873627-10874596	1.38425	5.46666	1.98155	1.84008	0.00645	0.0349351	3.94919	none available	none available	not known
H12D21.1	nspa-1	WBGene00010377	V:14886723-14886905	31.0731	122.687	1.98124	2.49799	5e-05	0.000711489	3.94833	none available	none available	Nematode Specific Peptide family, group A
F17A9.3	atf-8	WBGene00017535	V:6105657-6107507	0.284965	1.12498	1.98104	2.01128	0.00255	0.0171454	3.94778	none available	none available	ATF (cAMP-dependent transcription factor) family
C39H7.1		WBGene00016541	IV:5631890-5633355	5.1535	20.3029	1.97806	3.28063	5e-05	0.000711489	3.93963	none available	none available	not known
C02B8.3		WBGene00015322	X:8139464-8140176	0.66728	2.62815	1.97768	2.25246	0.0005	0.00492457	3.9386	none available	none available	not known
R102.2		WBGene00011289	IV:10687564-10688108	19.8701	78.0954	1.97463	3.41191	5e-05	0.000711489	3.9303	none available	none available	not known
W09G12.10		WBGene00044463	IV:1219332-1221205	0.748855	2.94157	1.97383	2.05006	0.002	0.0142018	3.92809	none available	none available	not known
F33A8.2	nlp-18	WBGene00003756	II:11027889-11030328	6.49694	25.4563	1.97019	2.94166	5e-05	0.000711489	3.9182	nlp-18 encodes four predicted neuropeptide-like proteins; in C. elegans, nlp-18 is part of the FAFA neuropeptide family that also contains nlp-20; nlp-18 is expressed in a variety of neurons, including ASI, NSM, four head neurons, two tail neurons, and two anterior pharyngeal neurons; nlp-18 expression is also detected in the spermatheca, the rectal gland, and the intestine; as loss of nlp-18 act…	nlp-18 encodes four predicted neuropeptide-like proteins; in C. elegans, nlp-18 is part of the FAFA neuropeptide family that also contains nlp-20; nlp-18 is expressed in a variety of neurons, including ASI, NSM, four head neurons, two tail neurons, and two anterior pharyngeal neurons; nlp-18 expression is also detected in the spermatheca, the rectal gland, and the intestine; as loss of nlp-18 act…	Neuropeptide-Like Protein
F07F6.1		WBGene00017215	II:5437863-5446678	0.803483	3.14803	1.97011	2.53456	5e-05	0.000711489	3.91798	none available	none available	not known
T27A3.5		WBGene00020841	I:6100381-6101683	0.779885	3.05477	1.96973	2.45611	5e-05	0.000711489	3.91695	none available	none available	not known
C34F6.1		WBGene00007938	X:11192438-11196768	0.154169	0.603414	1.96864	2.32393	0.0002	0.00235	3.91398	none available	none available	not known
H38K22.6		WBGene00044911	III:4320426-4321293	2.06806	8.07809	1.96574	2.07343	0.0016	0.0121061	3.90612	none available	none available	not known
H23N18.6		WBGene00044534	V:4913046-4915065	0.802826	3.13532	1.96545	2.17968	0.0007	0.00638451	3.90535	none available	none available	not known
C03G5.11	nspc-4	WBGene00044339	X:8537937-8538289	48.8682	190.29	1.96123	3.35639	5e-05	0.000711489	3.89394	none available	none available	Nematode Specific Peptide family, group C
C47C12.3	ref-2	WBGene00004335	X:7744180-7749952	0.0957628	0.372748	1.96066	1.7733	0.00695	0.0370043	3.89241	ref-2 encodes a zinc-finger transcription factor of the Opa/Zic family and is similar to the human proteins ZIC1 and ZIC2 (zinc finger protein of cerebellum 1/2); ref-2 in elegans is required for both the generation of the Pn.p ventral epideraml cells, and to maintain them in an unfused state, in both hermaphrodites and males, so that sex-specifc structures can be formed; ref-2 is also required f…	ref-2 encodes a zinc-finger transcription factor of the Opa/Zic family and is similar to the human proteins ZIC1 and ZIC2 (zinc finger protein of cerebellum 1/2); ref-2 in elegans is required for both the generation of the Pn.p ventral epideraml cells, and to maintain them in an unfused state, in both hermaphrodites and males, so that sex-specifc structures can be formed; ref-2 is also required f…	REgulator of Fusion
Y53C12B.5	mab-3	WBGene00003100	II:9733344-9737934	0.319326	1.24227	1.95987	2.18087	0.0005	0.00492457	3.89029	mab-3 encodes a DM (Doublesex and MAB-3) domain-containing protein; during development, MAB-3 plays a role in several aspects of male development; specifically, genetic studies indicate that MAB-3 likely augments the functions of the MAB-5 and EGL-5 homeodomain proteins by acting as a transcriptional repressor of ref-1, which encodes a basic helix-loop-helix (bHLH) protein that negatively regulat…	mab-3 encodes a DM (Doublesex and MAB-3) domain-containing protein; during development, MAB-3 plays a role in several aspects of male development; specifically, genetic studies indicate that MAB-3 likely augments the functions of the MAB-5 and EGL-5 homeodomain proteins by acting as a transcriptional repressor of ref-1, which encodes a basic helix-loop-helix (bHLH) protein that negatively regulat…	Male ABnormal
F15B9.9	dsl-7	WBGene00001109	V:12993606-12994603	0.167205	0.649351	1.95738	1.78182	0.00845	0.042661	3.88356	none available	none available	Delta/Serrate/Lag-2 domain
F57C12.1	nas-38	WBGene00003554	X:558142-563659	0.354578	1.3761	1.95641	2.58232	5e-05	0.000711489	3.88095	nas-38 encodes an astacin-like metalloprotease; loss of nas-38 activity via RNAi in an rrf-3 mutant background results in an extended life span.	nas-38 encodes an astacin-like metalloprotease; loss of nas-38 activity via RNAi in an rrf-3 mutant background results in an extended life span.	Nematode AStacin protease
C33H5.16		WBGene00016382	IV:7801898-7803124	0.252888	0.981301	1.9562	1.93585	0.00335	0.0211634	3.88038	none available	none available	not known
C54G4.3		WBGene00008313	I:8005184-8006278	0.973671	3.77608	1.95538	2.49188	0.0001	0.00130461	3.87819	none available	none available	not known
C06G4.6		WBGene00044446	III:8004388-8005764	0.31615	1.22565	1.95487	1.75523	0.0096	0.0468759	3.8768	none available	none available	not known
Y73F8A.15		WBGene00013524	IV:15321580-15322140	0.879842	3.40962	1.95429	1.86085	0.0046	0.0269591	3.87526	none available	none available	not known
W02B8.3	mltn-3	WBGene00012199	II:13916259-13919582	0.143976	0.557646	1.95352	2.02948	0.0011	0.00906448	3.87319	none available	none available	MLt-TeN (mlt-10) related
K04H4.5		WBGene00010574	III:9360168-9361231	3.18644	12.3176	1.95071	2.97227	5e-05	0.000711489	3.86563	none available	none available	not known
C23G10.6		WBGene00016013	III:6192125-6194488	0.688081	2.65938	1.95044	2.63297	5e-05	0.000711489	3.86492
T27A3.3	ssp-16	WBGene00006044	I:6102033-6102465	4.02199	15.5333	1.94939	2.68758	5e-05	0.000711489	3.86209	none available	none available	Sperm Specific family, class P
C47E12.12		WBGene00008155	IV:9972025-9972670	1.09645	4.22841	1.94728	2.00353	0.00195	0.0139635	3.85645	none available	none available	not known
C08E8.4		WBGene00007440	V:18371811-18373442	5.1043	19.6722	1.94638	2.96675	5e-05	0.000711489	3.85404	none available	none available	not known
K03H1.9		WBGene00010544	III:9940667-9941361	0.284694	1.09652	1.94545	1.7291	0.01035	0.0492709	3.85157	none available	none available	not known
C09D4.3		WBGene00015634	I:5488342-5490629	0.817235	3.13254	1.93851	2.61304	5e-05	0.000711489	3.8331	none available	none available	not known
Y106G6H.13		WBGene00013723	I:10471204-10471947	8.03039	30.7692	1.93794	2.98438	5e-05	0.000711489	3.83159	none available	none available	not known
F45C12.6	btb-8	WBGene00018437	II:1722780-1724117	0.334669	1.28181	1.93737	2.24008	0.00065	0.0060198	3.83008	none available	none available	BTB (Broad/complex/Tramtrack/Bric a brac) domain protein
Y6B3B.10	lagr-1	WBGene00006505	I:13724657-13731977	0.316269	1.2099	1.93567	2.17945	0.00045	0.00451848	3.82554	lagr-1 encodes an ortholog of human LASS1 (OMIM:606919) and of budding yeast Lag1p and Lac1p; LAGR-1 is required for normally high fat content in adults, and can suppress alpha-synuclein inclusion in older adults; LAGR-1 is expressed in larval and adult pharyngeal muscle; LAGR-1 is paralogous to human LASS2-6, and to C. elegans HYL-1 and HYL-2.	lagr-1 encodes an ortholog of human LASS1 (OMIM:606919) and of budding yeast Lag1p and Lac1p; LAGR-1 is required for normally high fat content in adults, and can suppress alpha-synuclein inclusion in older adults; LAGR-1 is expressed in larval and adult pharyngeal muscle; LAGR-1 is paralogous to human LASS2-6, and to C. elegans HYL-1 and HYL-2.	LAG1 (yeast Longevity-Assurance Gene) Related
F02E11.1	wht-4	WBGene00017179	II:3279482-3281671	0.275985	1.05545	1.9352	2.2953	0.00015	0.00184357	3.8243	none available	none available	WHiTe (Drosophila) related ABC transporter
H06H21.9	mpz-4	WBGene00019165	IV:4825509-4827271	0.529315	2.0194	1.93173	2.36184	0.00035	0.0037298	3.81512	H06H21.9 encodes a Caenorhabditis-specific protein with two PDZ domains that inhibits CEP-1- and HUS-1-dependent germline apoptosis, as do BMK-1, RAD-50, and RAD-51.	H06H21.9 encodes a Caenorhabditis-specific protein with two PDZ domains that inhibits CEP-1- and HUS-1-dependent germline apoptosis, as do BMK-1, RAD-50, and RAD-51.	Multiple PDZ domain protein
C15C6.1		WBGene00007600	I:12202221-12203645	3.13598	11.9518	1.93025	2.89855	5e-05	0.000711489	3.81119	none available	none available	not known
Y6E2A.10		WBGene00050915	V:15729212-15730465	0.440317	1.67711	1.92936	1.99184	0.00205	0.0144501	3.80887	none available	none available	not known
Y38H8A.4		WBGene00012638	IV:13470532-13472230	0.674299	2.5621	1.92587	2.4522	5e-05	0.000711489	3.79965	none available	none available	not known
F46F5.6		WBGene00018497	II:814474-814872	2.249	8.52803	1.92293	2.37064	0.00015	0.00184357	3.79192	none available	none available	not known
T05D4.1	aldo-1	WBGene00011474	III:13563220-13564870	52.4214	198.419	1.92032	4.5683	5e-05	0.000711489	3.78508	aldo-1 is orthologous to the human gene ALDOLASE A, FRUCTOSE-BISPHOSPHATE (ALDOA; OMIM:103850), which when mutated leads to aldolase A deficiency.	T05D4.1 is also homologous to human ADHUB, which when mutated leads to fructosemia (OMIM:229600).	ALDOlase (fructose bisphosphate aldolase)
E04D5.3	cut-4	WBGene00008482	II:10436065-10439746	2.18222	8.2383	1.91655	3.06558	5e-05	0.000711489	3.77519	none available	none available	CUTiclin
K07F5.9	ssp-10	WBGene00006039	IV:9850623-9851043	14.5378	54.8394	1.91541	3.00514	5e-05	0.000711489	3.77219	none available	none available	Sperm Specific family, class P
Y48D7A.2	flp-18	WBGene00001461	X:3012176-3018547	4.7606	17.9477	1.91458	3.0688	5e-05	0.000711489	3.77005	flp-18 encodes the only FMRFamide-related neuropeptide (FaRP) encoded by the C. elegans genome, other than flp-21, that activates the solitary (215V) form of NPR-1 in Xenopus oocytes; in addition, FLP-18 can activated the social (215F) form of NPR-1 in pharyngeal assays; FLP-18 is expressed in the interneurons AVA, AIY and RIG, the motor neuron RIM and the pharyngeal neurons M2 and M3.	Since the social phenotype of flp-21 mutants is not as severe as that of npr-1 mutants, NPR-1 is likely to have other ligands besides FLP-21 (e.g. FLP-18). One FLP-18 peptide has been purified directly from C. elegans.	FMRF-Like Peptide
C50F2.5		WBGene00016839	I:3895793-3897402	0.288293	1.08687	1.91458	1.96403	0.00305	0.0196818	3.77002	none available	none available	not known
C34F11.2		WBGene00016414	II:5212249-5212768	4.05825	15.2953	1.91416	2.64395	5e-05	0.000711489	3.76894	none available	none available	not known
F47B8.11	sss-2	WBGene00006057	V:14345986-14346975	3.52658	13.2899	1.91399	2.8048	5e-05	0.000711489	3.7685	none available	none available	Sperm-Specific family, class S
F25G6.7	slc-17.8	WBGene00017798	V:8539719-8545543	0.177384	0.667915	1.91279	2.16744	0.0011	0.00906448	3.76536
C53A5.4	tag-191	WBGene00007049	V:14534424-14536288	0.293512	1.10385	1.91105	2.18175	0.0011	0.00906448	3.76083	none available	none available	Temporarily Assigned Gene name
F44G4.5		WBGene00009714	II:8999700-9000293	0.93585	3.51427	1.90887	2.21703	0.0007	0.00638451	3.75516	none available	none available	not known
R102.8		WBGene00011295	IV:10689587-10690305	0.628348	2.3527	1.90468	2.09617	0.00055	0.00531188	3.74426	none available	none available	not known
F45G2.5	bli-5	WBGene00000255	III:13427602-13429593	0.718629	2.68986	1.90421	2.2084	0.00055	0.00531188	3.74304	bli-5 encodes a protease inhibitor that affects the integrity of the cuticle and the development of the bursa in the adult male.	bli-5 encodes a protease inhibitor that affects the integrity of the cuticle and the development of the bursa in the adult male.	BLIstered cuticle
C44B11.4		WBGene00016634	III:3142211-3143749	4.50212	16.8356	1.90284	2.54796	0.0001	0.00130461	3.73948	none available	none available	not known
F56B6.6		WBGene00018937	X:3531829-3532799	0.572194	2.13773	1.9015	1.93957	0.00445	0.0262614	3.73602	none available	none available	not known
F55H12.1	snf-2	WBGene00004901	I:8871830-8875245	0.160929	0.600603	1.89998	2.19684	0.0007	0.00638451	3.7321	none available	none available	Sodium: Neurotransmitter symporter Family
ZK849.6		WBGene00014104	I:14198620-14198994	8.68369	32.3961	1.89944	1.97986	0.0018	0.0132241	3.73068	none available	none available	not known
T04C12.3		WBGene00011428	V:11064933-11065612	7.98697	29.7834	1.89879	2.98996	5e-05	0.000711489	3.729	none available	none available	not known
R13H9.1	rmd-6	WBGene00020070	IV:5068857-5069843	0.5163	1.92015	1.89494	2.07702	0.00125	0.0100146	3.71906	none available	none available	Regulator of Microtubule Dynamics
Y53F4B.37	gst-32	WBGene00001780	II:15177274-15178488	0.807034	3.00134	1.89491	2.29284	0.00025	0.00283144	3.71898	none available	none available	Glutathione S-Transferase
C54D10.1	cdr-2	WBGene00008296	V:12414661-12415682	41.0742	152.651	1.89394	4.11961	5e-05	0.000711489	3.71647	cdr-2 encodes a predicted transmembrane protein that is a member of the CDR (cadmium responsive) family of proteins; cdr-2 expression is increased upon exposure to cadmium ions, and loss of cdr-2 activity results in increased sensitivity to cadmium.	cdr-2 encodes a predicted transmembrane protein that is a member of the CDR (cadmium responsive) family of proteins; cdr-2 expression is increased upon exposure to cadmium ions, and loss of cdr-2 activity results in increased sensitivity to cadmium.	CaDmium Responsive
R07B1.8		WBGene00001608	X:9870819-9872533	0.283199	1.05098	1.89185	2.09591	0.0018	0.0132241	3.7111	none available	none available	not known
K07H8.5		WBGene00019506	IV:8271051-8273130	0.119172	0.441153	1.88823	1.70242	0.0092	0.0454612	3.70182	none available	none available	not known
T03F6.6		WBGene00011401	III:13377501-13380196	2.88705	10.6776	1.88692	2.84085	5e-05	0.000711489	3.69845	none available	none available	not known
H36L18.2		WBGene00010424	X:12652514-12653443	116.468	430.342	1.88555	4.19968	5e-05	0.000711489	3.69494	none available	none available	not known
T05F1.5		WBGene00011491	I:9633176-9635927	1.06575	3.93357	1.88397	2.56465	5e-05	0.000711489	3.69089	none available	none available	not known
C25D7.12		WBGene00007721	V:15032146-15033328	0.285606	1.05294	1.88232	1.99799	0.0013	0.0103462	3.68669	none available	none available	not known
C01G12.8	catp-4	WBGene00007248	II:14593427-14597521	1.13025	4.16639	1.88215	2.96383	5e-05	0.000711489	3.68626	none available	none available	Cation transporting ATPase
F21D9.2		WBGene00009016	V:19258515-19262414	0.810107	2.98572	1.88189	2.47095	5e-05	0.000711489	3.68559	none available	none available	not known
W03D8.9		WBGene00020990	I:2784629-2786069	5.43829	20.0189	1.88014	3.12771	5e-05	0.000711489	3.6811	none available	none available	not known
C45G9.9		WBGene00016680	III:5054566-5055717	0.702224	2.58338	1.87926	2.33342	0.0003	0.00330435	3.67885	none available	none available	not known
ZK1053.6		WBGene00014201	I:13238527-13240714	0.155464	0.571534	1.87826	1.93266	0.0025	0.0169037	3.67631	ZK1053.6 encodes an ortholog of human SLC41A1 (OMIM:610801) and bacterial MgtE; like its orthologs, ZK1053.6 is predicted to transport Mg(2+) into cells; ZK1053.6 is paralogous to K07H8.2 and ZK185.2, and has no obvious function in mass RNAi assays.	Other human orthologs of ZK1053.6 include SLC41A2 (OMIM:610802) and SLC41A3 (OMIM:610803).	not known
W01B6.2		WBGene00012169	IV:10073406-10075088	1.30119	4.77869	1.87678	2.59781	5e-05	0.000711489	3.67255	none available	none available	not known
R11H6.3	glb-22	WBGene00011251	V:14603885-14606441	0.25654	0.940233	1.87383	2.04464	0.0014	0.0109726	3.66505	glb-22 encodes a globin with no obvious function in mass RNAi assays.	glb-22 encodes a globin with no obvious function in mass RNAi assays.	GLoBin related
F17C8.7		WBGene00008912	III:4736033-4737220	1.00256	3.67085	1.87243	2.45546	5e-05	0.000711489	3.66148	none available	none available	not known
Y57G11B.7	irld-18	WBGene00013299	IV:14579238-14580986	0.299615	1.0964	1.87158	1.76661	0.00915	0.0453851	3.65936	none available	none available	Insulin/EGF-Receptor L Domain protein
T23E1.3		WBGene00020730	IV:3146889-3148854	0.288676	1.05604	1.87114	1.82609	0.007	0.0371471	3.65822	none available	none available	not known
K07F5.4	kin-24	WBGene00002206	IV:9839082-9840949	0.163375	0.595462	1.86582	1.71927	0.0054	0.0304957	3.64476	none available	none available	protein KINase
ZK262.3		WBGene00013950	V:18414316-18416827	0.442485	1.61224	1.86537	2.2022	0.00015	0.00184357	3.6436	none available	none available	not known
C53B7.5	odr-10	WBGene00003856	X:6864266-6865893	0.329713	1.2008	1.86472	2.12114	0.00065	0.0060198	3.64196	odr-10 encodes a seven transmembrane G protein-coupled olfactory receptor; ODR-10 activity is required, in the AWA neurons, for the attractive response to low concentrations of diacetyl; ODR-10 is strongly expressed in the cilia of the AWA olfactory neurons and, at low levels, in the CEP neurons; expression of odr-10 mRNA and of an odr-10::GFP fusion gene is greatly reduced in odr-7 mutant animal…	odr-10 encodes a seven transmembrane G protein-coupled olfactory receptor; ODR-10 activity is required, in the AWA neurons, for the attractive response to low concentrations of diacetyl; ODR-10 is strongly expressed in the cilia of the AWA olfactory neurons and, at low levels, in the CEP neurons; expression of odr-10 mRNA and of an odr-10::GFP fusion gene is greatly reduced in odr-7 mutant animal…	ODoRant response abnormal
C34D4.3		WBGene00016399	IV:7153644-7154166	10.1022	36.7068	1.86138	2.85745	5e-05	0.000711489	3.63355	none available	none available	not known
C50F4.10		WBGene00008235	V:9529981-9531550	0.938994	3.40739	1.85948	2.52038	5e-05	0.000711489	3.62877	none available	none available	not known
F59A1.15		WBGene00010300	V:17680628-17683875	0.191361	0.694379	1.85942	2.07901	0.0015	0.0115555	3.62863	none available	none available	not known
Y73B6A.1		WBGene00022228	IV:6661217-6668038	0.153101	0.555431	1.85913	1.80412	0.00615	0.0336257	3.62787	none available	none available	not known
C24B5.3	ptr-1	WBGene00004216	V:9178017-9181693	0.50848	1.84438	1.85888	2.64696	5e-05	0.000711489	3.62724	ptr-1 encodes an ortholog of Drosophila and human PTCHD3, which defines one of seven paralogous families of sterol sensing domain (SSD) proteins; individually, PTR-1 is weakly required for normal molting from L4 to adult stages; however, PTR-1, in conjunction with either PTR-16 alone or with PTR-6 and PTR-10, is strongly required for both molting and viability, with double ptr-1/-16 or triple ptr…	ptr-1 encodes an ortholog of Drosophila and human PTCHD3, which defines one of seven paralogous families of sterol sensing domain (SSD) proteins; individually, PTR-1 is weakly required for normal molting from L4 to adult stages; however, PTR-1, in conjunction with either PTR-16 alone or with PTR-6 and PTR-10, is strongly required for both molting and viability, with double ptr-1/-16 or triple ptr…	PaTched Related family
F08G12.8		WBGene00008589	X:11316959-11317873	1.88676	6.83611	1.85727	1.86998	0.0037	0.0226987	3.6232	none available	none available	not known
K07D4.9		WBGene00019488	II:4028570-4029979	6.98237	25.271	1.85569	2.71828	5e-05	0.000711489	3.61926	none available	none available	not known
T07H6.3	col-166	WBGene00000739	X:6279633-6280974	20.2373	73.198	1.85479	3.72484	5e-05	0.000711489	3.61698	none available	none available	COLlagen
M02D8.4	asns-2	WBGene00019730	X:8748375-8750910	4.89366	17.6967	1.85449	3.38114	5e-05	0.000711489	3.61625
Y6E2A.9	sfxn-1.3	WBGene00012402	V:15726837-15728306	0.197563	0.713847	1.8533	1.44892	0.0077	0.0398648	3.61326	none available	none available	SideroFleXiN (mitochondrial iron transporter)
T01C3.5	irld-14	WBGene00011322	V:14996567-14998140	0.907381	3.27746	1.8528	2.27716	0.00015	0.00184357	3.612	none available	none available	Insulin/EGF-Receptor L Domain protein
ZK1098.9		WBGene00014225	III:9544351-9545769	0.757414	2.73184	1.85072	2.18001	0.00045	0.00451848	3.6068	none available	none available	not known
Y59H11AM.4		WBGene00022008	IV:8569174-8569963	0.409806	1.47717	1.84982	1.76897	0.00715	0.0377212	3.60456	none available	none available	not known
C45G7.5	cdh-10	WBGene00000402	IV:2436512-2463367	0.335962	1.21038	1.84909	2.81607	5e-05	0.000711489	3.60273	cdh-10 encodes a member of the cadherin superfamily.	cdh-10 encodes a member of the cadherin superfamily.	CaDHerin family
Y73F8A.20		WBGene00013526	IV:15378462-15381646	0.294163	1.05957	1.84879	2.20657	0.00015	0.00184357	3.60198	none available	none available	not known
Y69E1A.3		WBGene00013475	IV:10952437-10954656	0.108306	0.389791	1.84758	1.78259	0.00455	0.0267095	3.59898	none available	none available	not known
F43D9.1		WBGene00009653	III:10488014-10500153	0.18619	0.669186	1.84563	2.42448	5e-05	0.000711489	3.5941	none available	none available	not known
Y46G5A.30	snf-5	WBGene00004904	II:12856104-12865731	1.90957	6.85872	1.84469	2.57758	5e-05	0.000711489	3.59176	none available	none available	Sodium: Neurotransmitter symporter Family
T07E3.6	pdf-1	WBGene00020317	III:6909374-6912418	9.68584	34.7633	1.84362	3.35527	5e-05	0.000711489	3.58908	none available	none available	PDF (arthropod Pigment Dispersing Factor) homolog
C27D6.11		WBGene00044388	II:5159764-5161112	0.93184	3.34317	1.84306	2.422	0.00015	0.00184357	3.58771	none available	none available	not known
C43F9.5		WBGene00008073	IV:10589395-10590693	0.487078	1.74739	1.84298	2.01523	0.00145	0.0112727	3.5875	none available	none available	not known
C37A2.3	acdh-5	WBGene00016491	I:6784881-6787071	0.632882	2.27044	1.84296	2.41312	5e-05	0.000711489	3.58746	none available	none available	Acyl CoA DeHydrogenase
ZC168.6	ssp-34	WBGene00013858	IV:10738230-10738630	7.7081	27.6471	1.84268	2.60677	5e-05	0.000711489	3.58676	none available	none available	Sperm Specific family, class P
F38E11.1	hsp-12.3	WBGene00002012	IV:9444874-9445256	8.92515	31.9882	1.84159	2.71313	5e-05	0.000711489	3.58405	hsp-12.3 encodes a small heat-shock protein that forms heterotetramers with HSP-12.2 and has no chaperone-like activity; structurally, HSP-12.3 is mostly a beta-sheet; at least one HSP-12 (which may or may not be HSP-12.2) is ubiquitously expressed in L1 larvae, and later expressed in adult spermatids (and perhaps spermatocytes), and some adult vulval cells; hsp-12.3 is upregulated in daf-2 mutan…	hsp-12.3 encodes a small heat-shock protein that forms heterotetramers with HSP-12.2 and has no chaperone-like activity; structurally, HSP-12.3 is mostly a beta-sheet; at least one HSP-12 (which may or may not be HSP-12.2) is ubiquitously expressed in L1 larvae, and later expressed in adult spermatids (and perhaps spermatocytes), and some adult vulval cells; hsp-12.3 is upregulated in daf-2 mutan…	Heat Shock Protein
R13A1.5		WBGene00020043	IV:7191153-7191824	0.815627	2.92295	1.84144	2.06877	0.00165	0.012387	3.58368	none available	none available	not known
T20H4.2		WBGene00020635	III:7241318-7242829	0.730814	2.6119	1.83752	2.22975	0.00015	0.00184357	3.57396	none available	none available	not known
F09G2.6	ugt-36	WBGene00017315	V:7166989-7169186	0.335444	1.19843	1.837	2.30005	0.0004	0.00414032	3.57267	none available	none available	UDP-GlucuronosylTransferase
F29B9.7		WBGene00017922	IV:4649863-4650594	1.56665	5.59369	1.83612	2.27123	0.0002	0.00235	3.57048	none available	none available	not known
C04G2.5		WBGene00007306	IV:10094223-10095197	0.567886	2.02755	1.83606	2.04886	0.0014	0.0109726	3.57035	none available	none available	not known
C02F12.3	snet-1	WBGene00015354	X:3668083-3668930	5.01626	17.9079	1.83591	2.85809	5e-05	0.000711489	3.56997	none available	none available	snet (Suppressor of NEp Two)
K01D12.7		WBGene00010466	V:12401128-12401818	2.15405	7.68599	1.83518	2.17323	0.0004	0.00414032	3.56816	none available	none available	not known
K07A12.6	hot-5	WBGene00001990	I:8683212-8687102	0.587065	2.0856	1.82887	2.0088	0.00315	0.0201469	3.55259	hot-5 encodes a predicted membrane-associated protein that is a member of the Ly-6 superfamily of glycosylphosphatidylinositol (GPI)-linked signaling proteins and is homologous to ODR-2, a neuronally expressed protein required for olfaction; as loss of hot-5 activity via RNA-mediated interference (RNAi) does not result in any abnormalities, the precise role of HOT-5 in C. elegans development and/…	hot-5 encodes a predicted membrane-associated protein that is a member of the Ly-6 superfamily of glycosylphosphatidylinositol (GPI)-linked signaling proteins and is homologous to ODR-2, a neuronally expressed protein required for olfaction; as loss of hot-5 activity via RNA-mediated interference (RNAi) does not result in any abnormalities, the precise role of HOT-5 in C. elegans development and/…	Homolog of Odr-2 (Two)
F13C5.5		WBGene00017426	X:604927-608493	6.05578	21.5133	1.82884	2.89844	5e-05	0.000711489	3.55252	none available	none available	not known
Y37E11B.10		WBGene00021381	IV:3603543-3606461	2.15953	7.66507	1.82758	2.47925	5e-05	0.000711489	3.54942	none available	none available	not known
T13F2.9		WBGene00011748	IV:9767978-9768989	4.72089	16.7117	1.82373	2.82507	5e-05	0.000711489	3.53995	none available	none available	not known
C30H6.2	tag-141	WBGene00006487	IV:17364955-17366411	0.216237	0.76499	1.82282	1.82736	0.0035	0.0218243	3.53774	tag-141/C30H6.2 encodes a putative zinc transporter orthologous to human SLC39A4 (OMIM:607059, mutated in acrodermatitis enteropathica).	tag-141/C30H6.2 encodes a putative zinc transporter orthologous to human SLC39A4 (OMIM:607059, mutated in acrodermatitis enteropathica).	Temporarily Assigned Gene name
F42G8.8		WBGene00018359	IV:8119071-8122221	0.428558	1.51482	1.82159	2.30077	5e-05	0.000711489	3.53469	none available	none available	not known
C47A4.3		WBGene00008124	IV:13741008-13742232	0.825574	2.91756	1.8213	2.27303	0.00025	0.00283144	3.53398	none available	none available	not known
ZK1320.10	nlp-11	WBGene00003749	II:9689584-9691864	5.31404	18.7716	1.82067	2.81379	5e-05	0.000711489	3.53245	none available	none available	Neuropeptide-Like Protein
E03H12.7		WBGene00017114	IV:4987746-4988587	2.93622	10.3718	1.82064	2.47685	5e-05	0.000711489	3.53236	none available	none available	not known
K11G9.4	egl-46	WBGene00001210	V:6679129-6681558	0.198309	0.700135	1.81989	2.02847	0.00155	0.0118396	3.53053	egl-46 encodes a transcription factor with similarity to the TFIIA-like zinc-finger protein family; egl-46 activity is required for coordinated locomotion, morphology and process formation of the touch cells, male mating efficiency, HSN cell migration, differentiation, and axonal outgrowth, serotonin production and also terminal divisions of the Q neuroblasts; egl-46 acts to inhibit touch cell fa…	egl-46 encodes a transcription factor with similarity to the TFIIA-like zinc-finger protein family; egl-46 activity is required for coordinated locomotion, morphology and process formation of the touch cells, male mating efficiency, HSN cell migration, differentiation, and axonal outgrowth, serotonin production and also terminal divisions of the Q neuroblasts; egl-46 acts to inhibit touch cell fa…	EGg Laying defective
AH10.1	acs-10	WBGene00007082	V:14146487-14148763	1.04569	3.68356	1.81664	2.5673	5e-05	0.000711489	3.52261	none available	none available	fatty Acid CoA Synthetase family
K02G10.4	flp-11	WBGene00001454	X:4677314-4678064	13.2078	46.4711	1.81494	2.32833	5e-05	0.000711489	3.51846	none available	none available	FMRF-Like Peptide
C30B5.6		WBGene00016247	II:6219478-6221667	0.165708	0.582748	1.81423	2.02587	0.0012	0.00967848	3.51672	none available	none available	not known
D2005.2	nlp-8	WBGene00003746	I:7800445-7801816	4.46568	15.6861	1.81254	2.82061	5e-05	0.000711489	3.51259	none available	none available	Neuropeptide-Like Protein
Y50E8A.12		WBGene00013055	V:14782690-14783980	1.08653	3.81353	1.8114	2.24901	0.00055	0.00531188	3.50982	Y50E8A.12 encodes a protein with a THAP or THAP-like domain that is required for normal levels of fat storage; other proteins with THAP or THAP-like domains include LIN-15A, LIN-15B, LIN-36, and HIM-17 (which all interact with LIN-35/Rb), as well as CDC-14B, CTB-1, GON-14, and ~100 other proteins such as Drosophila P element transposase and human nuclear proapoptotic factor THAP1.	Y50E8A.12 encodes a protein with a THAP or THAP-like domain that is required for normal levels of fat storage; other proteins with THAP or THAP-like domains include LIN-15A, LIN-15B, LIN-36, and HIM-17 (which all interact with LIN-35/Rb), as well as CDC-14B, CTB-1, GON-14, and ~100 other proteins such as Drosophila P element transposase and human nuclear proapoptotic factor THAP1.	not known
C30G7.3		WBGene00044177	V:14942113-14945645	1.77607	6.23209	1.81103	2.55985	5e-05	0.000711489	3.50892	none available	none available	not known
F58A6.5		WBGene00019024	II:5146952-5148444	0.588686	2.06548	1.81091	2.10093	0.00085	0.00741963	3.50863	none available	none available	not known
ZK1225.6	ssp-31	WBGene00006048	I:13219073-13219533	4.20275	14.7427	1.8106	2.51567	5e-05	0.000711489	3.50787	none available	none available	Sperm Specific family, class P
T27E7.1		WBGene00012087	IV:14519723-14520964	6.12437	21.4597	1.809	2.94531	5e-05	0.000711489	3.50398	none available	none available	not known
C47A10.1	pgp-9	WBGene00004003	V:17755864-17764710	6.49284	22.7163	1.80681	3.94544	5e-05	0.000711489	3.49867	pgp-9 encodes an ATP-binding protein that is a member of the P-glycoprotein subclass of the ATP-binding cassette (ABC) transporter superfamily; PGP-9 is predicted to function as a transmembrane protein that couples energy to transport of various molecules across membranes, and loss of pgp-9 activity via RNAi can result in embryonic lethality; pgp-9 promoter-gfp fusion proteins are expressed in th…	pgp-9 encodes an ATP-binding protein that is a member of the P-glycoprotein subclass of the ATP-binding cassette (ABC) transporter superfamily; PGP-9 is predicted to function as a transmembrane protein that couples energy to transport of various molecules across membranes, and loss of pgp-9 activity via RNAi can result in embryonic lethality; pgp-9 promoter-gfp fusion proteins are expressed in th…	P-GlycoProtein related
Y18H1A.15		WBGene00044434	I:731982-736553	0.128071	0.448067	1.80678	1.8861	0.0037	0.0226987	3.49858	none available	none available	not known
D2062.4		WBGene00017056	II:2623923-2624531	1.28478	4.49306	1.80618	1.80506	0.00355	0.0220598	3.49714	none available	none available	not known
F28H1.5		WBGene00017910	I:3978494-3979526	0.740528	2.58671	1.80449	1.63227	0.0102	0.0487015	3.49306	none available	none available	not known
T23F6.3		WBGene00011951	IV:12723071-12724571	0.704272	2.45968	1.80427	2.20859	0.00045	0.00451848	3.49251	none available	none available	not known
Y47D3A.13		WBGene00012926	III:11223327-11223985	2.08048	7.26495	1.80404	2.34571	0.0002	0.00235	3.49196	none available	none available	not known
C34C6.3		WBGene00007916	II:8691880-8693963	0.404638	1.40882	1.79979	2.34478	0.00015	0.00184357	3.48168	none available	none available	not known
K08C9.1		WBGene00010650	I:11484809-11486486	1.31113	4.55757	1.79745	2.41093	0.00015	0.00184357	3.47606	none available	none available	not known
M153.1		WBGene00010924	X:12146756-12148612	3.18524	11.0543	1.79513	2.94238	5e-05	0.000711489	3.47048	none available	none available	not known
W01B11.5	pqn-72	WBGene00004154	I:3269477-3280884	2.52938	8.77559	1.79471	2.88647	5e-05	0.000711489	3.46946	The protein product of this gene is predicted to contain a glutamine/asparagine (Q/N)-rich ('prion') domain, by the algorithm of Michelitsch and Weissman (as of the WS77 release of WormBase, i.e., in wormpep77).	Proteins bearing such domains can sometimes stably exist in at least two distinct physical states, each associated with a different phenotype; propagation of one of these traits is achieved by a self-perpetuating change in the protein from one form to the other, mediated by conformational changes in the glutamine/asparagine-rich domain. Prion domains are both modular and transferable to other pro…	Prion-like-(Q/N-rich)-domain-bearing protein
K06H7.8		WBGene00019459	III:8096661-8098078	0.386835	1.34074	1.79324	2.0698	0.00105	0.00875243	3.46592	none available	none available	not known
K12G11.3	sodh-1	WBGene00010790	V:11888213-11889612	11.3299	39.1138	1.78754	3.52441	5e-05	0.000711489	3.45226	none available	none available	SOrbitol DeHydrogenase family
M02D8.6		WBGene00019732	X:8731270-8731852	1.42378	4.90983	1.78595	2.21884	0.00025	0.00283144	3.44845	none available	none available	not known
Y42H9AR.2		WBGene00021537	IV:8099898-8101405	0.341126	1.1757	1.78514	1.91468	0.00285	0.0186667	3.44653	none available	none available	not known
C03G5.2	nspc-7	WBGene00015392	X:8541804-8542224	3.21111	11.0632	1.78463	2.26345	0.00015	0.00184357	3.44529	none available	none available	Nematode Specific Peptide family, group C
R102.11		WBGene00077714	IV:10698432-10699732	0.879928	3.01326	1.77587	2.0837	0.001	0.00844295	3.42444	none available	none available	not known
C16D2.1		WBGene00007633	II:9132134-9134459	0.896236	3.06257	1.77279	1.64468	0.00385	0.0234593	3.41715	none available	none available	not known
R03D7.8		WBGene00010992	II:10953516-10956801	0.181766	0.620891	1.77226	1.95425	0.0019	0.0137281	3.41588	none available	none available	not known
T16H12.6	kel-10	WBGene00002186	III:10098382-10101477	1.03004	3.51821	1.77214	2.52227	5e-05	0.000711489	3.41561	none available	none available	KELch-repeat containing protein
T03F1.5	gsp-4	WBGene00020187	I:3838238-3839675	4.15702	14.1945	1.77171	2.85952	5e-05	0.000711489	3.41459	none available	none available	GLC7 (yeast Glc Seven) like Phosphatase
F44D12.5	msd-2	WBGene00009682	IV:10029027-10029474	12.5158	42.7206	1.77119	2.81867	5e-05	0.000711489	3.41333	none available	none available	Major Sperm protein Domain containing
C30H6.10		WBGene00007827	IV:17368546-17370465	1.41103	4.80658	1.76826	1.98094	0.00155	0.0118396	3.40643	none available	none available	not known
F07A5.2		WBGene00008541	I:7352441-7353699	7.74364	26.3596	1.76725	3.11067	5e-05	0.000711489	3.40403	none available	none available	not known
Y77E11A.12		WBGene00022313	IV:1461920-1475108	1.80056	6.12905	1.76721	2.80761	5e-05	0.000711489	3.40397	none available	none available	not known
W03C9.1		WBGene00012219	II:11960928-11961977	0.564655	1.92202	1.76718	2.04927	0.00075	0.00672158	3.40388	none available	none available	not known
F25H8.5	dur-1	WBGene00001113	IV:9921912-9928195	4.46515	15.1805	1.76544	2.99876	5e-05	0.000711489	3.39977	The dur-1 ('Dauer UpRegulated') gene encodes proteins (DUR-1A and DUR-1C) that are predicted to be hydrophilic and heat-resistant, and that might participate in anhydrobiosis; expression of at least one dur-1 transcript is upregulated in dauer larvae and other transcripts may be specifically expressed in dauer larvae.	F25H8.5A and F25H8.5C belong to a class of proteins known as LEA (for 'late embryogenesis abundant') proteins: such proteins accumulate in response to drought in many plants, and one such protein is induced in Aphelenchus avenae nematodes undergoing anhydrobiosis. LEA proteins, because of their repeat sequences, are likely to be extremely hydrophilic and resistant to denaturation by heat. They th…	Dauer Up-Regulated
F59C6.6	nlp-4	WBGene00003742	I:10516062-10517730	1.05357	3.57496	1.76264	2.22255	0.00045	0.00451848	3.39319	nlp-4 encodes three predicted neuropeptide-like proteins; nlp-4 has no none homologs in other nematode species, and its expression pattern has not been determined; in addition, as loss of nlp-4 activity via large-scale RNAi screens does not result in any obvious abnormalities, the precise role of nlp-4-encoded peptides in development and/or behavior is not yet known.	nlp-4 encodes three predicted neuropeptide-like proteins; nlp-4 has no none homologs in other nematode species, and its expression pattern has not been determined; in addition, as loss of nlp-4 activity via large-scale RNAi screens does not result in any obvious abnormalities, the precise role of nlp-4-encoded peptides in development and/or behavior is not yet known.	Neuropeptide-Like Protein
Y38C1AA.9		WBGene00021400	IV:156138-157890	1.08165	3.66366	1.76005	2.08872	0.0012	0.00967848	3.3871	none available	none available	not known
K08A2.2		WBGene00019512	II:2991611-2994269	0.619329	2.09707	1.7596	2.22642	0.00045	0.00451848	3.38604	none available	none available	not known
C12D8.19	fipr-9	WBGene00044175	V:10221668-10221933	14.848	50.2703	1.75944	2.20347	0.00045	0.00451848	3.38566	none available	none available	FIP (Fungus-Induced Protein) Related
F53H4.3		WBGene00010008	X:15885636-15887507	1.56935	5.31249	1.75922	2.35218	5e-05	0.000711489	3.38515	none available	none available	not known
C53A3.2		WBGene00016892	V:5762520-5763829	6.78194	22.9504	1.75875	3.17122	5e-05	0.000711489	3.38405	none available	none available	not known
ZK1053.2		WBGene00014197	I:13232144-13234648	0.783327	2.64615	1.75621	2.39069	5e-05	0.000711489	3.37809	none available	none available	not known
C01C4.1	nlp-1	WBGene00003739	X:3727560-3728423	4.40941	14.8773	1.75446	2.62518	5e-05	0.000711489	3.37399	nlp-1 encodes a predicted neuropeptide-like protein of the MSFamide family with similarity to Aplysia californica (sea hare) buccalin, a neuropeptide that regulates acetylcholine-induced muscle contraction; NLP-1 is expressed in the phasmid PHB tail sensory neuron, lateral neurons, head neurons, and the intestine; the precise role of NLP-1 in nervous system function and development is not yet kno…	nlp-1 encodes a predicted neuropeptide-like protein of the MSFamide family with similarity to Aplysia californica (sea hare) buccalin, a neuropeptide that regulates acetylcholine-induced muscle contraction; NLP-1 is expressed in the phasmid PHB tail sensory neuron, lateral neurons, head neurons, and the intestine; the precise role of NLP-1 in nervous system function and development is not yet kno…	Neuropeptide-Like Protein
D1009.4	nlp-14	WBGene00003752	X:8917375-8919363	4.84059	16.3081	1.75233	2.87103	5e-05	0.000711489	3.36903	none available	none available	Neuropeptide-Like Protein
B0272.1	tbb-4	WBGene00006538	X:9434398-9436826	0.331518	1.1168	1.75221	2.18017	0.00025	0.00283144	3.36875	none available	none available	TuBulin, Beta
F35D11.2	pqn-35	WBGene00004122	II:4612976-4626082	1.94735	6.55526	1.75114	2.5178	5e-05	0.000711489	3.36625	The protein product of this gene is predicted to contain a glutamine/asparagine (Q/N)-rich ('prion') domain, by the algorithm of Michelitsch and Weissman (as of the WS77 release of WormBase, i.e., in wormpep77).	Proteins bearing such domains can sometimes stably exist in at least two distinct physical states, each associated with a different phenotype; propagation of one of these traits is achieved by a self-perpetuating change in the protein from one form to the other, mediated by conformational changes in the glutamine/asparagine-rich domain. Prion domains are both modular and transferable to other pro…	Prion-like-(Q/N-rich)-domain-bearing protein
T03D8.3	sbt-1	WBGene00011392	V:20823103-20824275	33.5873	113.061	1.75111	3.51763	5e-05	0.000711489	3.36618	sbt-1 encodes the C. elegans ortholog of the neuroendocrine chaperone 7B2; by homology, SBT-1 is predicted to function in the maturation/activation of the EGL-3/PC2 proprotein convertase; accordingly, mass spectrometry analysis indicates that sbt-1 activity is required for production of some neuropeptides; sbt-1 mutant animals are also aldicarb resistant, suggesting that SBT-1 is required for nor…	sbt-1 encodes the C. elegans ortholog of the neuroendocrine chaperone 7B2; by homology, SBT-1 is predicted to function in the maturation/activation of the EGL-3/PC2 proprotein convertase; accordingly, mass spectrometry analysis indicates that sbt-1 activity is required for production of some neuropeptides; sbt-1 mutant animals are also aldicarb resistant, suggesting that SBT-1 is required for nor…	Seven B Two (mammalian 7BT prohormone convertase chaperone) homolog
T08G5.10	mtl-2	WBGene00003474	V:14018250-14018622	960.086	3224.14	1.74768	3.97887	5e-05	0.000711489	3.35818	mtl-2 encodes one of two C. elegans metallothioneins, small, cysteine-rich, metal-binding proteins; MTL-2 functions in metal detoxification and homeostasis and stress adaptation; in addition, mtl-2 plays a role in regulating growth and fertility; mtl-2 expression is induced in larval and adult intestinal cells following exposure to cadmium or heat shock; MTL-2 intestinal expression is dependent u…	mtl-2 encodes one of two C. elegans metallothioneins, small, cysteine-rich, metal-binding proteins; MTL-2 functions in metal detoxification and homeostasis and stress adaptation; in addition, mtl-2 plays a role in regulating growth and fertility; mtl-2 expression is induced in larval and adult intestinal cells following exposure to cadmium or heat shock; MTL-2 intestinal expression is dependent u…	MeTaLlothionein
F31F6.5	daf-6	WBGene00000902	X:14888415-14894181	0.197027	0.660653	1.7455	2.16858	0.00035	0.0037298	3.35311	daf-6 encodes a Patched-related protein; daf-6 is required for amphid channel morphogenesis and thus, also for normal morphology of the outer labial sensilla; specifically, daf-6 is required for restricting the amphid sensory compartment diameter; daf-6 mutants display defects in several neuron-mediated functions including dauer larvae formation, chemotaxis, osmotic avoidance, male mating, negati…	The ectopic axonal phenotype of ASJ in daf-6 mutants is temperature-sensitive, being much greater at 25 degrees C than at 15 degrees C.	abnormal DAuer Formation
ZK616.8		WBGene00022778	IV:5409558-5412137	0.317995	1.06556	1.74453	1.94659	0.0015	0.0115555	3.35087	none available	none available	not known
C39B5.5		WBGene00016523	III:2208257-2217083	7.28271	24.3957	1.74408	3.22461	5e-05	0.000711489	3.34981	none available	none available	not known
ZK596.3		WBGene00014008	IV:10902052-10904327	0.45366	1.51495	1.73958	2.09709	0.00105	0.00875243	3.3394	none available	none available	not known
E02A10.4		WBGene00008454	V:12566004-12567929	2.6378	8.80644	1.73922	2.40902	5e-05	0.000711489	3.33855	none available	none available	not known
C52G5.2		WBGene00008260	X:12843234-12845305	13.4386	44.8449	1.73856	3.14945	5e-05	0.000711489	3.33702	none available	none available	not known
Y43C5B.2		WBGene00012785	IV:10351416-10352254	0.394062	1.31449	1.73801	1.9072	0.0029	0.0189511	3.33574	none available	none available	not known
K07A1.4		WBGene00010611	I:9588710-9589905	0.930852	3.10463	1.7378	2.29341	0.00045	0.00451848	3.33526	none available	none available	not known
F21H7.2		WBGene00009028	V:16227127-16229867	0.776005	2.58641	1.73681	2.45316	5e-05	0.000711489	3.33298	none available	none available	not known
F08D12.10	sdz-9	WBGene00017253	II:2772388-2773612	0.198148	0.659818	1.73549	1.71888	0.00835	0.0423041	3.32993	This gene encodes a protein containing an F-box, a motif predicted to mediate protein-protein interactions either with homologs of yeast Skp-1p or with other proteins; its encoded protein also contains a Pfam-B45 motif of presently unknown function.	The F-box motif consists of roughly 50 amino acids. There are at least 11 F-box genes encoded by the genome of budding yeast, 22 in Drosophila, and 38 in human beings; but a striking 326 F-box genes are predicted to exist in C. elegans, comprising 1.6% of the protein-coding genome. This disproportionate number of F-box genes is paralleled by the number of Skp-1 homologs (which are potential F-box…	SKN-1 Dependent Zygotic transcript
F56D6.13		WBGene00044475	IV:3909389-3909793	1.83945	6.11857	1.73392	2.05413	0.0011	0.00906448	3.3263	none available	none available	not known
F27C8.5		WBGene00009185	IV:9589768-9592503	0.589365	1.95961	1.73333	2.24381	0.0002	0.00235	3.32495	none available	none available	not known
C08F11.1		WBGene00007450	IV:13623801-13625509	1.13338	3.76698	1.73278	2.22287	0.0003	0.00330435	3.32367	none available	none available	not known
Y25C1A.1	clec-123	WBGene00021288	II:3114249-3116744	1.25609	4.17082	1.73139	2.49973	5e-05	0.000711489	3.32048	none available	none available	C-type LECtin
ZK1307.3		WBGene00014246	II:9652230-9652939	2.07298	6.87125	1.72887	2.13742	0.0004	0.00414032	3.31467	none available	none available	not known
M79.4	flp-19	WBGene00001462	X:10604739-10605757	5.06308	16.7292	1.72428	2.48353	5e-05	0.000711489	3.30415	none available	none available	FMRF-Like Peptide
ZK809.1		WBGene00014085	IV:11642070-11643675	0.137756	0.455047	1.7239	1.63315	0.00975	0.0473839	3.30328	none available	none available	not known
Y59E9AL.2		WBGene00043743	IV:5226879-5228219	1.0569	3.4889	1.72293	2.34727	5e-05	0.000711489	3.30107	The corresponding CDS object for this gene had been created and removed before WormBase introduced the concept of unique gene identifiers. This (dead) gene object exists as an attempt to make sure that a gene ID exists for every worm gene prediction that has ever existed.	none available	not known
Y15E3A.2	glb-28	WBGene00012441	X:15314904-15317139	0.597776	1.97233	1.72223	1.96609	0.0017	0.012644	3.29945	glb-28 encodes a globin with no obvious function in mass RNAi assays.	glb-28 encodes a globin with no obvious function in mass RNAi assays.	GLoBin related
Y37H2A.14		WBGene00045416	V:18143703-18144586	30.5809	100.738	1.7199	3.16378	5e-05	0.000711489	3.29415	none available	none available	not known
F39H12.4	igcm-1	WBGene00018215	X:845729-851507	0.134747	0.443011	1.71709	2.07676	0.0006	0.00565843	3.28772	igcm-1 encodes a protein containing immunoglobulin and fibronectin repeats; igcm-1 promoter::gfp fusions are expressed in the labial neurons, including the sheath and socket cells, as well as in the pharynx and lateral hypodermis.	igcm-1 encodes a protein containing immunoglobulin and fibronectin repeats; igcm-1 promoter::gfp fusions are expressed in the labial neurons, including the sheath and socket cells, as well as in the pharynx and lateral hypodermis.	ImmunoGlobulin-like Cell adhesion Molecule family
Y73B6BL.21	sfrp-1	WBGene00022242	IV:6396597-6402411	0.306874	1.00824	1.71612	1.93575	0.0019	0.0137281	3.28552
F41D9.2		WBGene00018282	X:8382650-8384884	11.3275	37.166	1.71416	2.69562	5e-05	0.000711489	3.28104	none available	none available	not known
R08F11.3	cyp-33C8	WBGene00019967	V:3800770-3803440	22.2695	73.0196	1.71321	3.65885	5e-05	0.000711489	3.27891	none available	none available	CYtochrome P450 family
T28C6.5		WBGene00012120	IV:8821428-8822782	0.348939	1.14348	1.71239	1.89202	0.00215	0.0149939	3.27702	none available	none available	not known
F11E6.3		WBGene00008707	IV:17470463-17471979	274.958	900.446	1.71143	4.11385	5e-05	0.000711489	3.27485	none available	none available	not known
ZK418.2		WBGene00022732	III:7091233-7093327	0.320299	1.04891	1.71139	1.90287	0.0018	0.0132241	3.27478	none available	none available	not known
C03C11.1		WBGene00007274	I:10014724-10015426	1.49218	4.87208	1.70712	2.1313	0.00035	0.0037298	3.26508	none available	none available	not known
F08G2.8		WBGene00008579	II:13852217-13855136	0.693819	2.26508	1.70693	2.06842	0.00115	0.00935891	3.26466	none available	none available	not known
C26B2.8		WBGene00016130	IV:8014109-8015619	0.193519	0.631104	1.7054	1.72557	0.0078	0.0402238	3.2612	none available	none available	not known
D2062.7		WBGene00017059	II:2616905-2617371	4.07803	13.2601	1.70115	2.38197	0.00015	0.00184357	3.25159	none available	none available	not known
C52B9.11	ets-10	WBGene00016870	X:4284179-4284907	0.428438	1.39294	1.70097	1.65118	0.0103	0.0490815	3.25121	none available	none available	ETS class transcription factor
T28B8.2	ins-18	WBGene00002101	I:8147420-8149645	2.73657	8.88099	1.69835	2.16771	0.00045	0.00451848	3.2453	ins-18 encodes one of 40 C. elegans insulin/IGF-like peptides; INS-18, along with INS-1, are the only two C. elegans insulins that contain a C peptide, characteristic of mammalian insulins, connecting the B and A chains; overexpression of ins-18 induces dauer arrest at 26 degrees C and enhances the dauer arrest seen in a daf-2 mutant at 20 degrees C, suggesting that INS-18 functions to antagonize…	Disruption of ins-18 expression induces an an extended life span like that arising from mutation of daf-2. Although INS-18 has has low amino acid sequence identity with insulin and IGF-1, and contains additional three residues (PPG) in the B chain, the predicted overall structure is similar to those of insulin and IGF-1. Organization of the precursor INS-18 protein is similar to that of preproins…	INSulin related
Y66A7A.6	gly-8	WBGene00001633	III:11624871-11628119	13.2655	43.047	1.69823	3.36497	5e-05	0.000711489	3.24503	gly-8 encodes a predicted transmembrane polypeptide N-acetylgalactosaminyl transferase (ppGaNTase) similar to the essential Drosophila ppGaNTase encoded by Pgant35A; by homology, GLY-8 is predicted to function as a Golgi enzyme that catalyzes transfer of N-acetylgalactosamine to serine and threonine-containing acceptor peptides, thus initiating mucin-type O-glycosylation; as loss of gly-8 activit…	GLY-8 is distinct from other C. elegans GalNAc transferases in that it does not contain a C-terminal ricin-like lectin domain, the function of which is not yet known.	GLYcosylation related
M05B5.1		WBGene00010869	I:7177950-7179428	0.944815	3.06504	1.6978	2.3243	5e-05	0.000711489	3.24406	none available	none available	not known
C25G4.6	smz-1	WBGene00007733	IV:12455085-12456144	5.54602	17.9815	1.69699	2.78089	5e-05	0.000711489	3.24223	none available	none available	Sperm Meiosis PDZ domain containing proteins
T27F6.8		WBGene00012107	I:12497441-12499806	2.44599	7.91649	1.69444	2.77386	5e-05	0.000711489	3.23652	This gene encodes a protein containing an F-box, a motif predicted to mediate protein-protein interactions either with homologs of yeast Skp-1p or with other proteins.	The F-box motif consists of roughly 50 amino acids. There are at least 11 F-box genes encoded by the genome of budding yeast, 22 in Drosophila, and 38 in human beings; but a striking 326 F-box genes are predicted to exist in C. elegans, comprising 1.6% of the protein-coding genome. This disproportionate number of F-box genes is paralleled by the number of Skp-1 homologs (which are potential F-box…	not known
Y46C8AL.1	clec-73	WBGene00021579	IV:3953928-3956200	1.07287	3.46979	1.69337	2.46357	5e-05	0.000711489	3.23412	none available	none available	C-type LECtin
C27D8.1		WBGene00007777	IV:12717851-12719345	1.96598	6.35603	1.69288	2.46808	5e-05	0.000711489	3.23301	none available	none available	not known
C26F1.10	flp-21	WBGene00001464	V:7793345-7794002	4.31128	13.9359	1.69261	2.31081	5e-05	0.000711489	3.23243	flp-21 encodes a single FMRFamide-related neuropeptide (FaRP) that serves as a ligand for NPR-1, a G protein-coupled receptor that regulates social versus solitary feeding behavior in several Caenorhabditis species; genetic analysis suggests that FLP-21 acts through NPR-1 to inhibit social feeding behavior; FLP-21 is expressed in the ADL, ASE and ASH sensory neurons, the URA motor neurons, the MC…	Transgenic overexpression of FLP-21, or direct injection of FLP-21 protein, in social strains of C. elegans renders them solitary; conversely, a deletion allele of flp-21 gives a social phenotype to an otherwise solitary strain; FLP-21 is expressed in the ADL, ASE and ASH sensory neurons, the URA motor neurons, the MC, M2 and M4 pharyngeal neurons, and the intestine. Since the phenotype of flp-21…	FMRF-Like Peptide
W02A2.9		WBGene00044280	IV:13347653-13348542	38.376	123.991	1.69195	2.10784	0.00085	0.00741963	3.23095	none available	none available	not known
F48C11.3	nlp-3	WBGene00003741	X:13177775-13178376	8.17757	26.4183	1.69179	2.52975	0.0001	0.00130461	3.23058	nlp-3 encodes a neuropeptide-like protein of the GFxGF family with similarity to orcokinins, highly conserved peptides native to crustaceans that enhance hindgut contractions; NLP-3 is expressed in neurons in the head, pharynx, and vulva, and in the intestine; the precise role of NLP-3 in nervous system function and development is not yet clear.	Although nlp-3 does not actually encode peptides with a GFxGF motif, peptides encoded by nlp-3 are highly similar to peptides encoded by nlp-14 and nlp-25, which do contain the GFxGF motif at their C-terminus, thus rationalizing this family grouping.	Neuropeptide-Like Protein
K04H4.7	flp-25	WBGene00010575	III:9361427-9365260	1.97746	6.38217	1.6904	2.25253	0.00015	0.00184357	3.22746	none available	none available	FMRF-Like Peptide
R03A10.2	flp-32	WBGene00010982	X:15433718-15435275	2.73646	8.82781	1.68974	2.21412	0.0004	0.00414032	3.226	none available	none available	FMRF-Like Peptide
T27A3.4	spch-3	WBGene00020840	I:6098978-6099728	7.86076	25.336	1.68845	2.6966	5e-05	0.000711489	3.2231	none available	none available	not known
Y39E4B.11		WBGene00012720	III:13204861-13207274	0.610618	1.96794	1.68834	2.03802	0.0014	0.0109726	3.22287	none available	none available	not known
F55C5.2		WBGene00010092	V:12264373-12265481	0.449565	1.44736	1.68683	1.92866	0.0015	0.0115555	3.21947	none available	none available	not known
F36A4.10	col-34	WBGene00000611	IV:4243540-4244603	8.55259	27.5322	1.68668	2.95875	5e-05	0.000711489	3.21917	col-34 encodes a cuticle collagen protein and is a critical component of male tail cuticle organization affecting ray morphology.	col-34 encodes a cuticle collagen protein and is a critical component of male tail cuticle organization affecting ray morphology.	COLlagen
K10C9.1		WBGene00019623	V:1075201-1079599	0.829056	2.66222	1.68309	1.62739	0.01015	0.0485914	3.21115	none available	none available	not known
F56D6.15	clec-69	WBGene00044642	IV:3929643-3931568	0.261047	0.836541	1.68013	1.94213	0.0025	0.0169037	3.20456	none available	none available	C-type LECtin
F26D11.2		WBGene00017819	V:7959310-7960938	0.281179	0.900761	1.67966	1.92143	0.003	0.0194112	3.20351	none available	none available	not known
K11E4.1		WBGene00010773	X:13714115-13716205	0.993707	3.18157	1.67885	2.25741	0.0002	0.00235	3.20172	none available	none available	not known
R10E9.2		WBGene00011214	III:3962704-3964075	11.0496	35.3657	1.67836	2.97048	5e-05	0.000711489	3.20063	none available	none available	not known
R173.4	flp-26	WBGene00020126	X:7029086-7029591	6.62316	21.1883	1.67768	2.37586	0.0001	0.00130461	3.19912	none available	none available	FMRF-Like Peptide
C54D2.2		WBGene00016916	X:7838878-7839143	10.4835	33.4917	1.67568	2.00943	0.00095	0.00811578	3.19471	none available	none available	not known
F41G3.1		WBGene00018298	II:6760622-6775114	8.37935	26.7587	1.6751	1.73798	0.0047	0.0274116	3.19341	none available	none available	not known
T05D4.4	osm-7	WBGene00003887	III:13576067-13580481	5.32022	16.9618	1.67273	3.11797	5e-05	0.000711489	3.18818	osm-7 encodes a protein required for normal osmosensation, osmotic resistance, and defecation rhythm, and for fully normal growth rate; OSM-7 has no clear orthologs outside of nematodes, but is paralogous to DOS-1, OSM-11, and K02F3.7; OSM-7 is expressed in the hypodermis, has a predicted signal sequence with 12 conserved cysteine residues, and may be secreted; osm-7 mutants have abnormally high …	Roughly 5% of osm-7 mutant worms can survive freezing without added glycerol, presumably because of their elevated basal levels of internal glycerol; in contrast, normal worms never survive such treatment. osm-7 mutants require normal DPY-2, DPY-7, and DPY-10 for full resistance to osmotic stress.	OSMotic avoidance abnormal
F15E6.2	lgc-22	WBGene00017483	IV:4301300-4304426	6.18311	19.7105	1.67256	3.01524	5e-05	0.000711489	3.1878	none available	none available	Ligand-Gated ion Channel
C01A2.7	nlp-38	WBGene00007219	I:13402434-13404075	2.31849	7.39013	1.67241	2.33322	5e-05	0.000711489	3.18748	none available	none available	Neuropeptide-Like Protein
H04M03.1	pck-3	WBGene00019151	IV:5896628-5899087	0.815008	2.59165	1.66898	2.32074	5e-05	0.000711489	3.17991	H04M03.1 is one of three C. elegans genes that encodes proteins with similarity to phosphoenolpyruvate carboxykinase (PEPCK); by similarity, the products of H04M03.1 are predicted to function in gluconeogenesis.	H04M03.1 is one of three C. elegans genes that encodes proteins with similarity to phosphoenolpyruvate carboxykinase (PEPCK); by similarity, the products of H04M03.1 are predicted to function in gluconeogenesis.	Phosphoenolypyruvate CarboxyKinase
T12B5.14		WBGene00050913	III:954859-955278	15.6355	49.6816	1.66789	2.62928	0.0001	0.00130461	3.17749	none available	none available	not known
F22B8.6	cth-1	WBGene00009048	V:16100628-16102718	19.7793	62.7833	1.66639	3.44729	5e-05	0.000711489	3.17419
F35C11.7		WBGene00009406	II:8256242-8257508	1.46418	4.64597	1.66588	1.96499	0.00185	0.0134953	3.17309	none available	none available	not known
F19F10.3		WBGene00017599	V:7552215-7552611	5.7383	18.1976	1.66505	2.33616	5e-05	0.000711489	3.17125	none available	none available	not known
ZK353.4		WBGene00022700	III:8388425-8389558	0.315244	0.999508	1.66475	1.71551	0.00625	0.0341079	3.17059	none available	none available	not known
F08F8.6		WBGene00017271	III:7343697-7345751	0.539452	1.71023	1.66462	1.96315	0.00165	0.012387	3.17031	none available	none available	not known
F42F12.2	zig-2	WBGene00006979	X:12340491-12341353	1.31264	4.152	1.66134	2.24299	0.00045	0.00451848	3.16309	zig-2 encodes a predicted secreted protein that is a member of the immunoglobulin superfamily of proteins; a zig-2::gfp reporter fusion is expressed in the PVT interneuron and weakly in 4-6 additional head neurons.	zig-2 encodes a predicted secreted protein that is a member of the immunoglobulin superfamily of proteins; a zig-2::gfp reporter fusion is expressed in the PVT interneuron and weakly in 4-6 additional head neurons.	2 (Zwei) IG domain protein
B0496.7	valv-1	WBGene00015216	IV:7444642-7445331	23.8882	75.4352	1.65894	2.76399	5e-05	0.000711489	3.15784	valv-1 encodes one of two C. elegans small LIM domain-containing proteins related to the mammalian CRIP (Cysteine-Rich Intestinal Protein) family of proteins; in C. elegans, valv-1 activity is required for normal functioning of the valves connecting the pharynx to the intestine, the intestine to the rectum, and the uterus to the spermatheca; a valv-1::gfp promoter fusion is expressed in the phary…	valv-1 encodes one of two C. elegans small LIM domain-containing proteins related to the mammalian CRIP (Cysteine-Rich Intestinal Protein) family of proteins; in C. elegans, valv-1 activity is required for normal functioning of the valves connecting the pharynx to the intestine, the intestine to the rectum, and the uterus to the spermatheca; a valv-1::gfp promoter fusion is expressed in the phary…	VALVe cells defective
Y43C5A.1	nspd-7	WBGene00012781	IV:10268852-10269199	17.3233	54.6767	1.65821	2.55742	5e-05	0.000711489	3.15625	none available	none available	Nematode Specific Peptide family, group D
B0252.5		WBGene00015089	II:6916987-6918859	1.53024	4.82849	1.65781	2.32523	0.00025	0.00283144	3.15538	none available	none available	not known
Y46G5A.10	cnp-2	WBGene00012901	II:12760705-12767127	3.84687	12.1279	1.65658	3.00998	5e-05	0.000711489	3.15267	none available	none available	CalciNeurin binding Protein
Y1H11.2	gst-35	WBGene00001783	II:15183723-15185288	2.03311	6.40464	1.65543	2.36909	5e-05	0.000711489	3.15017	none available	none available	Glutathione S-Transferase
B0412.2	daf-7	WBGene00000903	III:811820-813757	1.18277	3.72296	1.65428	2.40626	0.0001	0.00130461	3.14766	daf-7 encodes a member of the transforming growth factor beta superfamily; in C. elegans, DAF-7 functions as part of a signaling pathway that interprets environmental conditions to regulate energy-balance pathways that affect dauer larval formation, fat metabolism, egg laying, and feeding behavior; daf-7 reporter gene fusions are expressed exclusively in the ASI sensory neurons.	daf-7 encodes a member of the transforming growth factor beta superfamily; in C. elegans, DAF-7 functions as part of a signaling pathway that interprets environmental conditions to regulate energy-balance pathways that affect dauer larval formation, fat metabolism, egg laying, and feeding behavior; daf-7 reporter gene fusions are expressed exclusively in the ASI sensory neurons.	abnormal DAuer Formation
K03H1.1	gln-2	WBGene00001603	III:9943148-9944658	2.84967	8.96192	1.65301	2.52517	5e-05	0.000711489	3.1449	none available	none available	GLutamiNe synthetase (glutamate-ammonia ligase)
C27B7.6		WBGene00007763	IV:8903203-8906136	0.376759	1.18388	1.65181	2.00117	0.00075	0.00672158	3.14227	none available	none available	not known
T10B9.10	cyp-13A7	WBGene00000372	II:9803542-9805370	0.361868	1.13518	1.64938	2.00223	0.001	0.00844295	3.137	cyp-13A7 encodes a homolog of cytochrome P450 proteins; these proteins are membrane proteins with a heme prosthetic group that catalyze the synthesis of steroid hormones (and bile salts), and also detoxify foreign substances (xenobiotic compounds); loss of cyp-13A7 activity in large-scale RNAi screens results in uncoordinated locomotion and decreased and/or slow growth; a cyp-13A7::gfp promoter f…	Substrates of cytochrome P450 include environmental pollutants, agrochemicals, plant allelochemicals, steroids, prostaglandins and fatty acids.	CYtochrome P450 family
T08B6.9		WBGene00020356	IV:4890850-4894031	0.519719	1.6299	1.64898	2.14375	0.00045	0.00451848	3.13612	none available	none available	not known
Y106G6G.1		WBGene00013710	I:10329016-10330360	1.02566	3.20943	1.64577	2.26882	0.00015	0.00184357	3.12914	none available	none available	not known
Y47D3B.2	nlp-21	WBGene00003759	III:11388510-11393141	7.42931	23.2373	1.64514	2.43369	5e-05	0.000711489	3.12779	nlp-21 encodes nine predicted neuropeptide-like proteins; in C. elegans, nlp-21 is part of the GGARAF neuropeptide family that also contains nlp-9; nlp-21 is expressed in a variety of neurons, including AFD, five head neurons, the ventral nerve cord, one anterior pharyngeal neuron, and one tail neuron; nlp-21 expression is also detected in the embryo and the intestine; NLP-21 is tranported by den…	nlp-21 encodes nine predicted neuropeptide-like proteins; in C. elegans, nlp-21 is part of the GGARAF neuropeptide family that also contains nlp-9; nlp-21 is expressed in a variety of neurons, including AFD, five head neurons, the ventral nerve cord, one anterior pharyngeal neuron, and one tail neuron; nlp-21 expression is also detected in the embryo and the intestine; NLP-21 is tranported by den…	Neuropeptide-Like Protein
C30B5.3	cpb-2	WBGene00000771	II:6192789-6195095	0.51503	1.60966	1.64402	2.10242	0.00065	0.0060198	3.12537	cpb-2 encodes a cytoplasmic polyadenylation element binding (CPEB) protein homolog, expressed specifically in the spermatogenic germ line; CPB-2 is dispensable for oogenesis, in contrast to CPEBs in vertebrates (Xenopus), arthropods (Drosophila), and molluscs (Spisula), which all participate in oogenesis.	CBP-2 is dispensable for oogenesis; this is in contrast to CPEBs in vertebrates (Xenopus), arthropods (Drosophila), and molluscs (Spisula), which all participate in oogenesis. The carboxy-terminal region which shows highest similarity to CPEBs from other species comprises the diagnostic hallmarks of CPEB family members, including two distinctive RRM motifs and consecutive C4 and C2H2 zinc fingers…	CPEB polyA binding family
B0478.3		WBGene00015202	IV:6963858-6964546	0.70905	2.21548	1.64366	1.65563	0.01015	0.0485914	3.12458	none available	none available	not known
Y45F10D.2		WBGene00012883	IV:13773514-13774645	0.420747	1.31218	1.64094	1.7122	0.00665	0.0357766	3.11869	none available	none available	not known
C34E7.3		WBGene00007933	X:12930256-12931946	0.294303	0.916823	1.63934	1.65279	0.01	0.0481448	3.11523	none available	none available	not known
C48B4.2	rom-2	WBGene00004401	III:9592182-9595475	0.161188	0.501159	1.63653	1.70253	0.0095	0.0465136	3.10916	none available	none available	RhOMboid (Drosophila) related
W03F9.4		WBGene00021002	V:147537-151384	0.265959	0.826405	1.63565	2.1045	0.00045	0.00451848	3.10726
C17H12.5		WBGene00015931	IV:6815922-6817561	1.06244	3.29814	1.63427	2.19354	0.00025	0.00283144	3.10431	none available	none available	not known
ZC513.1		WBGene00022626	V:8056405-8057533	0.412186	1.27933	1.63402	1.78974	0.0028	0.0184228	3.10377	none available	none available	not known
F37H8.4	sfxn-1.2	WBGene00009513	II:11185951-11188004	0.414071	1.28249	1.63099	1.92035	0.0018	0.0132241	3.09727	none available	none available	SideroFleXiN (mitochondrial iron transporter)
F15D4.8	flp-16	WBGene00001459	II:13235214-13237261	10.0049	30.9817	1.63071	2.6583	5e-05	0.000711489	3.09665	flp-16 encodes a predicted FMRFamide-like peptide neurotransmitter that inhibits action potentials in the pharyngeal muscle when applied to the pharynx of dissected worms.	flp-16 encodes a predicted FMRFamide-like peptide neurotransmitter that inhibits action potentials in the pharyngeal muscle when applied to the pharynx of dissected worms.	FMRF-Like Peptide
C41H7.7	clec-3	WBGene00016577	II:3017520-3019782	1.99663	6.18009	1.63006	2.47184	0.00015	0.00184357	3.09526	none available	none available	C-type LECtin
T23B7.1	nspd-4	WBGene00020715	II:4842568-4842900	4.83916	14.9776	1.62998	2.07567	0.0005	0.00492457	3.09508	none available	none available	Nematode Specific Peptide family, group D
K08B5.1		WBGene00019518	X:16558360-16562226	0.657341	2.03145	1.6278	2.08748	0.0006	0.00565843	3.09041	none available	none available	not known
K04A8.4	twk-10	WBGene00006665	V:6552330-6554069	0.644081	1.98892	1.62667	2.11302	0.0006	0.00565843	3.088	none available	none available	TWiK family of potassium channels
F15B9.2	far-4	WBGene00001388	V:12998407-12999640	0.371676	1.1464	1.62499	1.68757	0.00815	0.0415388	3.08441	far-4 encodes a fatty acid and retinol-binding protein, paralogous to FAR-3 and FAR-5 and distantly homologous to FAR proteins of parasitic nematodes; FAR-4 binds lipids in vitro; far-4 is transcribed at highest levels in the fourth larval stage, and is dispensable for viability and gross morphology in mass RNAi assays.	Parasitic nematodes of humans and plants secrete a structurally novel type of fatty acid and retinol-binding protein, FAR, into the tissues they occupy; FAR proteins may suppress immune responses by interfering with intercellular lipid signalling, or they may bind essential lipids that the parasites must ingest. Recombinant FAR-4, when tested for lipid binding in fluorescence-based assays, binds …	Fatty Acid/Retinol binding protein
C33D3.3		WBGene00007894	X:10485231-10486590	0.348966	1.07395	1.62178	1.86719	0.0026	0.0173843	3.07752	none available	none available	not known
C15C6.2		WBGene00007601	I:12203789-12205795	9.62571	29.5936	1.62032	2.77792	5e-05	0.000711489	3.07443	none available	none available	not known
T19B10.2		WBGene00011831	V:11221279-11225989	26.2753	80.7451	1.61967	2.74396	5e-05	0.000711489	3.07304	none available	none available	not known
W02B12.12		WBGene00012207	II:11476743-11479078	3.23346	9.93092	1.61885	2.47647	5e-05	0.000711489	3.0713	none available	none available	not known
F27B10.1		WBGene00017850	V:7074874-7075801	2.54525	7.81242	1.61796	1.99592	0.0009	0.00776216	3.06941	none available	none available	not known
M03A1.8		WBGene00077490	II:4560384-4562606	0.231487	0.709925	1.61674	1.85233	0.0053	0.0299779	3.0668	none available	none available	not known
F27E5.2	pax-3	WBGene00003939	II:10146770-10152368	0.245303	0.751822	1.61582	1.70506	0.00845	0.042661	3.06487	pax-3 encodes a divergent paired-like homeodomain protein that does not belong to the Q50, K50, or S50 classes; PAX-3 is required for locomotion and vulval development; pax-3(RNAi) animals have consistent Pvl and Unc phenotypes (as well as less consistent Bmd, Rup, and Stp phenotypes).	There are 18 distinct families of paired-like homeodomain proteins, including 12 families in the Q50 class. However, the 'Q50' classification (derived from presence of a glutamine rather than a lysine at residue 50 of the homeodomain) is polyphyletic. Q50 paired-like homeodomain genes in C. elegans include ceh-8, ceh-10, ceh-42, unc-4, unc-42, C18B12.3, R08B4.2, and T13C5.4; K50 paired-like homeo…	PAX (Paired box) transcription factor
Y40H4A.2		WBGene00012741	V:14583284-14585415	0.661133	2.02355	1.61388	2.03321	0.0006	0.00565843	3.06073	none available	none available	not known
C09H10.9		WBGene00007503	II:11104386-11105971	0.225903	0.691276	1.61356	1.66626	0.0079	0.0406089	3.06006	none available	none available	not known
F43G6.6	jmjd-1.1	WBGene00005013	II:11806483-11808722	0.202759	0.620388	1.6134	1.83336	0.00405	0.024268	3.05973	F43G6.6 encodes a PHD and JmjC domain-containing protein that is a member of a family of proteins containing members, such as F29B9.2 and human PHF8, with histone demethylase activity.	F43G6.6 encodes a PHD and JmjC domain-containing protein that is a member of a family of proteins containing members, such as F29B9.2 and human PHF8, with histone demethylase activity.	JuMonJi (transcription factor) Domain protein
K06A1.2		WBGene00019425	II:6444593-6446085	0.229769	0.701933	1.61115	1.6454	0.0086	0.0431615	3.05495	none available	none available	not known
F26D10.12	clec-196	WBGene00009156	IV:17276919-17277640	1.18934	3.63174	1.6105	1.86767	0.0022	0.0152688	3.05358	none available	none available	C-type LECtin
Y23B4A.2	capa-1	WBGene00021268	X:5919653-5920457	1.63598	4.99017	1.60894	2.07989	0.0008	0.00709478	3.05026	Y23B4A.2 encodes a neuropeptide precursor that can produce a pyrokinin (PK)-like peptide and two periviscerokinin (PVK)-like peptides; a synthetic peptide corresponding to the AFFYTPRI-NH2 sequence of Y23B4A.2 is able to bind and activate the G protein-coupled receptor encoded by K10B4.4 when the latter is expressed in HEK293T cells; antibodies that recognize the protein products of Y23B4A.2 stai…	Y23B4A.2 encodes a neuropeptide precursor that can produce a pyrokinin (PK)-like peptide and two periviscerokinin (PVK)-like peptides; a synthetic peptide corresponding to the AFFYTPRI-NH2 sequence of Y23B4A.2 is able to bind and activate the G protein-coupled receptor encoded by K10B4.4 when the latter is expressed in HEK293T cells; antibodies that recognize the protein products of Y23B4A.2 stai…	not known
C14A4.13		WBGene00007563	II:10618393-10620386	0.339407	1.03473	1.60817	1.92965	0.0021	0.0147306	3.04864	none available	none available	not known
T20B3.14		WBGene00011854	V:16820600-16821292	5.62981	17.1604	1.60793	1.87448	0.0016	0.0121061	3.04813	none available	none available	not known
K03H6.7	clec-172	WBGene00044719	IV:1515525-1516623	0.578543	1.76162	1.60641	1.63241	0.00915	0.0453851	3.04492	none available	none available	C-type LECtin
T28H11.1	ssq-4	WBGene00006053	IV:5016470-5017731	13.334	40.5689	1.60527	3.04356	5e-05	0.000711489	3.04252	none available	none available	Sperm-Specific family, class Q
Y116A8C.4	nep-23	WBGene00013785	IV:16920340-16924029	0.159436	0.484789	1.60438	1.83424	0.00295	0.019191	3.04065	Y116A8C.4 encodes a neprilysin; neprilysins are thermolysin-like zinc metallopeptidases, found on the outer surface of animal cells, that negatively regulate small signalling peptides (e.g., enkephalin, tachykinin, insulin, and natriuretic peptides) by cleaving them; Y116A8C.4 has no clear orthologs in other organisms.	Y116A8C.4 encodes a neprilysin; neprilysins are thermolysin-like zinc metallopeptidases, found on the outer surface of animal cells, that negatively regulate small signalling peptides (e.g., enkephalin, tachykinin, insulin, and natriuretic peptides) by cleaving them; Y116A8C.4 has no clear orthologs in other organisms.	NEPrilysin metallopeptidase family
T02B11.3		WBGene00020155	V:865079-866831	58.0694	176.252	1.60179	3.4169	5e-05	0.000711489	3.0352	none available	none available	not known
C42C1.9		WBGene00016587	IV:12289435-12290931	2.04932	6.2001	1.59715	2.24723	0.0001	0.00130461	3.02544	none available	none available	not known
F22B5.4		WBGene00009042	II:8449631-8452610	2.44025	7.38279	1.59714	2.17633	0.00025	0.00283144	3.02542	none available	none available	not known
AH6.2	sfxn-1.1	WBGene00007080	II:9517544-9518799	0.497334	1.50445	1.59695	1.93614	0.00155	0.0118396	3.02503	none available	none available	SideroFleXiN (mitochondrial iron transporter)
C41D7.2	ptr-3	WBGene00004218	II:362493-367423	0.448854	1.35761	1.59675	2.29334	0.0002	0.00235	3.02461	ptr-3 encodes a nematode-specific member of the sterol sensing domain (SSD) proteins, distantly paralogous to Drosophila PATCHED (PTC) and human PTCH (OMIM:601309, mutated in basal cell nevus syndrome); PTR-3 is weakly required for normal molting from L4 to adult stages; PTR-3 is also required for normal adult alae formation, growth to full size, and vulval morphogenesis.	ptr-3 encodes a nematode-specific member of the sterol sensing domain (SSD) proteins, distantly paralogous to Drosophila PATCHED (PTC) and human PTCH (OMIM:601309, mutated in basal cell nevus syndrome); PTR-3 is weakly required for normal molting from L4 to adult stages; PTR-3 is also required for normal adult alae formation, growth to full size, and vulval morphogenesis.	PaTched Related family
T21C12.3		WBGene00011899	III:10537961-10539047	1.32624	4.00962	1.59612	2.00266	0.0008	0.00709478	3.0233	none available	none available	not known
K07A1.5		WBGene00010612	I:9590585-9591773	0.985105	2.97787	1.59593	1.98375	0.0011	0.00906448	3.0229	none available	none available	not known
K08C7.5	fmo-2	WBGene00001477	IV:10682495-10684357	0.187448	0.5665	1.59558	1.71294	0.00585	0.0323657	3.02217	fmo-2 encodes a flavin-containing monoxygenase homologous to human FMO1, FMO2, and FMO3 (OMIM:602079, mutated in trimethylaminuria).	fmo-2 encodes a flavin-containing monoxygenase homologous to human FMO1, FMO2, and FMO3 (OMIM:602079, mutated in trimethylaminuria).	Flavin-containing MonoOxygenase family
F49H12.3		WBGene00018654	X:2084367-2085050	0.789335	2.3852	1.5954	1.77834	0.005	0.0287087	3.02178	none available	none available	not known
C44B9.2		WBGene00008079	III:10875340-10877896	0.641035	1.93618	1.59474	2.096	0.0005	0.00492457	3.0204	none available	none available	not known
K11C4.1		WBGene00019642	V:6896980-6898438	0.701753	2.11946	1.59466	1.88312	0.0024	0.0163347	3.02024	none available	none available	not known
C10C5.7		WBGene00007511	IV:9385102-9385576	5.1753	15.6232	1.59397	1.81146	0.0032	0.0204034	3.0188	none available	none available	not known
C25F9.6		WBGene00007726	V:19403494-19405289	1.62967	4.91958	1.59396	1.95759	0.00165	0.012387	3.01876	none available	none available	not known
F42A9.7		WBGene00018336	IV:8616040-8617061	1.67506	5.05588	1.59375	2.15159	0.00045	0.00451848	3.01833	none available	none available	not known
T09B4.7		WBGene00020381	I:6160081-6161667	0.327327	0.987772	1.59345	1.72205	0.00405	0.024268	3.01769	none available	none available	not known
C50F7.3		WBGene00016843	IV:7732354-7734160	0.653626	1.97102	1.5924	1.96605	0.00105	0.00875243	3.01552	none available	none available	not known
F13D11.4		WBGene00017429	X:5829369-5834815	2.69282	8.11492	1.59146	1.67235	0.00785	0.0404239	3.01354	none available	none available	not known
K05F1.3	acdh-8	WBGene00019406	II:5794474-5796100	2.85208	8.59469	1.59143	2.45972	0.0001	0.00130461	3.01348	none available	none available	Acyl CoA DeHydrogenase
C17H1.7		WBGene00007660	I:13136573-13138509	0.640349	1.9292	1.59107	1.92682	0.0019	0.0137281	3.01273	none available	none available	not known
C32E8.4		WBGene00016322	I:3783836-3784437	1.70993	5.14942	1.59047	2.0586	0.0005	0.00492457	3.01148	none available	none available	not known
R09H10.7		WBGene00011184	IV:10621164-10621663	17.6727	53.2163	1.59035	2.28624	0.0005	0.00492457	3.01122	none available	none available	not known
C44C1.6		WBGene00016645	X:969071-970268	1.20391	3.62379	1.58977	1.94906	0.00105	0.00875243	3.01002	none available	none available	not known
F46B3.4	ttr-12	WBGene00009759	V:20603192-20603909	1.52293	4.58084	1.58876	1.88108	0.0018	0.0132241	3.00791	none available	none available	TransThyretin-Related family domain
C25A8.5		WBGene00016085	IV:6999582-7001477	0.514807	1.54766	1.58798	1.91391	0.0018	0.0132241	3.00629	none available	none available	not known
C54D10.5		WBGene00008300	V:12429334-12431174	0.220605	0.662778	1.58706	1.62926	0.00995	0.0480002	3.00437	none available	none available	not known
F55C5.1	ssp-35	WBGene00010091	V:12263466-12263823	18.3052	54.7756	1.58128	2.43886	5e-05	0.000711489	2.99235	none available	none available	Sperm Specific family, class P
ZC477.7		WBGene00022621	IV:7110477-7111317	2.00578	6.0004	1.5809	2.04342	0.00105	0.00875243	2.99155	none available	none available	not known
C05D11.5		WBGene00015483	III:6409983-6411501	6.80495	20.3172	1.57805	2.77084	5e-05	0.000711489	2.98565	none available	none available	not known
Y9C2UA.1		WBGene00012421	II:9139629-9145234	2.5595	7.64085	1.57787	2.42639	5e-05	0.000711489	2.98529	none available	none available	not known
T16G12.7		WBGene00011808	III:10038436-10039983	0.520025	1.55103	1.57658	1.78282	0.00355	0.0220598	2.98261	none available	none available	not known
T27A10.2		WBGene00020844	X:3585944-3586854	0.330838	0.986041	1.57552	1.67832	0.0073	0.0383722	2.98043	none available	none available	not known
ZK265.3		WBGene00013956	I:8242098-8243564	4.4034	13.1167	1.57472	2.50458	5e-05	0.000711489	2.97877	none available	none available	not known
C32D5.4		WBGene00016312	II:6321312-6323030	0.464925	1.38474	1.57455	1.78535	0.00395	0.0238371	2.97842	none available	none available	not known
Y69A2AR.19		WBGene00022090	IV:2488847-2494133	0.76024	2.26277	1.57356	2.35623	5e-05	0.000711489	2.97639	none available	none available	not known
C09G1.5		WBGene00007487	X:15959018-15962240	0.764547	2.27543	1.57346	1.82061	0.00335	0.0211634	2.97618	none available	none available	not known
R05D8.10	dhs-15	WBGene00000978	V:2768417-2769847	0.486939	1.44587	1.57012	1.84921	0.00295	0.019191	2.9693	dhs-15 encodes a member of the short chain dehydrogenase/reductase family.	dhs-15 encodes a member of the short chain dehydrogenase/reductase family.	DeHydrogenases, Short chain
W10C8.6		WBGene00044433	I:2858617-2859839	6.43056	19.0547	1.56713	1.89387	0.002	0.0142018	2.96315	none available	none available	not known
C16A11.7		WBGene00015820	II:4255913-4256933	1.54766	4.58175	1.56581	1.96074	0.00115	0.00935891	2.96044	none available	none available	not known
F40F8.4		WBGene00009577	II:11139328-11140165	11.7379	34.7468	1.56571	2.65544	5e-05	0.000711489	2.96022	none available	none available	not known
Y69F12A.1		WBGene00022102	III:7456873-7458446	0.262744	0.777341	1.56489	1.64088	0.0074	0.0386724	2.95855	none available	none available	not known
F08G2.6	ins-37	WBGene00002120	II:13835021-13835568	1.77216	5.2427	1.5648	1.91197	0.00195	0.0139635	2.95837	ins-37 encodes an insulin-like peptide.	ins-37 encodes an insulin-like peptide.	INSulin related
K08F4.4	glt-3	WBGene00001621	IV:10130336-10133248	1.65671	4.90045	1.5646	2.41528	5e-05	0.000711489	2.95794	glt-3 encodes an ortholog of glutamate/aspartate and neutral amino acid transporters.	This gene encodes a protein predicted by Eisenberg and coworkers, with 52% accuracy, to be mitochondrial.	GLutamate Transporter family
F58H1.7		WBGene00010290	V:11963023-11964786	6.76021	19.9941	1.56443	2.34649	5e-05	0.000711489	2.95762	none available	none available	not known
Y75B8A.11		WBGene00013548	III:12186303-12189996	1.07746	3.18499	1.56365	1.85273	0.00145	0.0112727	2.95602	none available	none available	not known
K09B11.5		WBGene00010712	IV:13431254-13433971	0.501584	1.48137	1.56237	2.07607	0.0005	0.00492457	2.95338	none available	none available	not known
		WBGene00022132	I:2780850-2782772	0.248299	0.733131	1.56199	1.61144	0.0098	0.0475308	2.95261	none available	none available	not known
ZK546.11	gst-30	WBGene00001778	II:4933922-4935002	1.70902	5.04525	1.56175	2.08042	0.00055	0.00531188	2.95213	none available	none available	Glutathione S-Transferase
F14D7.12		WBGene00045331	V:14299997-14300497	1.63374	4.81831	1.56035	1.71816	0.00525	0.029812	2.94925	none available	none available	not known
C08F11.10		WBGene00007457	IV:13648035-13649177	1.21408	3.58044	1.56027	2.05659	0.00075	0.00672158	2.9491	none available	none available	not known
F15D4.5		WBGene00008862	II:13245338-13247553	1.14735	3.38263	1.55984	2.32464	5e-05	0.000711489	2.94821	none available	none available	not known
Y38F1A.1		WBGene00012605	II:12952399-12954696	2.13656	6.29641	1.55924	2.28894	0.0002	0.00235	2.94698	none available	none available	not known
D2063.4	irld-1	WBGene00044529	V:4336674-4338862	0.865908	2.5511	1.55883	1.86423	0.0018	0.0132241	2.94616	none available	none available	Insulin/EGF-Receptor L Domain protein
K08H10.6		WBGene00010698	V:9993703-9995855	0.615392	1.81113	1.55731	2.0859	0.00075	0.00672158	2.94305	none available	none available	not known
Y57G11C.52		WBGene00044741	IV:14853976-14854369	2.32726	6.84872	1.5572	1.59541	0.01015	0.0485914	2.94283	none available	none available	not known
Y67A10A.10		WBGene00013459	IV:14342624-14343798	3.70364	10.8873	1.55563	2.26068	0.0001	0.00130461	2.93962	none available	none available	not known
Y71H2AM.15		WBGene00022180	III:2747119-2756350	0.514743	1.51248	1.55499	2.15305	0.0003	0.00330435	2.93832	none available	none available	not known
ZK84.2		WBGene00022650	II:6014333-6015777	2.02084	5.93331	1.55388	2.06029	0.0003	0.00330435	2.93606	none available	none available	not known
ZK930.4		WBGene00014154	II:11907698-11908488	1.2582	3.68546	1.55049	1.8991	0.0017	0.012644	2.92915	none available	none available	not known
C10G8.3		WBGene00015682	V:5312873-5314273	0.578962	1.6957	1.55034	1.58597	0.01	0.0481448	2.92886	none available	none available	not known
C24D10.8	nspd-6	WBGene00043147	IV:5165500-5165716	7.4496	21.786	1.54817	1.64185	0.0065	0.0351531	2.92445	none available	none available	Nematode Specific Peptide family, group D
ZK596.2		WBGene00014007	IV:10908121-10909270	1.36931	4.00436	1.54812	2.13767	0.00035	0.0037298	2.92436	none available	none available	not known
F14F11.2		WBGene00008820	II:8294768-8295328	7.18331	21.0015	1.54777	2.32281	5e-05	0.000711489	2.92365	none available	none available	not known
C24A1.1	flp-24	WBGene00016028	III:725015-726152	18.6034	54.3001	1.54539	2.67036	5e-05	0.000711489	2.91883	none available	none available	FMRF-Like Peptide
K02E11.1	ent-3	WBGene00010510	V:14232299-14236031	0.572483	1.66877	1.54348	2.03589	0.00035	0.0037298	2.91497	none available	none available	Equilibrative Nucleoside Transporter
Y69H2.10		WBGene00013485	V:18670280-18684326	0.489225	1.42537	1.54277	2.04496	0.0013	0.0103462	2.91353	none available	none available	not known
F10D7.3		WBGene00017340	X:17372498-17374792	3.04815	8.87422	1.54169	2.26887	5e-05	0.000711489	2.91135	F10D7.3 is an ortholog of human GLRX (glutaredoxin (thioltransferase)); F10D7.3 is predicted to have electron carrier activity and protein disulfide oxidoreductase activity
M04G7.1		WBGene00019772	IV:455725-457073	2.80554	8.16775	1.54166	2.19801	0.00015	0.00184357	2.91129	none available	none available	not known
T10H9.6	str-180	WBGene00006224	V:6667382-6668824	0.270271	0.786786	1.54157	1.57089	0.00735	0.0385088	2.9111	none available	none available	Seven TM Receptor
Y119D3B.21		WBGene00022497	III:1214941-1215277	499.596	1451.17	1.53838	3.47979	5e-05	0.000711489	2.90469	none available	none available	not known
F59B10.5		WBGene00010321	II:10521709-10523113	2.89817	8.40186	1.53556	2.10702	0.00045	0.00451848	2.89902	none available	none available	not known
W02C12.2		WBGene00020929	IV:4005487-4007817	1.93332	5.60399	1.53537	2.15384	0.0004	0.00414032	2.89864	none available	none available	not known
C18H7.4		WBGene00015994	IV:593333-595229	0.625267	1.80964	1.53316	1.90896	0.00205	0.0144501	2.89419	none available	none available	not known
Y71G12B.3		WBGene00022143	I:1812955-1813538	1.14342	3.30827	1.53272	1.79775	0.00315	0.0201469	2.89331	none available	none available	not known
E03D2.2	nlp-9	WBGene00003747	V:4219628-4222170	5.86555	16.9579	1.53162	2.3435	5e-05	0.000711489	2.8911	none available	none available	Neuropeptide-Like Protein
T05A10.6		WBGene00011463	X:10792831-10794645	0.565607	1.6345	1.53098	1.68043	0.00825	0.0419448	2.88982	none available	none available	not known
B0252.8		WBGene00044615	II:6916133-6916847	16.8857	48.7457	1.52948	1.88901	0.0012	0.00967848	2.8868	none available	none available	not known
F48B9.4	nlp-37	WBGene00018590	X:2163378-2163762	9.0349	26.0382	1.52705	1.97135	0.0009	0.00776216	2.88196	none available	none available	Neuropeptide-Like Protein
F58D5.7		WBGene00010246	I:12032323-12033693	1.9702	5.6752	1.52633	2.15394	0.00015	0.00184357	2.88052	none available	none available	not known
ZK622.4		WBGene00022782	II:5292667-5293277	3.87912	11.17	1.52582	2.11837	0.00045	0.00451848	2.87952	none available	none available	not known
H27M09.4	dpy-14	WBGene00001075	I:6843593-6845133	0.456641	1.31447	1.52535	1.82768	0.0023	0.0158107	2.87856	dpy-14 encodes a type III (alpha 1) collagen that is required for embryonic, larval, and vulval development, proper amphid morphology, and regulation of body shape and size; a dpy-14 promoter-GFP fusion construct is reportedly expressed in embryonic neurons.	dpy-14 encodes a type III (alpha 1) collagen that is required for embryonic, larval, and vulval development, proper amphid morphology, and regulation of body shape and size; a dpy-14 promoter-GFP fusion construct is reportedly expressed in embryonic neurons.	DumPY: shorter than wild-type
C09H5.7		WBGene00015661	V:8084099-8085221	0.338522	0.97431	1.52513	1.64571	0.0082	0.0417494	2.87813
T09B4.3		WBGene00020377	I:6176381-6177792	1.21702	3.49679	1.52268	1.63202	0.0098	0.0475308	2.87324	none available	none available	not known
T08B6.4		WBGene00020353	IV:4905670-4908473	2.0882	5.99854	1.52235	2.40559	5e-05	0.000711489	2.87259	none available	none available	not known
ZK909.3		WBGene00014148	I:14953474-14955477	19.6847	56.4108	1.5189	2.88913	5e-05	0.000711489	2.86572	none available	none available	not known
K03H6.1		WBGene00019367	IV:1523865-1526204	0.206344	0.590712	1.5174	1.59298	0.0099	0.0478229	2.86275	none available	none available	not known
F54D1.1		WBGene00010046	IV:11261866-11262979	1.15948	3.31895	1.51725	1.92522	0.00125	0.0100146	2.86245	none available	none available	not known
Y38C1AA.7		WBGene00021398	IV:158966-159830	24.4523	69.9826	1.51703	2.74743	0.0001	0.00130461	2.862	none available	none available	not known
F18E3.12		WBGene00045275	V:7414921-7415325	25.5266	73.0455	1.51679	2.56628	5e-05	0.000711489	2.86154	none available	none available	not known
C30F2.3		WBGene00007817	X:16076726-16085645	0.808925	2.31134	1.51465	1.90443	0.0033	0.0208932	2.8573	none available	none available	not known
C25G4.8		WBGene00007735	IV:12459787-12463381	0.309982	0.885331	1.51403	1.7154	0.00515	0.0293713	2.85607	none available	none available	not known
F58A3.5	ttr-31	WBGene00010225	X:11008191-11008996	25.3062	72.2276	1.51306	2.80092	5e-05	0.000711489	2.85415	none available	none available	TransThyretin-Related family domain
Y57A10B.7		WBGene00013279	II:12392667-12393659	0.513929	1.46452	1.51078	1.71509	0.0053	0.0299779	2.84965	none available	none available	not known
Y39B6A.9		WBGene00012671	V:19136473-19138951	0.564902	1.60975	1.51077	1.68029	0.0067	0.0359919	2.84961	none available	none available	not known
ZK39.10		WBGene00050881	I:11160039-11162558	0.685851	1.95409	1.51053	1.65765	0.0084	0.0424978	2.84915	none available	none available	not known
F42C5.6		WBGene00018348	IV:7308469-7309041	1.51313	4.30483	1.50842	1.88633	0.00235	0.0160778	2.84498	none available	none available	not known
C38C3.3		WBGene00016512	V:1496173-1497943	1.81015	5.14588	1.50731	2.05473	0.001	0.00844295	2.84279	none available	none available	not known
T11B7.3	col-118	WBGene00000692	IV:8848163-8849604	35.9609	102.151	1.50621	3.176	5e-05	0.000711489	2.84061	none available	none available	COLlagen
T05F1.8		WBGene00011493	I:9642360-9643784	0.857574	2.43585	1.50609	2.02002	0.00055	0.00531188	2.8404	none available	none available	not known
E01H11.3	flp-20	WBGene00001463	X:9349267-9349823	6.02162	17.0915	1.50505	2.15412	0.00025	0.00283144	2.83836	flp-20 encodes two copies of a single FMRFamide-related short peptide neurotransmitter; the precise role of this peptide in C. elegans neurotransmission is not yet known.	flp-20 encodes two copies of a single FMRFamide-related short peptide neurotransmitter; the precise role of this peptide in C. elegans neurotransmission is not yet known.	FMRF-Like Peptide
F57B9.3		WBGene00018997	III:6940112-6941672	0.47594	1.34852	1.50253	1.81319	0.0034	0.021367	2.83338	none available	none available	not known
M04B2.6		WBGene00010848	IV:11509865-11510715	9.99807	28.3182	1.50201	2.03229	0.001	0.00844295	2.83237	none available	none available	not known
B0393.5		WBGene00007170	III:4769040-4778020	0.250831	0.710245	1.5016	1.92154	0.00105	0.00875243	2.83157	none available	none available	not known
T20G5.7	dod-6	WBGene00011869	III:10197609-10198240	14.9039	42.1985	1.5015	2.45531	0.00015	0.00184357	2.83137	none available	none available	Downstream Of DAF-16 (regulated by DAF-16)
Y41C4A.18		WBGene00012761	III:11730587-11731161	2.55798	7.23879	1.50075	1.71617	0.00575	0.0319349	2.82989	none available	none available	not known
F11C7.3	vap-1	WBGene00006886	X:17393704-17396383	0.948026	2.68217	1.5004	1.9648	0.0016	0.0121061	2.82922	vap-1 encodes a predicted secreted protein that is similar to the venom allergen-like proteins found in a number of invertebrates, including parasitic nematodes; a vap-1 reporter fusion is expressed specifically within the amphid sheath cells.	vap-1 encodes a predicted secreted protein that is similar to the venom allergen-like proteins found in a number of invertebrates, including parasitic nematodes; a vap-1 reporter fusion is expressed specifically within the amphid sheath cells.	Venom-Allergen-like Protein
Y47D3A.30	elo-8	WBGene00001246	III:11228207-11233262	0.425259	1.20289	1.50009	1.88832	0.0023	0.0158107	2.82861	The elo-8 gene encodes a paralog of elo-1 and elo-2, each of which encodes a polyunsaturated fatty acid (PUFA) elongase; elo-8 has no known function in vivo.	The elo-8 gene encodes a paralog of elo-1 and elo-2, each of which encodes a polyunsaturated fatty acid (PUFA) elongase; elo-8 has no known function in vivo.	fatty acid ELOngation
K07F5.5	nspd-2	WBGene00010633	IV:9844004-9844321	53.014	149.932	1.49987	2.59499	5e-05	0.000711489	2.82816	none available	none available	Nematode Specific Peptide family, group D
F33D11.7		WBGene00018004	I:5850082-5851831	0.510593	1.44178	1.4976	1.73301	0.00515	0.0293713	2.82374	none available	none available	not known
F46G11.2		WBGene00018515	X:5788082-5790307	0.73646	2.07924	1.49738	2.02372	0.0007	0.00638451	2.82329	none available	none available	not known
F18E3.11		WBGene00017567	V:7413417-7413820	40.4196	113.968	1.4955	2.68551	5e-05	0.000711489	2.81962	none available	none available	not known
M01D1.8	fbxb-41	WBGene00019703	II:1041369-1042308	0.371733	1.04777	1.49499	1.65356	0.00555	0.0310873	2.81861	This gene encodes a protein containing an F-box, a motif predicted to mediate protein-protein interactions either with homologs of yeast Skp-1p or with other proteins; its encoded protein also contains a Pfam-B45 motif of presently unknown function.	The F-box motif consists of roughly 50 amino acids. There are at least 11 F-box genes encoded by the genome of budding yeast, 22 in Drosophila, and 38 in human beings; but a striking 326 F-box genes are predicted to exist in C. elegans, comprising 1.6% of the protein-coding genome. This disproportionate number of F-box genes is paralleled by the number of Skp-1 homologs (which are potential F-box…	F-box B protein
C24D10.7	nspd-3	WBGene00016058	IV:5162732-5163064	16.0152	45.1384	1.49491	2.2381	5e-05	0.000711489	2.81847	none available	none available	Nematode Specific Peptide family, group D
Y116F11B.1	daf-28	WBGene00000920	V:19810833-19811536	5.32387	14.9998	1.4944	1.81532	0.0027	0.0179366	2.81746	daf-28 encodes a beta-type insulin, mostly similar to INS-4 and INS-6 and homologous to human insulin; DAF-28 inhibits dauer formation; daf-28 mutants arrest as dauers and have downregulated signals through the DAF-2/insulin pathway; in young animals, daf-28 is expressed in ASI and ASJ neurons, which regulate dauer formation; in older animals, daf-28 expression spreads to other head neurons and t…	daf-28 encodes a beta-type insulin, mostly similar to INS-4 and INS-6 and homologous to human insulin; DAF-28 inhibits dauer formation; daf-28 mutants arrest as dauers and have downregulated signals through the DAF-2/insulin pathway; in young animals, daf-28 is expressed in ASI and ASJ neurons, which regulate dauer formation; in older animals, daf-28 expression spreads to other head neurons and t…	abnormal DAuer Formation
R08E5.3		WBGene00019963	V:3772043-3776122	25.257	71.0411	1.49197	2.36443	5e-05	0.000711489	2.81273	none available	none available	not known
Y12A6A.2		WBGene00012440	X:13618794-13619851	2.0903	5.87428	1.4907	2.05548	0.00035	0.0037298	2.81026	none available	none available	not known
H32K16.2		WBGene00010422	I:9154356-9154697	16.1108	45.2538	1.49001	1.9227	0.00185	0.0134953	2.80891	none available	none available	not known
F41G3.4	fis-1	WBGene00001424	II:6755080-6755825	1.43812	4.0332	1.48774	1.64459	0.00525	0.029812	2.80449	fis-1 encodes a protein similar to the yeast and human Fis1 proteins involved in mitochondrial fission; fis-1 does not seem to be required for mitochondrial fission in C. elegans, but it is possible that it may function redundantly along with fis-2 and other genes; fis-1 expression is enriched in the germline.	fis-1 encodes a protein similar to the yeast and human Fis1 proteins involved in mitochondrial fission; fis-1 does not seem to be required for mitochondrial fission in C. elegans, but it is possible that it may function redundantly along with fis-2 and other genes; fis-1 expression is enriched in the germline.	S. cerevisiae FIS1-related
W03D2.1	pqn-75	WBGene00004157	IV:4072319-4077625	0.860871	2.41379	1.48743	1.98367	0.0006	0.00565843	2.80389	The protein product of this gene is predicted to contain a glutamine/asparagine (Q/N)-rich ('prion') domain, by the algorithm of Michelitsch and Weissman (as of the WS77 release of WormBase, i.e., in wormpep77).	Proteins bearing such domains can sometimes stably exist in at least two distinct physical states, each associated with a different phenotype; propagation of one of these traits is achieved by a self-perpetuating change in the protein from one form to the other, mediated by conformational changes in the glutamine/asparagine-rich domain. Prion domains are both modular and transferable to other pro…	Prion-like-(Q/N-rich)-domain-bearing protein
F14E5.5	lips-10	WBGene00008803	II:8439080-8442082	12.0198	33.6891	1.48687	2.86709	5e-05	0.000711489	2.8028	none available	none available	LIPaSe related
Y45F10A.5	nlp-17	WBGene00003755	IV:13505240-13505725	14.211	39.83	1.48685	2.28907	0.00015	0.00184357	2.80276	none available	none available	Neuropeptide-Like Protein
T13A10.11	sams-5	WBGene00006416	IV:6277418-6279515	4.4321	12.4019	1.4845	2.51828	5e-05	0.000711489	2.7982
K02G10.7	aqp-8	WBGene00000176	X:4702938-4704939	33.9071	94.8109	1.48346	3.20695	5e-05	0.000711489	2.7962	aqp-8 encodes, by alternative splicing, two isoforms of a putative aquaglyceroporin with no known substrate, since AQP-8 expressed in Xenopus oocytes has no effect on water, glycerol, or urea permeability; loss of AQP-8 activity via mutation or RNAi results in no obvious defects; however, AQP-8, in conjunction with AQP-2, AQP-3, and AQP-4, is weakly required for recovery from hypotonic stress; AQ…	Single aqp-8 mutants are completely normal in their survival, development, growth, fertility, and movement under normal and hypertonic culture conditions. However, aqp-2;aqp-3;aqp-4;aqp-8 quadruple mutants exhibit a slight defect in recovery from hypotonic stress. This high degree of genetic redundancy may reflect phylogeny, since even this quadruple mutant does not deplete C. elegans' stock of e…	AQuaPorin or aquaglyceroporin related
F53C3.1		WBGene00018745	II:3912039-3913364	0.400626	1.11992	1.48307	1.71871	0.00615	0.0336257	2.79543	none available	none available	not known
T04B2.2	frk-1	WBGene00001487	IV:10043940-10045620	0.511984	1.43041	1.48225	1.83557	0.0018	0.0132241	2.79386	frk-1 encodes a non-receptor tyrosine kinase orthologous to the human proto-oncogene Fer; frk-1 is an essential gene required early for embryonic cell proliferation and later in embryonic epidermal cells for enclosure, morphogenesis and late stages of differentiation; FRK-1's role in embryonic development is independent of its kinase domain, and when expressed in cultured mammalian cells, FRK-1 d…	frk-1 encodes a non-receptor tyrosine kinase orthologous to the human proto-oncogene Fer; frk-1 is an essential gene required early for embryonic cell proliferation and later in embryonic epidermal cells for enclosure, morphogenesis and late stages of differentiation; FRK-1's role in embryonic development is independent of its kinase domain, and when expressed in cultured mammalian cells, FRK-1 d…	Fer oncogene Related Kinase
T22B7.7		WBGene00020674	X:5651831-5653799	6.57091	18.3557	1.48206	2.71294	5e-05	0.000711489	2.79348	none available	none available	not known
K09H9.8		WBGene00045387	I:3138539-3140571	8.25014	23.0403	1.48167	2.4422	0.0001	0.00130461	2.79272	none available	none available	not known
C03H5.6		WBGene00015408	II:392812-399975	0.194102	0.541486	1.48011	1.64913	0.00735	0.0385088	2.7897	none available	none available	not known
ZK512.8		WBGene00013987	III:9145957-9147262	4.81219	13.4172	1.47931	2.15027	0.0002	0.00235	2.78817	none available	none available	not known
Y119C1B.3		WBGene00022469	I:4550478-4552759	0.277257	0.771715	1.47684	1.76143	0.0039	0.0237039	2.78339	none available	none available	not known
F27C8.2		WBGene00009183	IV:9597115-9598656	0.340616	0.947825	1.47648	1.72729	0.00405	0.024268	2.78268	none available	none available	not known
B0432.12	clec-117	WBGene00015193	II:296289-297009	1.17147	3.25776	1.47556	1.73087	0.00495	0.0285124	2.78092	none available	none available	C-type LECtin
F53B7.5	fig-1	WBGene00009968	V:10967947-10980751	0.463971	1.28945	1.47464	2.4814	5e-05	0.000711489	2.77916
Y75B12B.3		WBGene00013568	V:15185902-15186237	7.36102	20.4448	1.47375	1.91752	0.0018	0.0132241	2.77744	none available	none available	not known
F43E2.5	msra-1	WBGene00018393	II:7359898-7364045	614.098	1702.18	1.47084	3.65711	5e-05	0.000711489	2.77184	msra-1 encodes a methionine sulfoxide-S-reductase (MsrA) with experimentally confirmed activity.	msra-1 encodes a methionine sulfoxide-S-reductase (MsrA) with experimentally confirmed activity.	Methionine Sulfoxide Reductase A
F26A3.5		WBGene00009143	I:7668541-7669792	0.861586	2.38533	1.46912	1.81348	0.00155	0.0118396	2.76853	none available	none available	not known
F32B5.4		WBGene00017978	I:2692077-2692470	5.29249	14.6502	1.4689	1.92296	0.0017	0.012644	2.76811	none available	none available	not known
F42A9.3		WBGene00018332	IV:8617266-8618135	1.37577	3.80596	1.46802	1.60369	0.00825	0.0419448	2.76642	none available	none available	not known
Y54G2A.32		WBGene00021894	IV:2803585-2804783	1.65475	4.57293	1.4665	2.1002	0.0001	0.00130461	2.76352	none available	none available	not known
Y45F10D.6		WBGene00012886	IV:13796221-13797862	7.0115	19.3596	1.46526	2.28898	0.0001	0.00130461	2.76112	none available	none available	not known
F14F7.3	cyp-13A12	WBGene00008810	III:13024511-13027892	2.09985	5.7976	1.46517	2.35511	0.0001	0.00130461	2.76096	cyp-13A12 encodes one of ~80 C. elegans cytochrome P450s: membrane-associated, heme-containing NADPH-dependent monooxygenases that catalyze the oxidative metabolism of a variety of exogenous compounds and endogenous substrates.	cyp-13A12 encodes one of ~80 C. elegans cytochrome P450s: membrane-associated, heme-containing NADPH-dependent monooxygenases that catalyze the oxidative metabolism of a variety of exogenous compounds and endogenous substrates.	CYtochrome P450 family
C08E3.9	fbxa-166	WBGene00015601	II:1616915-1619008	0.524974	1.44823	1.46397	1.88279	0.00165	0.012387	2.75867	none available	none available	F-box A protein
F56C11.2	ptr-11	WBGene00004225	I:160171-166819	2.30785	6.34959	1.46012	2.54964	5e-05	0.000711489	2.7513	ptr-11 encodes a nematode-specific member of the sterol sensing domain (SSD) proteins, distantly paralogous to Drosophila PATCHED (PTC) and human PTCH (OMIM:601309, mutated in basal cell nevus syndrome); PTR-11 is required for normal growth to full size, locomotion, and vulval morphogenesis.	ptr-11 encodes a nematode-specific member of the sterol sensing domain (SSD) proteins, distantly paralogous to Drosophila PATCHED (PTC) and human PTCH (OMIM:601309, mutated in basal cell nevus syndrome); PTR-11 is required for normal growth to full size, locomotion, and vulval morphogenesis.	PaTched Related family
Y37D8A.6		WBGene00012548	III:12856831-12857776	29.8504	81.9314	1.45667	2.56719	5e-05	0.000711489	2.74473	none available	none available	not known
F15A4.5		WBGene00008840	II:12469366-12471119	1.46582	4.0228	1.45649	1.93792	0.001	0.00844295	2.7444	none available	none available	not known
C32E12.3	osr-1	WBGene00016329	I:5200260-5203430	0.267091	0.732335	1.45517	1.7436	0.0035	0.0218243	2.74189	none available	none available	Osmotic Stress Resistant
Y39G8C.2		WBGene00012731	II:14095366-14097294	0.344347	0.943237	1.45376	1.58063	0.0079	0.0406089	2.7392	none available	none available	not known
R06F6.6	ceh-62	WBGene00011069	II:10805316-10809748	1.66765	4.56763	1.45363	2.1652	0.00025	0.00283144	2.73896	none available	none available	C. Elegans Homeobox
T24A11.2	xbx-5	WBGene00011974	III:3802554-3804346	1.51108	4.13326	1.4517	2.07302	0.00095	0.00811578	2.7353	none available	none available	X-BoX promoter element regulated
T16G1.7		WBGene00011801	V:12932920-12935032	1.74812	4.779	1.4509	2.20614	0.0001	0.00130461	2.73379	T16G1.7 is orthologous to the human gene ALIAS DLC1~CANDIDATE TUMOR SUPPRESSOR GENE (DLEC1; OMIM:604050), which when mutated leads to disease.	T16G1.7 is orthologous to the human gene ALIAS DLC1~CANDIDATE TUMOR SUPPRESSOR GENE (DLEC1; OMIM:604050), which when mutated leads to disease.	not known
ZC581.7		WBGene00022634	I:6660487-6662288	0.499904	1.36647	1.45073	1.74943	0.004	0.0240383	2.73346	none available	none available	not known
F56F3.6	ins-17	WBGene00002100	III:4476855-4477551	6.96729	19.0446	1.45071	2.24579	0.00015	0.00184357	2.73343	ins-17 encodes an insulin-like peptide.	ins-17 encodes an insulin-like peptide.	INSulin related
C05D9.3		WBGene00015472	X:1111900-1116792	4.70462	12.8552	1.45021	2.57188	5e-05	0.000711489	2.73246	none available	none available	not known
F45E4.8	nlp-20	WBGene00003758	IV:7642037-7643080	64.73	176.662	1.44848	2.89885	5e-05	0.000711489	2.72921	nlp-20 encodes a predicted neuropeptide of the FAFA family; expressed in pharyngeal neurons.	nlp-20 encodes a predicted neuropeptide of the FAFA family; expressed in pharyngeal neurons.	Neuropeptide-Like Protein
C08F8.4	mboa-4	WBGene00007446	IV:11157119-11159432	0.304684	0.830239	1.44621	1.71345	0.00345	0.0215872	2.72492
Y66D12A.11		WBGene00013437	III:11563410-11565400	0.662915	1.80566	1.44563	1.79056	0.00305	0.0196818	2.72382	none available	none available	not known
Y38A10A.2		WBGene00021389	V:6057392-6060182	0.345752	0.940879	1.44427	1.73493	0.00285	0.0186667	2.72125	none available	none available	not known
K08C9.2		WBGene00010651	I:11486891-11488432	4.4556	12.1221	1.44395	2.16504	0.0002	0.00235	2.72064	none available	none available	not known
F12E12.11		WBGene00044811	II:3742461-3744343	3.1307	8.5168	1.44383	2.35643	0.0001	0.00130461	2.72041	none available	none available	not known
C52E4.7		WBGene00008259	V:11994279-11995817	1.00631	2.73035	1.44001	1.89961	0.00145	0.0112727	2.71323	C52E4.7 encodes a member of the histidine phosphatase superfamily orthologous to Bombyx mori ecdysteroid phosphate phosphatase (EPP), human STS1 (OMIM:609201) and human UBASH3A (OMIM:605736); C52E4.7 is also paralogous to C. elegans F09C12.8, F53B6.7, F55A11.11, and T07F12.1; while no explicit prediction has been made for C52E4.7's activity, it might be catalytically inactive; as loss of C52E4.7 …	C52E4.7 encodes a member of the histidine phosphatase superfamily orthologous to Bombyx mori ecdysteroid phosphate phosphatase (EPP), human STS1 (OMIM:609201) and human UBASH3A (OMIM:605736); C52E4.7 is also paralogous to C. elegans F09C12.8, F53B6.7, F55A11.11, and T07F12.1; while no explicit prediction has been made for C52E4.7's activity, it might be catalytically inactive; as loss of C52E4.7 …	not known
D2045.5		WBGene00008423	III:10467992-10469389	0.79429	2.1542	1.43942	1.86597	0.00195	0.0139635	2.71211	none available	none available	not known
Y48G8AR.1	grh-1	WBGene00001707	I:1259489-1268156	1.3959	3.78356	1.43855	2.15661	0.0002	0.00235	2.71048	grh-1 encodes a LSF/GRH transcription factor homolog required for normal cuticular synthesis and embryonic development; both GRH-1 and its Drosophila homolog GRAINYHEAD bind to DNA sites upstream of dbl-1, mab-5, and tdc-1; all three of these target genes are homologs of genes regulated by GRAINYHEAD in Drosophila; grh-1(RNAi) animals die as embryos with soft, defective cuticles, which resembles …	The family of transcription factors to which GRH-1 belongs has two subdivisions, the Grainyhead and LSF subfamilies, whose split phylogenetically preceded the divergence of metazoa.	GRainyHead (Drosophila transcription factor) homolog
ZC334.1	ins-26	WBGene00002109	I:14037136-14037790	1.36226	3.69104	1.43802	1.67507	0.0058	0.0321383	2.7095	ins-26 encodes an insulin-like peptide.	ins-26 encodes an insulin-like peptide.	INSulin related
ZK75.1	ins-4	WBGene00002087	II:5996356-5996735	3.86544	10.4729	1.43795	1.79648	0.0033	0.0208932	2.70937	ins-4 encodes an insulin-like peptide.	ins-4 encodes an insulin-like peptide.	INSulin related
F40H6.1		WBGene00018253	III:6057002-6058389	1.89186	5.12333	1.43728	1.87253	0.002	0.0142018	2.70809	none available	none available	not known
T20B3.2	tni-3	WBGene00006585	V:16833287-16839043	10.4722	28.3365	1.4361	2.45346	5e-05	0.000711489	2.70588	tni-3 encodes one of the four elegans troponin I genes; tni-3 is required for coordinated movement, normal body and muscle morphology and for the proper contractions of the vulva and anus; CeTNI-3 interacts with both the body wall and pharynx troponin C; tni-3 is strongly expressed in body wall, head and vulval muscles.	tni-3 encodes one of the four elegans troponin I genes; tni-3 is required for coordinated movement, normal body and muscle morphology and for the proper contractions of the vulva and anus; CeTNI-3 interacts with both the body wall and pharynx troponin C; tni-3 is strongly expressed in body wall, head and vulval muscles.	TropoNin I
T09F5.10		WBGene00011669	V:15180033-15181762	0.446314	1.20619	1.43432	1.5958	0.00945	0.0463789	2.70256	none available	none available	not known
F08G5.2	acl-13	WBGene00008581	IV:12410470-12412151	0.616568	1.665	1.43319	1.77092	0.0026	0.0173843	2.70043	none available	none available	ACyLtransferase-like
ZC581.2		WBGene00022632	I:6655715-6657507	0.649183	1.75062	1.43117	1.76115	0.00315	0.0201469	2.69665	none available	none available	not known
F17C11.2		WBGene00008914	V:10948204-10949043	8.58131	23.1368	1.43092	2.32413	5e-05	0.000711489	2.69619	none available	none available	not known
F13B9.2		WBGene00017420	X:8285622-8286718	0.499522	1.34545	1.42947	1.5774	0.00895	0.0446386	2.69347	none available	none available	not known
ZK354.2		WBGene00022705	IV:5313470-5315514	1.48977	4.01159	1.42909	1.97673	0.00085	0.00741963	2.69276	none available	none available	not known
F18C5.4	mpz-3	WBGene00017559	II:6563782-6565103	0.829824	2.2329	1.42804	1.77316	0.0034	0.021367	2.69081	none available	none available	Multiple PDZ domain protein
F23B2.7		WBGene00009075	IV:9150471-9152024	0.455639	1.22601	1.42801	1.61707	0.00805	0.0411892	2.69075	none available	none available	not known
C14F5.2	zig-3	WBGene00006980	X:7930682-7931749	1.46044	3.92818	1.42746	2.03815	0.0006	0.00565843	2.68972	zig-3 encodes a predicted secreted protein that is a member of the immunoglobulin superfamily of proteins; a zig-3::gfp reporter fusion is expressed in the PVT, AIM, and ASI neurons, as well as in the vulva and weakly in the body wall muscle.	zig-3 encodes a predicted secreted protein that is a member of the immunoglobulin superfamily of proteins; a zig-3::gfp reporter fusion is expressed in the PVT, AIM, and ASI neurons, as well as in the vulva and weakly in the body wall muscle.	2 (Zwei) IG domain protein
K08F8.2	atf-2	WBGene00000220	II:8751914-8753868	0.655577	1.76217	1.42652	1.88192	0.00165	0.012387	2.68797	atf-2 encodes a cAMP-dependent transcription factor paralogous to CES-2, a bZip-like transcription factor that plays a key role in regulation of apoptosis; atf-2 activity is required for excretory duct cell development and essential for embryonic development; in regulating excretory duct cell development, ATF-2 controls expression of lin-48; in vitro, ATF-2 binds the regulatory regions of LIN-48 …	atf-2 encodes a cAMP-dependent transcription factor paralogous to CES-2, a bZip-like transcription factor that plays a key role in regulation of apoptosis; atf-2 activity is required for excretory duct cell development and essential for embryonic development; in regulating excretory duct cell development, ATF-2 controls expression of lin-48; in vitro, ATF-2 binds the regulatory regions of LIN-48 …	ATF (cAMP-dependent transcription factor) family
M02E1.2		WBGene00019734	X:308760-311323	1.4798	3.97548	1.42572	1.64357	0.0076	0.0394462	2.6865	none available	none available	not known
T14A8.2		WBGene00020497	IV:7821671-7822683	3.40615	9.14779	1.42528	2.05241	0.0004	0.00414032	2.68567	none available	none available	not known
F44D12.8		WBGene00009685	IV:10023308-10025198	0.471223	1.26349	1.42293	1.77414	0.003	0.0194112	2.6813	none available	none available	not known
T04F3.3		WBGene00011438	V:11758925-11760527	0.868692	2.32909	1.42285	1.85391	0.00135	0.0106502	2.68115	none available	none available	not known
F32D1.11		WBGene00044530	V:4365537-4366448	2.42314	6.4938	1.42219	1.91231	0.00105	0.00875243	2.67991	none available	none available	not known
K10C9.3		WBGene00019624	V:1061596-1067861	12.8399	34.389	1.42132	2.52691	5e-05	0.000711489	2.67829
F38H4.4		WBGene00009548	IV:11848218-11850190	0.556568	1.49041	1.42108	1.80649	0.0019	0.0137281	2.67786	none available	none available	not known
F23A7.4		WBGene00009069	X:16212523-16212990	148.838	398.554	1.42103	2.92053	5e-05	0.000711489	2.67777	none available	none available	not known
F47B3.7		WBGene00018531	I:3968165-3970012	1.11243	2.9758	1.41956	1.90631	0.00105	0.00875243	2.67504	none available	none available	not known
ZK896.1		WBGene00014132	IV:12872796-12875313	1.9476	5.20943	1.41943	2.16267	0.0002	0.00235	2.67479	none available	none available	not known
F46G11.4		WBGene00018517	X:5797275-5798735	2.06873	5.53166	1.41896	1.56596	0.0103	0.0490815	2.67394	none available	none available	not known
K09E4.5	gur-4	WBGene00001805	II:14104676-14107921	0.385267	1.02804	1.41597	1.77509	0.00395	0.0238371	2.66838	none available	none available	GUstatory Receptor family
ZC410.1	nhr-11	WBGene00003610	IV:9069989-9073580	2.14922	5.72679	1.41391	2.22502	0.0002	0.00235	2.66459	nhr-11 encodes a member of the superfamily of nuclear receptors, which is one of the most abundant class of transcriptional regulators; nuclear receptors have a well conserved DNA binding domain and a less conserved C-terminal ligand binding domain.	nhr-11 encodes a member of the superfamily of nuclear receptors, which is one of the most abundant class of transcriptional regulators; nuclear receptors have a well conserved DNA binding domain and a less conserved C-terminal ligand binding domain.	Nuclear Hormone Receptor family
Y48G9A.10	cpt-3	WBGene00021703	III:2082806-2088236	0.32457	0.864565	1.41344	1.88673	0.00095	0.00811578	2.66372	none available	none available	Carnitine Palmitoyl Transferase
C08F1.6		WBGene00015610	II:1787224-1788190	0.395282	1.0505	1.41012	1.61663	0.00905	0.0449664	2.6576	none available	none available	not known
F28D1.6		WBGene00009216	IV:12384582-12385331	1.05068	2.78903	1.40844	1.818	0.0028	0.0184228	2.6545	none available	none available	not known
ZK484.5		WBGene00022751	I:6087370-6087766	53.2383	141.146	1.40666	2.57811	5e-05	0.000711489	2.65121	none available	none available	not known
F21H7.5		WBGene00009031	V:16237512-16238795	9.61957	25.4979	1.40633	2.46914	5e-05	0.000711489	2.65063	none available	none available	not known
C32D5.12		WBGene00016319	II:6356388-6358956	1.56872	4.15659	1.40581	2.08888	0.0004	0.00414032	2.64967	none available	none available	not known
F47F6.5	clec-119	WBGene00018575	II:1255597-1258359	0.32562	0.860509	1.402	1.72627	0.00345	0.0215872	2.64268	none available	none available	C-type LECtin
F37A8.4	nlp-10	WBGene00003748	III:3933601-3935885	16.0245	42.333	1.40151	2.41688	5e-05	0.000711489	2.64177	nlp-10 encodes four predicted neuropeptide-like proteins; nlp-10 is part of a GGxY neuropeptide family that has members in several other nematode species; nlp-10 is expressed in a variety of neurons, including ASK, ADL, CAN, two lateral neurons, two anterior pharyngeal neurons, one tail neuron, and one male tail neuron; as loss of nlp-10 activity via large-scale RNAi screens does not result in an…	nlp-10 encodes four predicted neuropeptide-like proteins; nlp-10 is part of a GGxY neuropeptide family that has members in several other nematode species; nlp-10 is expressed in a variety of neurons, including ASK, ADL, CAN, two lateral neurons, two anterior pharyngeal neurons, one tail neuron, and one male tail neuron; as loss of nlp-10 activity via large-scale RNAi screens does not result in an…	Neuropeptide-Like Protein
Y18H1A.10	hasp-2	WBGene00021214	I:683726-686578	0.446604	1.1782	1.39952	1.74844	0.00295	0.019191	2.63813	none available	none available	not known
ZK938.2	arrd-4	WBGene00014159	II:9837011-9838225	0.36433	0.960688	1.39882	1.68632	0.00595	0.0326933	2.63686	none available	none available	ARRestin Domain protein
C24A11.1		WBGene00016040	I:5401810-5402894	2.67237	7.04572	1.39863	1.95114	0.00105	0.00875243	2.63651	none available	none available	not known
F35B12.9		WBGene00009388	V:11601097-11606480	7.37847	19.4288	1.39681	1.83633	0.00315	0.0201469	2.63317	none available	none available	not known
C51E3.9		WBGene00008254	V:10145922-10150519	14.351	37.7876	1.39676	2.70014	5e-05	0.000711489	2.6331	none available	none available	not known
T23E7.4	nlp-6	WBGene00003744	X:17662370-17664135	10.9654	28.8723	1.39672	2.25227	0.0001	0.00130461	2.63304	none available	none available	Neuropeptide-Like Protein
R148.7		WBGene00020105	III:3195549-3198350	2.49051	6.54985	1.39502	1.9063	0.0012	0.00967848	2.62992	none available	none available	not known
T08B1.3	alh-5	WBGene00000111	V:1996108-1999581	5.47501	14.3922	1.39436	2.47519	5e-05	0.000711489	2.62871	none available	none available	ALdehyde deHydrogenase
T23G11.11		WBGene00077728	I:7701146-7701384	31.2398	82.066	1.3934	1.98255	0.00065	0.0060198	2.62697	none available	none available	not known
K11H12.7		WBGene00019663	IV:665524-666905	30.1539	79.1503	1.39225	2.72805	5e-05	0.000711489	2.62488	none available	none available	not known
F49E10.3	flp-7	WBGene00001450	X:5885824-5886783	6.55063	17.1785	1.3909	2.23755	0.00025	0.00283144	2.62242	flp-7 encodes an MVRFamide-containing peptide that, upon injection into A. suum, produces paralysis and loss of locomotory waveforms, increased body length, and decreased cAMP production.	flp-7 encodes an MVRFamide-containing peptide that, upon injection into A. suum, produces paralysis and loss of locomotory waveforms, increased body length, and decreased cAMP production.	FMRF-Like Peptide
C36B1.10	gska-3	WBGene00007977	I:8749658-8751362	1.32959	3.48159	1.38877	1.95476	0.0007	0.00638451	2.61854	none available	none available	Glycogen Synthase Kinase Alpha subunit
Y67A10A.8	paqr-3	WBGene00013457	IV:14379936-14383646	0.767007	2.00811	1.38853	1.79881	0.00285	0.0186667	2.61811
ZK849.5	best-26	WBGene00014103	I:14200006-14204630	0.262707	0.687725	1.38837	1.59879	0.0098	0.0475308	2.61784	none available	none available	BESTrophin (chloride channel) homolog
T19C4.1		WBGene00011838	V:11149684-11151287	0.393196	1.02882	1.38767	1.6953	0.00545	0.0306462	2.61656	none available	none available	not known
C33F10.12		WBGene00016358	II:4836290-4837721	1.30576	3.41431	1.3867	1.96965	0.0008	0.00709478	2.61481	none available	none available	not known
Y113G7C.1		WBGene00013771	V:20313225-20319400	0.581416	1.51997	1.3864	2.07125	0.0004	0.00414032	2.61426	none available	none available	not known
Y43F8C.9		WBGene00012831	V:19646055-19647304	3.41596	8.92816	1.38607	1.80316	0.00165	0.012387	2.61366	none available	none available	not known
F21D9.4		WBGene00009018	V:19253879-19256682	0.379126	0.990737	1.38582	1.58562	0.00995	0.0480002	2.61321	none available	none available	not known
K08D12.6		WBGene00019540	IV:1720787-1723061	111.992	292.643	1.38575	3.40181	5e-05	0.000711489	2.61307	none available	none available	not known
W08E12.8		WBGene00021089	IV:3292115-3294629	1.15585	3.0129	1.3822	1.72233	0.00375	0.0229274	2.60665	none available	none available	not known
F23D12.7		WBGene00009091	X:14453526-14453753	48.7122	126.931	1.38169	1.82406	0.0014	0.0109726	2.60573	none available	none available	not known
F26A10.2		WBGene00017814	X:7632035-7637030	0.852617	2.22006	1.38063	1.94443	0.00085	0.00741963	2.60382	F26A10.2 encodes a protein with four zinc-finger domains and a glutamine/asparagine-rich domain, that is required for maintenance of the germline and for locomotion; F26A10.2(RNAi) animals are uncoordinated and have sterile progeny.	F26A10.2 encodes a protein with four zinc-finger domains and a glutamine/asparagine-rich domain, that is required for maintenance of the germline and for locomotion; F26A10.2(RNAi) animals are uncoordinated and have sterile progeny.	not known
Y57G11C.38		WBGene00013327	IV:14862432-14869790	1.63383	4.25251	1.38005	1.97881	0.00065	0.0060198	2.60279	none available	none available	not known
Y54G2A.46	pudl-1	WBGene00044489	IV:2832902-2833376	2.87019	7.46089	1.3782	1.68382	0.0054	0.0304957	2.59944	none available	none available
C54E4.5		WBGene00016920	IV:2148012-2149295	24.034	62.4679	1.37804	2.52886	5e-05	0.000711489	2.59915	none available	none available	not known
T28H11.5	ssq-2	WBGene00006051	IV:4996131-4997524	12.804	33.2778	1.37796	2.58207	5e-05	0.000711489	2.59902	none available	none available	Sperm-Specific family, class Q
F44F4.11	tba-4	WBGene00006530	II:10918628-10920107	60.1561	156.284	1.37739	3.28424	5e-05	0.000711489	2.59797	tba-4 encodes a member of the alpha tubulin family that also includes tba-1, tba-2, and tba-3, and affects embryonic viability.	tba-4 encodes a member of the alpha tubulin family that also includes tba-1, tba-2, and tba-3, and affects embryonic viability.	TuBulin, Alpha
C29E6.5	nhr-43	WBGene00003633	IV:11899651-11902879	2.06243	5.35505	1.37655	2.22305	0.0002	0.00235	2.59648	nhr-43 is predicted to encode a nuclear hormone receptor (NHR); the primary sequence of nhr-43 reveals that it has a leucine instead of a methionine that is conserved within the NHR superfamily at the carboxyl boundary of the DNA-binding domain.	nhr-43 is predicted to encode a nuclear hormone receptor (NHR); the primary sequence of nhr-43 reveals that it has a leucine instead of a methionine that is conserved within the NHR superfamily at the carboxyl boundary of the DNA-binding domain.	Nuclear Hormone Receptor family
ZK524.1	spe-4	WBGene00004958	I:7454664-7456883	0.740743	1.92321	1.37647	1.89375	0.00115	0.00935891	2.59633	spe-4 encodes a transmembrane protein that is a divergent member of the presenilin family of proteins that have been implicated in early-onset Alzheimer's disease (OMIM:104300); spe-4 activity is required for proper formation and function of the fibrous body-membranous organelles that are asymmetrically localized to spermatids during spermatogeneis; spe-4 is also required for proper partitioning …	spe-4 encodes a transmembrane protein that is a divergent member of the presenilin family of proteins that have been implicated in early-onset Alzheimer's disease (OMIM:104300); spe-4 activity is required for proper formation and function of the fibrous body-membranous organelles that are asymmetrically localized to spermatids during spermatogeneis; spe-4 is also required for proper partitioning …	defective SPErmatogenesis
C32C4.1		WBGene00007862	V:10642005-10645090	0.266377	0.69102	1.37526	1.65534	0.0061	0.0334411	2.59414	none available	none available	not known
ZK637.12		WBGene00014029	III:8924162-8925183	0.564735	1.46497	1.37523	1.56202	0.00965	0.0470405	2.59408	none available	none available	not known
C16E9.1		WBGene00015865	X:6940431-6943566	1.59972	4.14088	1.37211	2.14257	0.0006	0.00565843	2.5885	none available	none available	not known
ZK892.1	lec-3	WBGene00002266	II:9991291-10001065	17.3981	44.9706	1.37005	1.75378	0.0026	0.0173843	2.5848	none available	none available	gaLECtin
F47B7.7		WBGene00018538	X:3778075-3781103	1.33418	3.44462	1.36839	1.88487	0.00145	0.0112727	2.58183	F47B7.7 encodes a novel protein conserved amongst nematode species.	F47B7.7 encodes a novel protein conserved amongst nematode species.	not known
Y46B2A.1	fbxc-51	WBGene00021576	II:868819-871695	0.897857	2.3173	1.36789	1.97487	0.00075	0.00672158	2.58092	none available	none available	F-box C protein
Y65B4A.9		WBGene00022032	I:663626-666850	0.59488	1.53327	1.36595	1.61209	0.008	0.0410206	2.57744	none available	none available	not known
F02D8.5		WBGene00008522	V:14971427-14972004	7.39066	19.0427	1.36547	1.7542	0.0037	0.0226987	2.57659	none available	none available	not known
Y71G12B.22		WBGene00022157	I:1663426-1666769	0.687586	1.77106	1.365	1.56498	0.00905	0.0449664	2.57577	none available	none available	not known
Y105C5B.28	gln-3	WBGene00001604	IV:16167741-16170785	89.2747	229.945	1.36497	3.34272	5e-05	0.000711489	2.5757	none available	none available	GLutamiNe synthetase (glutamate-ammonia ligase)
ZK622.1		WBGene00022780	II:5293926-5295567	0.570129	1.4675	1.364	1.74238	0.0022	0.0152688	2.57398	none available	none available	not known
C09B9.8	hot-9	WBGene00044484	IV:5040933-5045386	0.73241	1.88407	1.36313	1.64956	0.0061	0.0334411	2.57243
R08C7.5		WBGene00019949	IV:4430221-4432340	0.426242	1.09618	1.36273	1.62993	0.0056	0.0313066	2.57173	none available	none available	not known
F35E2.9		WBGene00009416	I:11723416-11726272	0.44773	1.15004	1.36098	1.73747	0.0033	0.0208932	2.5686	none available	none available	not known
F55C10.3	col-155	WBGene00000728	V:11388867-11389853	21.8582	56.0143	1.35762	2.64812	5e-05	0.000711489	2.56262	none available	none available	COLlagen
H23N18.2	ugt-14	WBGene00019233	V:4906268-4908244	0.39213	1.00476	1.35745	1.76395	0.00295	0.019191	2.56231	none available	none available	UDP-GlucuronosylTransferase
F37A4.5		WBGene00018135	III:6711881-6713046	0.990275	2.53688	1.35715	1.66218	0.00595	0.0326933	2.56179	none available	none available	not known
C35D10.11	msd-4	WBGene00016447	III:4868296-4868732	37.7469	96.6483	1.35639	2.43605	5e-05	0.000711489	2.56043	none available	none available	Major Sperm protein Domain containing
T04B8.3	arrd-1	WBGene00020205	II:627518-628668	0.516349	1.32156	1.35582	1.69056	0.0053	0.0299779	2.55943	none available	none available	ARRestin Domain protein
T04C9.4	mlp-1	WBGene00003375	III:5971476-5973610	193.074	493.759	1.35465	3.08419	5e-05	0.000711489	2.55736	mlp-1 encodes a LIM domain-containing protein that is a member of the MLP/CRP family of muscle LIM domain proteins.	mlp-1 encodes a LIM domain-containing protein that is a member of the MLP/CRP family of muscle LIM domain proteins.	MLP/CRP family (Muscle LIM Protein/Cysteine-rich Protein)
F11G11.8	nspd-5	WBGene00017386	II:4860050-4860395	11.7621	30.0464	1.35305	1.93407	0.0011	0.00906448	2.55451	none available	none available	Nematode Specific Peptide family, group D
C45G7.4		WBGene00016671	IV:2432990-2436428	0.459781	1.17417	1.35262	1.82845	0.002	0.0142018	2.55376	none available	none available	not known
Y40B10A.7	comt-5	WBGene00021492	V:2052285-2053600	1.55708	3.97548	1.35229	1.80126	0.00315	0.0201469	2.55316	none available	none available	Catechol-O-MethylTransferase family
C28C12.11		WBGene00016181	IV:8474080-8475260	1.95116	4.97691	1.35092	1.83352	0.00145	0.0112727	2.55074	none available	none available	not known
F33D11.8		WBGene00018005	I:5854303-5855050	3.28151	8.36053	1.34923	1.64753	0.0067	0.0359919	2.54777	none available	none available	not known
W01D2.3		WBGene00012180	II:14800820-14804212	0.939855	2.39173	1.34755	1.6684	0.0046	0.0269591	2.54479	none available	none available	not known
Y67A6A.1		WBGene00013449	I:9829816-9830252	1.93563	4.924	1.34703	1.53767	0.01045	0.0495834	2.54387	none available	none available	not known
Y97E10C.1		WBGene00022410	V:7728793-7730269	12.5884	32.0145	1.34662	2.58779	5e-05	0.000711489	2.54317	none available	none available	not known
Y67D8C.8	cpg-9	WBGene00022072	IV:3067843-3069843	148.069	376.509	1.34642	2.87644	5e-05	0.000711489	2.54279	cpg-9 encodes a small (69-residue), putatively secreted protein with 4 potential chondroitin attachment sites, 2 of them verified by mass spectrometry; CPG-9 has no obvious function in mass RNAi assays.	cpg-9 encodes a small (69-residue), putatively secreted protein with 4 potential chondroitin attachment sites, 2 of them verified by mass spectrometry; CPG-9 has no obvious function in mass RNAi assays.	Chondroitin ProteoGlycan
F31A3.3		WBGene00017938	X:17533157-17533978	2.23234	5.67519	1.34611	1.77246	0.00395	0.0238371	2.54226	none available	none available	not known
CC4.2	nlp-15	WBGene00003753	I:12988220-12995459	9.58256	24.3557	1.34578	2.29823	0.0001	0.00130461	2.54167	none available	none available	Neuropeptide-Like Protein
F08H9.2		WBGene00008590	V:14460604-14461111	13.7493	34.8865	1.34331	2.14645	0.00045	0.00451848	2.53733	none available	none available	not known
F09G8.5		WBGene00017320	III:8254894-8257505	2.28381	5.78616	1.34117	2.01811	0.00155	0.0118396	2.53356	none available	none available	not known
Y87G2A.19		WBGene00044260	I:13508801-13512014	5.4865	13.8993	1.34106	1.96203	0.00125	0.0100146	2.53336	none available	none available	not known
ZK816.5	dhs-26	WBGene00000989	X:3360759-3362482	0.784558	1.9867	1.34042	1.77302	0.0037	0.0226987	2.53225	dhs-26 encodes a short-chain dehydrogenase predicted to be mitochondrial.	This gene encodes a protein predicted by Eisenberg and coworkers, with 68% accuracy, to be mitochondrial. Proteins localized to a given organelle by experiments tend to share a characteristic phylogenetic distribution of their homologs, called a phylogenetic profile. For instance, mitochondrial proteins can be identified effectively by their phylogenetic profiles. By applying phylogenetic profile…	DeHydrogenases, Short chain
T06C10.3		WBGene00020289	IV:7870847-7873017	0.378926	0.958808	1.33933	1.59633	0.00835	0.0423041	2.53033	none available	none available	not known
F58E6.5		WBGene00010254	V:9753420-9754550	2.85597	7.22603	1.33922	1.95078	0.00085	0.00741963	2.53015	none available	none available	not known
Y51H7C.9		WBGene00021787	II:1409189-1411478	0.666014	1.68447	1.33867	1.68963	0.0024	0.0163347	2.52918	none available	none available	not known
T13H5.3	cht-2	WBGene00011757	II:8520841-8523402	0.244533	0.618106	1.33783	1.63669	0.0057	0.0317182	2.5277	none available	none available	CHiTinase
T23F6.1		WBGene00011949	IV:12719928-12720863	1.99039	5.02836	1.33704	1.69498	0.0048	0.0278485	2.52632	none available	none available	not known
T10E9.4		WBGene00020414	I:6525049-6528690	3.47915	8.78001	1.33549	2.2726	5e-05	0.000711489	2.52361	none available	none available	not known
F27E5.7		WBGene00044035	II:10122791-10124935	1.7342	4.37249	1.33418	1.72907	0.00425	0.0252463	2.52133	none available	none available	not known
T08B1.2	tnt-4	WBGene00006589	V:1989672-1992889	5.74083	14.4656	1.3333	2.12241	0.0004	0.00414032	2.51978	none available	none available	TropoNin T
ZC477.1	ssq-3	WBGene00006052	IV:7111615-7112844	3.84137	9.66415	1.33102	2.05672	0.0005	0.00492457	2.51581	none available	none available	Sperm-Specific family, class Q
K01H12.4		WBGene00010486	IV:9713196-9714862	2.7031	6.79213	1.32925	1.97345	0.0006	0.00565843	2.51272	none available	none available	not known
F53A9.1		WBGene00018724	X:8711535-8711769	49.008	123.101	1.32875	1.9979	0.0006	0.00565843	2.51186	none available	none available	not known
Y53G8B.2		WBGene00021818	III:3101282-3103945	17.2127	43.1394	1.32553	2.67615	5e-05	0.000711489	2.50625	none available	none available	not known
F35A5.2		WBGene00018025	X:3805069-3805731	3.39307	8.5022	1.32525	1.76836	0.00235	0.0160778	2.50575	none available	none available	not known
C18A11.7	dim-1	WBGene00001000	X:8050419-8058162	105.127	263.235	1.32422	3.19487	5e-05	0.000711489	2.50397	dim-1 encodes novel proteins containing three immunoglobulin-like repeats in the carboxy terminus; dim-1 was originally identified in screens for mutations that suppress locomotion defects caused by aberrant muscle assembly in animals carrying a missense mutation in unc-112, which encodes a pleckstrin homology domain-containing protein required for the early stages of muscle assembly; loss-of-fun…	dim-1 encodes novel proteins containing three immunoglobulin-like repeats in the carboxy terminus; dim-1 was originally identified in screens for mutations that suppress locomotion defects caused by aberrant muscle assembly in animals carrying a missense mutation in unc-112, which encodes a pleckstrin homology domain-containing protein required for the early stages of muscle assembly; loss-of-fun…	DIsorganized Muscle
		WBGene00011461	X:10790776-10791945	3.16032	7.90843	1.32332	1.86459	0.0016	0.0121061	2.50241	none available	none available	not known
F23D12.3		WBGene00009087	X:14442541-14443291	1.40912	3.52464	1.32268	1.68228	0.00405	0.024268	2.50131	none available	none available	not known
M01A8.1		WBGene00010795	III:9258662-9259921	2.35719	5.89482	1.32238	1.81925	0.00185	0.0134953	2.50078	none available	none available	not known
Y43F8C.5		WBGene00012827	V:19631339-19632622	1.351	3.37133	1.31929	1.6905	0.00345	0.0215872	2.49543	none available	none available	not known
B0334.1	ttr-18	WBGene00007142	II:11485428-11486691	91.3074	227.716	1.31843	2.82378	5e-05	0.000711489	2.49395	none available	none available	TransThyretin-Related family domain
T15B7.4	col-142	WBGene00000715	V:6831145-6832237	204.205	508.341	1.31578	3.16311	5e-05	0.000711489	2.48937	none available	none available	COLlagen
F36D3.8		WBGene00009473	V:16527176-16530186	0.290866	0.723523	1.31469	1.60746	0.00705	0.0373027	2.48748	none available	none available	not known
H32C10.1		WBGene00019255	IV:5934427-5937429	0.766766	1.90675	1.31425	1.7473	0.00265	0.0176695	2.48674	none available	none available	not known
Y38E10A.5	clec-4	WBGene00012583	II:12578331-12580982	12.0952	30.0662	1.31371	2.61126	5e-05	0.000711489	2.4858	clec-4 encodes a C-type lectin; clec-4 expression is upregulated in response to stressors, including pathogens and ionizing radiation.	clec-4 encodes a C-type lectin; clec-4 expression is upregulated in response to stressors, including pathogens and ionizing radiation.	C-type LECtin
F52F10.4	oac-32	WBGene00018708	V:1542517-1545762	0.44569	1.1078	1.31358	1.77018	0.0023	0.0158107	2.48558	none available	none available	O-ACyltransferase homolog
T04A8.4	tag-243	WBGene00044078	III:4686076-4687160	2.82311	7.01389	1.31293	1.95167	0.0011	0.00906448	2.48446	none available	none available	Temporarily Assigned Gene name
F23H11.7		WBGene00017762	III:917117-919401	1.17598	2.92163	1.31291	1.72668	0.00315	0.0201469	2.48442	none available	none available	not known
Y110A2AL.8	ptc-3	WBGene00004210	II:2845382-2852592	6.40936	15.8804	1.309	2.78982	5e-05	0.000711489	2.47769	ptc-3 encodes an ortholog of Drosophila PATCHED (PTC) and human PTCH (OMIM:601309, mutated in basal cell nevus syndrome), which defines one of seven paralogous families of sterol sensing domain (SSD) proteins; PTC-3 is strongly required for normal molting from L1 to L3 larval stages; PTC-3 is also required for normal growth to full size and for viability.	ptc-3 encodes an ortholog of Drosophila PATCHED (PTC) and human PTCH (OMIM:601309, mutated in basal cell nevus syndrome), which defines one of seven paralogous families of sterol sensing domain (SSD) proteins; PTC-3 is strongly required for normal molting from L1 to L3 larval stages; PTC-3 is also required for normal growth to full size and for viability.	PaTChed family
ZK945.7		WBGene00014169	II:10107397-10108361	4.7832	11.8455	1.30829	1.99082	0.00075	0.00672158	2.47648	none available	none available	not known
F55G11.2		WBGene00010123	IV:12967416-12969257	4.4896	11.1155	1.30791	2.1426	0.00025	0.00283144	2.47583	F55G11.2 encodes a protein containing a CUB (complement C1r/C1s, Uegf, Bmp1)-like domain; F55G11.2 expression is upregulated in response to infection with the human bacterial pathogen Pseudomonas aeruginosa; F55G11.2 expression is regulated by the ELT-2 GATA transcription factor.	F55G11.2 encodes a protein containing a CUB (complement C1r/C1s, Uegf, Bmp1)-like domain; F55G11.2 expression is upregulated in response to infection with the human bacterial pathogen Pseudomonas aeruginosa; F55G11.2 expression is regulated by the ELT-2 GATA transcription factor.	not known
F32A11.6	moe-3	WBGene00003388	II:13160578-13165564	5.27617	13.0606	1.30765	2.19579	0.00025	0.00283144	2.47539	moe-3 encodes a CCCH tandem zinc finger (TZF) protein; while loss of moe-3 activity via RNAi alone results in no obvious abnormalities, animals triply mutant for moe-3, oma-1, and oma-2 demonstrate oocyte maturation defects, indicating that these genes likely function redundantly during germline development; in situ hybridization experiments indicate that moe-3 mRNA expression is relatively weak …	moe-3 encodes a CCCH tandem zinc finger (TZF) protein; while loss of moe-3 activity via RNAi alone results in no obvious abnormalities, animals triply mutant for moe-3, oma-1, and oma-2 demonstrate oocyte maturation defects, indicating that these genes likely function redundantly during germline development; in situ hybridization experiments indicate that moe-3 mRNA expression is relatively weak …	see oma
F53F4.13		WBGene00009995	V:13611318-13611871	52.1455	128.938	1.30606	2.55619	5e-05	0.000711489	2.47266	none available	none available	not known
M28.9		WBGene00010900	II:10639379-10643459	1.00959	2.49341	1.30435	1.84548	0.0014	0.0109726	2.46973	none available	none available	not known
R07B1.11		WBGene00011082	X:9856851-9858017	1.89969	4.69105	1.30414	1.61995	0.00595	0.0326933	2.46938	none available	none available	not known
W09G10.6	clec-125	WBGene00021118	II:3516455-3518893	0.647984	1.59783	1.30208	1.7363	0.0034	0.021367	2.46585	none available	none available	C-type LECtin
ZK54.1	slc-17.1	WBGene00022647	X:17459074-17464881	48.0641	118.461	1.30139	1.99219	0.0004	0.00414032	2.46465
F27E11.3	cfz-2	WBGene00000478	V:3441498-3444875	0.298458	0.735414	1.30103	1.68301	0.0047	0.0274116	2.46405	cfz-2 encodes one of four C. elegans Frizzled homologs, integral membrane proteins that contain an external cysteine-rich domain (CRD) and seven transmembrane domains and that function in a wide variety of species as receptors for Wnt glycoprotein signaling molecules; CFZ-2 activity is required for cell migration and for vulval development.	cfz-2 encodes one of four C. elegans Frizzled homologs, integral membrane proteins that contain an external cysteine-rich domain (CRD) and seven transmembrane domains and that function in a wide variety of species as receptors for Wnt glycoprotein signaling molecules; CFZ-2 activity is required for cell migration and for vulval development.	Caenorhabditis FriZzled homolog
F26A10.1		WBGene00017813	X:7627625-7627793	25.721	63.3541	1.30049	1.52167	0.01015	0.0485914	2.46313	none available	none available	not known
ZK525.1	flp-15	WBGene00001458	III:13663293-13667718	11.7937	29.0204	1.29905	1.95923	0.00065	0.0060198	2.46067	flp-15 encodes two FMRFamide-related short peptide neurotransmitter; the precise roles for these peptides in C. elegans neurotransmission are not yet known.	flp-15 encodes two FMRFamide-related short peptide neurotransmitter; the precise roles for these peptides in C. elegans neurotransmission are not yet known.	FMRF-Like Peptide
M01D7.5	nlp-12	WBGene00003750	I:1843400-1843835	29.5097	72.6073	1.29892	2.02014	0.0005	0.00492457	2.46046	nlp-12 encodes two predicted neuropeptide-like proteins; nlp-12 is part of a LQFamide neuropeptide family that has members in at least one other nematode species; nlp-12 is expressed in one tail neuron; as loss of nlp-12 activity via large-scale RNAi screens does not result in any obvious abnormalities, the precise role of nlp-12-encoded peptides in development and/or behavior is not yet known.	nlp-12 encodes two predicted neuropeptide-like proteins; nlp-12 is part of a LQFamide neuropeptide family that has members in at least one other nematode species; nlp-12 is expressed in one tail neuron; as loss of nlp-12 activity via large-scale RNAi screens does not result in any obvious abnormalities, the precise role of nlp-12-encoded peptides in development and/or behavior is not yet known.	Neuropeptide-Like Protein
F20A1.1		WBGene00017613	V:7051683-7052160	46.013	113.163	1.2983	2.44877	5e-05	0.000711489	2.45937	none available	none available	not known
T28B8.1		WBGene00012113	I:8133884-8135033	25.8361	63.5336	1.29813	2.70172	5e-05	0.000711489	2.4591	none available	none available	not known
C05D12.1		WBGene00007339	II:11412169-11415689	1.27844	3.13945	1.29613	1.97585	0.0006	0.00565843	2.45569	none available	none available	not known
R09E10.6		WBGene00011176	IV:10292982-10294101	23.5142	57.7019	1.29509	2.49987	5e-05	0.000711489	2.45392	R09E10.6 encodes a novel protein conserved amongst nematodes; R09E10.6 expression is enriched in the germline and loss of R09E10.6 activity via RNAi results in germ cell abnormalities, including oogenesis defects and abnormal syncytial germ cell compartments, that lead to reduced fertility.	R09E10.6 encodes a novel protein conserved amongst nematodes; R09E10.6 expression is enriched in the germline and loss of R09E10.6 activity via RNAi results in germ cell abnormalities, including oogenesis defects and abnormal syncytial germ cell compartments, that lead to reduced fertility.	not known
Y71F9B.13		WBGene00022131	I:2776370-2778697	15.5661	38.1814	1.29447	2.36153	5e-05	0.000711489	2.45286	none available	none available	not known
C05E4.9	icl-1	WBGene00001564	V:724208-728105	47.7086	117.012	1.29433	3.16844	5e-05	0.000711489	2.45264
M163.3	his-24	WBGene00001898	X:14490027-14491032	12.4843	30.6118	1.29397	2.40849	5e-05	0.000711489	2.45202	his-24 encodes one of eight C. elegans H1 linker histones; HIS-24, along with the histone deacetylase SIR-2.1 and the Enhancer of zeste E(Z) ortholog MES-2, plays a key role in heterochromatin regulation and thus, in regulation of fertility and embryonic development; specifically, HIS-24 and SIR-2.1 are essential for maintenance of the histone H3K27me3 mark at subtelomeric regions in the C. elega…	his-24 encodes one of eight C. elegans H1 linker histones; HIS-24, along with the histone deacetylase SIR-2.1 and the Enhancer of zeste E(Z) ortholog MES-2, plays a key role in heterochromatin regulation and thus, in regulation of fertility and embryonic development; specifically, HIS-24 and SIR-2.1 are essential for maintenance of the histone H3K27me3 mark at subtelomeric regions in the C. elega…	HIStone
C35E7.10		WBGene00016462	I:10810690-10812846	0.92323	2.2617	1.29265	1.62308	0.0048	0.0278485	2.44977	none available	none available	not known
C05D11.6	nas-4	WBGene00003523	III:6411540-6414934	0.395584	0.968945	1.29243	1.72939	0.00365	0.022526	2.4494	nas-4 encodes a predicted extracellular matrix metalloprotease of the M12A (astacin) family that contains an N-terminal signal sequence and a catalytic domain, but no recognizable regulatory domains in the C-terminus; as loss of nas-4 activity via RNAi results in no obvious abnormalities, the precise role of NAS-4 in C. elegans development and/or behavior is not yet known; however, an NAS-4 trans…	nas-4 encodes a predicted extracellular matrix metalloprotease of the M12A (astacin) family that contains an N-terminal signal sequence and a catalytic domain, but no recognizable regulatory domains in the C-terminus; as loss of nas-4 activity via RNAi results in no obvious abnormalities, the precise role of NAS-4 in C. elegans development and/or behavior is not yet known; however, an NAS-4 trans…	Nematode AStacin protease
W02D9.10		WBGene00012216	I:12551526-12552333	13.6363	33.393	1.2921	2.34712	5e-05	0.000711489	2.44883	none available	none available	not known
F54A5.2	cutl-20	WBGene00018787	I:963701-969428	1.48558	3.63439	1.29069	1.86758	0.00135	0.0106502	2.44645	none available	none available	CUTiclin-Like
T28H11.7		WBGene00020905	IV:5015309-5016248	2.8759	7.02924	1.28936	1.81144	0.00195	0.0139635	2.44419	none available	none available	not known
T23F11.3	cdka-1	WBGene00011955	III:4658703-4662640	2.10407	5.14172	1.28907	1.9252	0.001	0.00844295	2.4437	cdka-1 encodes the C. elegans ortholog of the cyclin-dependent kinase 5 (CDK5) activator p35/Nck5a; cdka-1 activity is required to prevent convulsions induced by exposure to the GABA antagonist pentylenetetrazole (PTZ); in addition, cdka-1 is required for normal distribution of GABA-containing synaptic vesicles in the ventral nerve cord and for regulation of localization of LIN-10 in response to …	cdka-1 encodes the C. elegans ortholog of the cyclin-dependent kinase 5 (CDK5) activator p35/Nck5a; cdka-1 activity is required to prevent convulsions induced by exposure to the GABA antagonist pentylenetetrazole (PTZ); in addition, cdka-1 is required for normal distribution of GABA-containing synaptic vesicles in the ventral nerve cord and for regulation of localization of LIN-10 in response to …	Cyclin-Dependent Kinase 5 Activating protein homolog
R08A2.1		WBGene00011132	V:14718579-14719518	1.38086	3.37321	1.28856	1.67735	0.00355	0.0220598	2.44283	none available	none available	not known
D1081.12		WBGene00086554	I:8474100-8474725	1.93535	4.72753	1.28849	1.59438	0.00735	0.0385088	2.44273	none available	none available	not known
F57G8.5		WBGene00010214	V:16338997-16341461	0.914759	2.23426	1.28833	1.81213	0.0019	0.0137281	2.44246	none available	none available	not known
F36H2.5		WBGene00044404	I:9251841-9254351	0.503765	1.22956	1.28731	1.69189	0.0043	0.0254699	2.44074	none available	none available	not known
F28H1.4		WBGene00017909	I:3974128-3977220	2.84728	6.94443	1.28627	1.93417	0.00185	0.0134953	2.43897	none available	none available	not known
Y53G8B.1		WBGene00021817	III:3129308-3131226	10.0464	24.4784	1.28483	2.21485	0.00015	0.00184357	2.43653	none available	none available	not known
C35B1.5		WBGene00016435	IV:4083586-4084202	211.684	515.538	1.28417	2.99522	5e-05	0.000711489	2.43541	none available	none available	not known
F01D4.4	egl-21	WBGene00001189	IV:10478421-10481816	23.4029	56.9631	1.28334	2.81951	5e-05	0.000711489	2.43402	egl-21 encodes a putative carboxypeptidase (whose homologs include human enkephalin convertase/carboxypeptidase E); EGL-21 is expressed throughout the nervous system; EGL-21 is required for normal synthesis of FMRFamide-like (FLP) and neuropeptide-like (NLP) peptides, and for normal egg-laying, locomotion, and defecation; EGL-21 promotes acetylcholine release at neuromuscular junctions; egl-21 mu…	egl-21 encodes a putative carboxypeptidase (whose homologs include human enkephalin convertase/carboxypeptidase E); EGL-21 is expressed throughout the nervous system; EGL-21 is required for normal synthesis of FMRFamide-like (FLP) and neuropeptide-like (NLP) peptides, and for normal egg-laying, locomotion, and defecation; EGL-21 promotes acetylcholine release at neuromuscular junctions; egl-21 mu…	EGg Laying defective
ZC116.1		WBGene00013853	V:12609804-12610837	3.10937	7.561	1.28195	1.84441	0.00205	0.0144501	2.43168	none available	none available	not known
F28F8.1	acr-18	WBGene00000057	V:15551129-15559122	1.25689	3.05542	1.28151	1.90613	0.0012	0.00967848	2.43094	acr-18 encodes an alpha subunit of nicotinic acetylcholine receptor (nAChR), predicted to be a ligand-gated ion channel regulating fast action of acetylcholine at neuromuscular junctions and in the nervous system; ACR-18 falls into the 'DEG-3' class of nAChR subunits, apparently unique to nematodes, which includes DEG-3, DES-2, ACR-5, ACR-17, ACR-20, and ACR-23.	The expression of acr-18 has been verified by RT-PCR. nAChRs are pentameric membrane proteins that generally mediate fast synaptic transmission at neuromuscular junctions and in the nervous system. Subunits of nAChRs fall into two main categories: alpha subunits are defined by adjacent cysteines which contribute to the ACh binding site, while non-alpha subunits lack this motif.	AcetylCholine Receptor
ZC449.4		WBGene00022614	X:5028152-5029537	3.30046	8.02172	1.28125	1.88821	0.0017	0.012644	2.43049	none available	none available	not known
F08D12.3		WBGene00017247	II:2776401-2780840	3.13707	7.6166	1.27973	1.77208	0.00255	0.0171454	2.42793	none available	none available	not known
C15C8.1	xbx-9	WBGene00007604	V:12734162-12736018	0.964141	2.33854	1.27829	1.80879	0.00125	0.0100146	2.42552	none available	none available	X-BoX promoter element regulated
C17D12.2	unc-75	WBGene00006807	I:11592291-11601595	0.316638	0.766677	1.27578	1.54826	0.0081	0.0413424	2.4213	unc-75 encodes an RNA-binding protein with two N-terminal RNA recognition motifs (RRMs), a glutamine/asparagine-rich linker domain, and a third C-terminal RRM that is orthologous to the mammalian CELF/BrunoL proteins that control pre-mRNA splicing; UNC-75 is required for neuron-specific splicing of unc-32 mRNA; UNC-75 binds the unc-32 intron 7a in vitro; both UNC-75 and EXC-7 are required in para…	unc-75 encodes an RNA-binding protein with two N-terminal RNA recognition motifs (RRMs), a glutamine/asparagine-rich linker domain, and a third C-terminal RRM that is orthologous to the mammalian CELF/BrunoL proteins that control pre-mRNA splicing; UNC-75 is required for neuron-specific splicing of unc-32 mRNA; UNC-75 binds the unc-32 intron 7a in vitro; both UNC-75 and EXC-7 are required in para…	UNCoordinated
K07F5.11	ssq-1	WBGene00006050	IV:9852526-9853531	17.2829	41.8464	1.27575	2.38089	5e-05	0.000711489	2.42126	none available	none available	Sperm-Specific family, class Q
C35B1.7		WBGene00016436	IV:4109057-4110464	2.39903	5.80082	1.27381	1.54541	0.00875	0.0438077	2.41799	none available	none available	not known
C04H5.8	nlp-41	WBGene00007316	II:14550816-14552299	12.3904	29.932	1.27246	1.6867	0.00405	0.024268	2.41574	none available	none available	Neuropeptide-Like Protein
ZK892.5		WBGene00014129	II:10008153-10009304	1.09872	2.6541	1.2724	1.5821	0.0059	0.0325674	2.41563	none available	none available	not known
C36H8.2	inx-6	WBGene00002128	IV:12746552-12749672	0.544173	1.31379	1.27159	1.60757	0.00705	0.0373027	2.41429	inx-6 encodes an innexin, an integral transmembrane channel protein that is a structural component of invertebrate gap junctions; INX-6 is required for formation of pharyngeal gap junctions and thus for the electrical coupling and synchronous muscle contractions necessary for normal feeding behavior and postembryonic development; INX-6 may function redundantly with EAT-5, another C. elegans innex…	inx-6 encodes an innexin, an integral transmembrane channel protein that is a structural component of invertebrate gap junctions; INX-6 is required for formation of pharyngeal gap junctions and thus for the electrical coupling and synchronous muscle contractions necessary for normal feeding behavior and postembryonic development; INX-6 may function redundantly with EAT-5, another C. elegans innex…	INneXin
Y47D7A.6		WBGene00021619	V:4416007-4418202	1.04087	2.51191	1.271	1.82441	0.00195	0.0139635	2.41328	none available	none available	not known
F56D1.5	dhs-5	WBGene00000969	II:5453819-5455936	6.76898	16.3163	1.2693	2.30705	0.0001	0.00130461	2.41045	dhs-5 encodes a possible steroid dehydrogenase; DHS-5 generally resembles short chain-type alcohol/other dehydrogenases, but has two predicted N-terminal transmembrane sequences, and its closest relatives in vertebrates are known or putative steroid dehydrogenases such as hydroxysteroid (17-beta) dehydrogenase 12 from mouse (also known as KIK-I or DHBK_MOUSE).	dhs-5 encodes a possible steroid dehydrogenase; DHS-5 generally resembles short chain-type alcohol/other dehydrogenases, but has two predicted N-terminal transmembrane sequences, and its closest relatives in vertebrates are known or putative steroid dehydrogenases such as hydroxysteroid (17-beta) dehydrogenase 12 from mouse (also known as KIK-I or DHBK_MOUSE).	DeHydrogenases, Short chain
C25F9.11		WBGene00045411	V:19432409-19433024	2.66744	6.42469	1.26817	1.62495	0.00695	0.0370043	2.40856	none available	none available	not known
F20D12.5	exc-9	WBGene00017644	IV:7939803-7940801	10.3545	24.9176	1.2669	1.97766	0.0004	0.00414032	2.40645	exc-9 encodes one of two C. elegans small LIM domain-containing proteins related to the mammalian CRIP (Cysteine-Rich Intestinal Protein) family of proteins; in C. elegans, exc-9 activity is required cell autonomously for proper organization of the apical cytoskeleton of the excretory canal cell, which is essential for maintaining the diameter of the excretory canal tubules; in addition, exc-9 is…	exc-9 encodes one of two C. elegans small LIM domain-containing proteins related to the mammalian CRIP (Cysteine-Rich Intestinal Protein) family of proteins; in C. elegans, exc-9 activity is required cell autonomously for proper organization of the apical cytoskeleton of the excretory canal cell, which is essential for maintaining the diameter of the excretory canal tubules; in addition, exc-9 is…	EXCretory canal abnormal
K07A3.3		WBGene00019461	I:2599979-2602628	0.664456	1.59744	1.26552	1.70451	0.0042	0.0250317	2.40413
F49C12.6		WBGene00009876	IV:9307340-9309080	3.09805	7.42927	1.26186	1.94514	0.001	0.00844295	2.39805	none available	none available	not known
B0273.1		WBGene00015097	IV:5493981-5495237	2.5795	6.17959	1.26042	1.79912	0.00285	0.0186667	2.39565	none available	none available	not known
ZK593.3		WBGene00014003	IV:10916584-10917535	113.404	271.265	1.25823	2.6959	5e-05	0.000711489	2.39202	none available	none available	not known
F42C5.7	grl-4	WBGene00001713	IV:7309819-7310744	21.7603	51.9616	1.25574	2.44943	5e-05	0.000711489	2.38791	grl-4 encodes a hedgehog-like protein, with an N-terminal signal sequence, a central proline-rich low-complexity region, and a C-terminal Ground-like (Grl) domain; GRL-4 is expressed in pharynx, reproductive system, vulva, larval neurons, and larval rectal epithelium; the Grl domain is predicted to form a cysteine-crosslinked protein involved in intercellular signalling, and it has subtle similar…	grl-4 encodes a hedgehog-like protein, with an N-terminal signal sequence, a central proline-rich low-complexity region, and a C-terminal Ground-like (Grl) domain; GRL-4 is expressed in pharynx, reproductive system, vulva, larval neurons, and larval rectal epithelium; the Grl domain is predicted to form a cysteine-crosslinked protein involved in intercellular signalling, and it has subtle similar…	GRound-Like (grd related)
Y71A12B.11		WBGene00013508	I:13978416-13980110	0.680995	1.62581	1.25544	1.61382	0.00635	0.0345361	2.3874	none available	none available	not known
C05C12.5		WBGene00007337	IV:11260402-11261140	3.65283	8.72077	1.25544	1.70215	0.00365	0.022526	2.3874	none available	none available	not known
Y26D4A.21		WBGene00077684	I:13101343-13101889	1.97691	4.71778	1.25486	1.59655	0.00645	0.0349351	2.38644	none available	none available	not known
F07D10.1	rpl-11.2	WBGene00004423	X:2241749-2242614	685.701	1635.59	1.25416	2.98073	5e-05	0.000711489	2.38528	rpl-11.2 encodes a large ribosomal subunit L11 protein; by homology, RPL-11.2 is predicted to function in protein biosynthesis.	This gene encodes a protein predicted by Eisenberg and coworkers, with 52% accuracy, to be mitochondrial.	Ribosomal Protein, Large subunit
C03G6.17		WBGene00015402	V:7379735-7381051	1.16316	2.76949	1.25157	1.71145	0.00285	0.0186667	2.38101	none available	none available	not known
F09F7.2	mlc-3	WBGene00003371	III:5564980-5567340	345.043	821.465	1.25142	3.09369	5e-05	0.000711489	2.38076	mlc-3 encodes an essential myosin light chain; large-scale RNAi screens indicate that mlc-3 activity is required for both embryonic and postembryonic development, as well as for normal locomotion and egg laying.	mlc-3 encodes an essential myosin light chain; large-scale RNAi screens indicate that mlc-3 activity is required for both embryonic and postembryonic development, as well as for normal locomotion and egg laying.	Myosin Light Chain
Y38F2AL.1	nsy-4	WBGene00021415	IV:2324056-2326736	2.21033	5.26152	1.25122	1.89599	0.00115	0.00935891	2.38042	nsy-4 encodes a member of the PMP22/EMP/claudin/calcium channel gamma subunit family; nsy-4 is worm-specific, with obvious homologs only in C. elegans; nsy-4 functions with nsy-5 to induce the AWC chemosensory neuron ON fate by regulating the activity of the UNC-2/UNC-36 calcium channel.	nsy-4 encodes a member of the PMP22/EMP/claudin/calcium channel gamma subunit family; nsy-4 is worm-specific, with obvious homologs only in C. elegans; nsy-4 functions with nsy-5 to induce the AWC chemosensory neuron ON fate by regulating the activity of the UNC-2/UNC-36 calcium channel.	Neuronal SYmmetry
T08G11.2		WBGene00044684	I:8919381-8920458	0.729563	1.73585	1.25054	1.5333	0.0105	0.0497715	2.3793	T08G11.2 encodes a nematode-specific sperm protein, required for a normally high ovulation rate, that interacts with EGL-32; despite not being EGL-32, and although T08G11.2(tm336) complements egl-32(n155), T08G11.2 can partially rescue egl-32 mutants when expressed transgenically, implying that T08G11.2 can be a nonorthologous replacement for EGL-32 function in vivo; T08G11.2 has an SH2 motif, bu…	T08G11.2 encodes a nematode-specific sperm protein, required for a normally high ovulation rate, that interacts with EGL-32; despite not being EGL-32, and although T08G11.2(tm336) complements egl-32(n155), T08G11.2 can partially rescue egl-32 mutants when expressed transgenically, implying that T08G11.2 can be a nonorthologous replacement for EGL-32 function in vivo; T08G11.2 has an SH2 motif, bu…	not known
T18D3.4	myo-2	WBGene00003514	X:12467983-12475264	3.07908	7.3231	1.24996	2.33264	5e-05	0.000711489	2.37834	myo-2 encodes a muscle-type specific myosin heavy chain isoform; myo-2 is expressed in pharyngeal muscle.	myo-2 encodes a muscle-type specific myosin heavy chain isoform; myo-2 is expressed in pharyngeal muscle.	MYOsin heavy chain structural genes
T19D2.1		WBGene00020567	X:3932836-3937861	1.46181	3.47657	1.24991	2.05961	0.0004	0.00414032	2.37826	none available	none available	not known
F37A8.5		WBGene00009503	III:3956600-3957452	4.78525	11.3765	1.24939	1.72782	0.0035	0.0218243	2.37741	none available	none available	not known
ZK1307.4		WBGene00014247	II:9650953-9651660	8.67944	20.6158	1.24808	1.7111	0.0036	0.0223033	2.37525	none available	none available	not known
F10A3.4		WBGene00008634	V:16149213-16151844	0.936114	2.22305	1.24778	1.80672	0.00275	0.018185	2.37476	none available	none available	not known
Y105E8A.13		WBGene00013673	I:14461138-14465126	0.585529	1.38908	1.24631	1.51319	0.01025	0.0488755	2.37235	none available	none available	not known
C17H12.3		WBGene00015929	IV:6793902-6795208	1.21624	2.88498	1.24613	1.60119	0.0044	0.0259876	2.37205	none available	none available	not known
		WBGene00016875	IV:17186864-17189738	2.74485	6.50925	1.24576	2.01557	0.0006	0.00565843	2.37144	none available	none available	not known
F45E1.6	his-71	WBGene00001945	X:7981326-7982020	43.9553	104.227	1.24562	2.4728	5e-05	0.000711489	2.3712	his-71 encodes an H3 histone required for embryonic viability, body morphology, and larval viability.	his-71 encodes an H3 histone required for embryonic viability, body morphology, and larval viability.	HIStone
F35F10.5		WBGene00018055	V:3285019-3286203	9.66297	22.8946	1.24447	2.06577	0.00045	0.00451848	2.36931	none available	none available	not known
F56C3.9		WBGene00018946	X:1391826-1393987	1.77053	4.19474	1.2444	1.73096	0.0026	0.0173843	2.3692	none available	none available	not known
Y47D3B.10	dpy-18	WBGene00001077	III:11372762-11378335	11.7914	27.9357	1.24437	2.51872	5e-05	0.000711489	2.36916	dpy-18 encodes a catalytic alpha subunit of collagen prolyl 4-hydroxylase (P4H) orthologous to human P4H alpha (I) isoform (OMIM: 176710), an alpha subunit of prolyl-4-hydroxylase which is a procollagen modifying enzyme required for exoskeleton formation, morphogenesis and maintenance of body shape; dpy-18 has a critical role in hydroxylation of cuticle collagens during collagen synthesis; dpy-18…	dpy-18 encodes a catalytic alpha subunit of collagen prolyl 4-hydroxylase (P4H) orthologous to human P4H alpha (I) isoform (OMIM: 176710), an alpha subunit of prolyl-4-hydroxylase which is a procollagen modifying enzyme required for exoskeleton formation, morphogenesis and maintenance of body shape; dpy-18 has a critical role in hydroxylation of cuticle collagens during collagen synthesis; dpy-18…	DumPY: shorter than wild-type
Y53F4B.33	gst-39	WBGene00001787	II:15171131-15171813	21.4817	50.8901	1.24428	2.28101	0.0001	0.00130461	2.369	none available	none available	Glutathione S-Transferase
ZK484.8	nspd-1	WBGene00022754	I:6097497-6097839	37.2695	88.215	1.24303	2.07955	0.00045	0.00451848	2.36695	none available	none available	Nematode Specific Peptide family, group D
C52D10.9	skr-8	WBGene00004814	IV:17165143-17165808	1.36015	3.21807	1.24243	1.6469	0.0051	0.0291668	2.36597	skr-8 encodes a homolog of Skp1 in S. cerevisiae, a component of the SCF (Skp1, Cullin, F-box) ubiquitin-ligase complex that regulates ubiquitin-mediated protein degradation; SKR-8 is required for is required for posterior body morphogenesis, embryonic and larval development, and cell proliferation; SKR-8 can interact with CUL-1, a C. elegans cullin homolog.	skr-8 encodes a homolog of Skp1 in S. cerevisiae, a component of the SCF (Skp1, Cullin, F-box) ubiquitin-ligase complex that regulates ubiquitin-mediated protein degradation; SKR-8 is required for is required for posterior body morphogenesis, embryonic and larval development, and cell proliferation; SKR-8 can interact with CUL-1, a C. elegans cullin homolog.	SKp1 Related (ubiquitin ligase complex component)
ZK1128.3		WBGene00014229	III:10116859-10118770	1.04637	2.47561	1.24239	1.6799	0.0057	0.0317182	2.3659	none available	none available	not known
C36E6.3	mlc-1	WBGene00003369	X:17459074-17464881	150.937	357.095	1.24236	2.36074	0.0002	0.00235	2.36585	mlc-1 encodes a muscle regulatory myosin light chain that is nearly identical to MLC-2 and functions redundantly with MLC-2 in the body-wall and in pharyngeal muscle to affect L1 larval viability, elongation, and pharyngeal and body-wall muscle development, and also affects locomotion and growth; expressed in the body-wall muscles, pharyngeal muscles, and vulval muscles.	mlc-1 encodes a muscle regulatory myosin light chain that is nearly identical to MLC-2 and functions redundantly with MLC-2 in the body-wall and in pharyngeal muscle to affect L1 larval viability, elongation, and pharyngeal and body-wall muscle development, and also affects locomotion and growth; expressed in the body-wall muscles, pharyngeal muscles, and vulval muscles.	Myosin Light Chain
E03D2.1	nlp-13	WBGene00003751	V:4236403-4238018	9.0345	21.3703	1.24209	2.0602	0.00035	0.0037298	2.36541	nlp-13 encodes a predicted neuropeptide of the MSFamide family; expressed primarily in neurons or in the endocrine/secretory cells, and expression includes pharyngeal neurons that modulate pharyngeal pumping of food.	nlp-13 encodes a predicted neuropeptide of the MSFamide family; expressed primarily in neurons or in the endocrine/secretory cells, and expression includes pharyngeal neurons that modulate pharyngeal pumping of food.	Neuropeptide-Like Protein
B0205.12		WBGene00044413	I:10730463-10730666	127.05	300.345	1.24123	1.67783	0.00615	0.0336257	2.36399	none available	none available	not known
F13B6.1		WBGene00017416	IV:7456776-7458019	1.30871	3.09006	1.23949	1.60085	0.00755	0.0392998	2.36115	none available	none available	not known
W09G10.5	clec-126	WBGene00021117	II:3519488-3520416	1.09833	2.59318	1.23941	1.53888	0.0101	0.0484484	2.36102	none available	none available	C-type LECtin
F20G2.3		WBGene00008987	V:13763057-13768489	4.41032	10.4074	1.23865	1.77686	0.00215	0.0149939	2.35978	none available	none available	not known
F38B2.4		WBGene00009531	X:11286370-11287645	21.9528	51.7558	1.23732	2.48407	5e-05	0.000711489	2.35759	F38B2.4 is orthologous to the human gene ADENYLATE KINASE 1 (AK1; OMIM:103000), which when mutated leads to hemolytic anemia.	F38B2.4 is orthologous to the human gene ADENYLATE KINASE 1 (AK1; OMIM:103000), which when mutated leads to hemolytic anemia.	not known
M02F4.8	aqp-7	WBGene00000175	X:3025527-3026878	191.077	449.746	1.23496	3.01857	5e-05	0.000711489	2.35374	aqp-7 encodes an aquaglyceroporin whose expression in Xenopus oocytes increases either water or glycerol permeability five- to seven-fold; AQP-7 has no function in mass RNAi assays, perhaps reflecting genetic redundancy with its several paralogs; AQP-7 is expressed in muscle punctae (perhaps focal adhesions).	aqp-7 encodes an aquaglyceroporin whose expression in Xenopus oocytes increases either water or glycerol permeability five- to seven-fold; AQP-7 has no function in mass RNAi assays, perhaps reflecting genetic redundancy with its several paralogs; AQP-7 is expressed in muscle punctae (perhaps focal adhesions).	AQuaPorin or aquaglyceroporin related
C09C7.1	zig-4	WBGene00006981	X:7925381-7926464	0.813163	1.91344	1.23455	1.62487	0.007	0.0371471	2.35308	zig-4 encodes a predicted secreted protein that is a member of the immunoglobulin superfamily of proteins; ZIG-4 activity is required for maintenance of ventral nerve cord organization: the AVKL/R and PVQL/R axons of the left and right ventral nerve cords do not maintain their proper spatial positions and drift into the opposite cord; a zig-4::gfp reporter fusion is expressed in the PVT, ASK, BAG…	zig-4 encodes a predicted secreted protein that is a member of the immunoglobulin superfamily of proteins; ZIG-4 activity is required for maintenance of ventral nerve cord organization: the AVKL/R and PVQL/R axons of the left and right ventral nerve cords do not maintain their proper spatial positions and drift into the opposite cord; a zig-4::gfp reporter fusion is expressed in the PVT, ASK, BAG…	2 (Zwei) IG domain protein
C18B2.3		WBGene00015954	X:3601787-3604274	20.5389	48.188	1.23032	2.4338	5e-05	0.000711489	2.34618	none available	none available	not known
F55D10.2	rpl-25.1	WBGene00004438	X:4715146-4715772	337.69	792.007	1.22981	2.87624	5e-05	0.000711489	2.34537	rpl-25.1 encodes a large ribosomal subunit L23a protein.	rpl-25.1 encodes a large ribosomal subunit L23a protein.	Ribosomal Protein, Large subunit
F45D3.2		WBGene00009722	V:12541017-12542929	0.823818	1.9316	1.2294	1.70085	0.00345	0.0215872	2.34469	none available	none available	not known
W07E6.3		WBGene00021075	II:494575-498658	0.521344	1.22092	1.22766	1.57088	0.0071	0.037526	2.34187	none available	none available	not known
F01G10.10		WBGene00008512	IV:10246132-10249756	0.917509	2.14825	1.22737	1.69205	0.0035	0.0218243	2.34139	none available	none available	not known
F36H2.3		WBGene00009500	I:9254522-9261632	0.772905	1.80868	1.22658	1.97343	0.00095	0.00811578	2.34011	none available	none available	not known
C54E4.2	test-1	WBGene00016918	IV:2136893-2146460	110.528	258.578	1.22619	2.81894	5e-05	0.000711489	2.33948	none available	none available	not known
Y45F10C.4		WBGene00012880	IV:13663365-13664157	152.45	356.402	1.22517	2.66463	5e-05	0.000711489	2.33783	none available	none available	not known
C31C9.2		WBGene00007836	II:13636891-13638394	31.6467	73.8644	1.22282	2.66209	5e-05	0.000711489	2.33403	C31C9.2 is orthologous to the human gene PHOSPHOGLYCERATE DEHYDROGENASE (PHGDH; OMIM:606879), which when mutated leads to phosphoglycerate dehydrogenase deficiency.	C31C9.2 is also homologous to human HPR, which when mutated leads to hyperoxaluria, type II (OMIM:260000).	not known
K10B3.9	mai-1	WBGene00003124	X:3113425-3116588	24.0496	56.1074	1.22218	1.52999	0.0086	0.0431615	2.33299	mai-1 is homologous to mitochondrial intrinsic ATPase inhibitor protein (IF(1)), which blocks reverse action (ATP hydrolysis) by F(0)F(1)-ATPase when its (normally required) proton gradient is lost; MAI-1 lacks an obvious mitochondrial import signal at its N-terminus, and is not transported to yeast mitochondria; MAI-1 may be cytosolic in vivo, regulating cytosolic ATPase(s); MAI-1 can inhibit ye…	mai-1 is homologous to mitochondrial intrinsic ATPase inhibitor protein (IF(1)), which blocks reverse action (ATP hydrolysis) by F(0)F(1)-ATPase when its (normally required) proton gradient is lost; MAI-1 lacks an obvious mitochondrial import signal at its N-terminus, and is not transported to yeast mitochondria; MAI-1 may be cytosolic in vivo, regulating cytosolic ATPase(s); MAI-1 can inhibit ye…	Mitochondrial ATPase Inhibitor family
C55A6.12		WBGene00044019	V:11501422-11503104	33.899	78.9996	1.2206	2.34204	5e-05	0.000711489	2.33044	none available	none available	not known
H13N06.2		WBGene00010396	X:15488041-15491829	0.665893	1.54999	1.2189	1.63634	0.00585	0.0323657	2.32769	none available	none available	not known
C54G4.5		WBGene00008315	I:7995750-7996663	2.02538	4.71388	1.21872	1.55243	0.00955	0.046695	2.32741	none available	none available	not known
T05D4.3		WBGene00011476	III:13566763-13570327	0.6039	1.40543	1.21863	1.67487	0.00365	0.022526	2.32726	none available	none available	not known
F41E7.7		WBGene00009623	X:10311408-10312048	29.1155	67.7356	1.21813	1.49335	0.00985	0.0476452	2.32644	none available	none available	not known
K02D7.5	swt-1	WBGene00019300	IV:307504-311214	6.92044	16.082	1.21651	2.13428	0.0005	0.00492457	2.32384	none available	none available	SWEET sugar transporter family
F58G6.2	srm-3	WBGene00010273	IV:9649193-9650467	0.810125	1.88192	1.21599	1.57818	0.0069	0.0368468	2.323	none available	none available	Serpentine Receptor, class M
B0511.5	cutl-14	WBGene00015231	I:10628731-10631662	0.61623	1.43145	1.21593	1.5543	0.0078	0.0402238	2.32292	none available	none available	CUTiclin-Like
C33F10.11		WBGene00016357	II:4834151-4834801	4.75997	11.0267	1.21198	1.73883	0.0022	0.0152688	2.31655	none available	none available	not known
T21G5.4	smz-2	WBGene00020661	I:6872595-6873739	5.20579	12.058	1.2118	1.94826	0.00075	0.00672158	2.31627	none available	none available	Sperm Meiosis PDZ domain containing proteins
F28H1.2	cpn-3	WBGene00000779	I:3987892-3988701	284.109	657.778	1.21116	2.97637	5e-05	0.000711489	2.31523	cpn-3 encodes a calponin homolog, most closely related to its paralog CPN-4 in C. elegans; CPN-3 is more similar to the calponin paralogs transgelin (SM22 alpha) or neuronal protein NP25 than to calponin per se.	cpn-3 encodes a calponin homolog, most closely related to its paralog CPN-4 in C. elegans; CPN-3 is more similar to the calponin paralogs transgelin (SM22 alpha) or neuronal protein NP25 than to calponin per se.	CalPoNin
R05D7.1		WBGene00011026	I:12162386-12163523	6.01025	13.8916	1.20872	1.81442	0.0019	0.0137281	2.31132	none available	none available	not known
Y43F8C.20	grsp-1	WBGene00012840	V:19610126-19612063	1.84652	4.26513	1.20778	1.54286	0.0092	0.0454612	2.30982	none available	none available	Glycine Rich Secreted Protein
Y18H1A.11		WBGene00021215	I:680416-683475	1.20382	2.77444	1.20457	1.57326	0.00815	0.0415388	2.3047	none available	none available	not known
C53D6.7		WBGene00008284	IV:9034834-9037142	9.16445	21.1094	1.20376	2.19372	0.00015	0.00184357	2.3034	none available	none available	not known
F52H3.6		WBGene00009948	II:10026572-10027786	3.1994	7.36919	1.20371	1.79638	0.002	0.0142018	2.3033	none available	none available	not known
C53C9.2		WBGene00016898	X:7686587-7689161	7.60331	17.5123	1.20367	2.18114	0.00035	0.0037298	2.30325	none available	none available	not known
T23H2.2	snt-4	WBGene00004924	I:6436120-6441193	7.66271	17.648	1.20358	2.22318	0.0002	0.00235	2.3031	none available	none available	SyNapTotagmin
ZK816.1		WBGene00022825	X:3359050-3360416	2.33446	5.36917	1.20161	1.53417	0.0081	0.0413424	2.29996	none available	none available	not known
F09G2.3	pitr-5	WBGene00017312	V:7184890-7193645	1.91364	4.39833	1.20064	1.91099	0.00075	0.00672158	2.29841
K10B3.7	gpd-3	WBGene00001685	X:3112097-3113374	210.593	483.858	1.20013	3.02317	5e-05	0.000711489	2.2976	gpd-3 encodes a predicted glyceraldehyde 3-phosphate dehydrogenase that affects embryonic viability; GPD-3 interacts with LIN-2 in two-hybrid assays.	gpd-3 encodes a predicted glyceraldehyde 3-phosphate dehydrogenase that affects embryonic viability; GPD-3 interacts with LIN-2 in two-hybrid assays.	GPD (Glyceraldehyde 3-Phosphate Dehydrogenase)
Y76B12C.8		WBGene00022302	IV:1979986-1980362	4.99721	11.4653	1.19808	1.53654	0.0098	0.0475308	2.29434	none available	none available	not known
Y7A9D.1		WBGene00012420	IV:16381351-16382170	1.97488	4.52836	1.19722	1.57438	0.00895	0.0446386	2.29298	none available	none available	not known
C27A7.8		WBGene00007758	V:12153053-12154224	4.26587	9.75418	1.19318	1.49356	0.01015	0.0485914	2.28656	none available	none available	not known
T15B7.5	col-141	WBGene00000714	V:6829686-6830676	5.05527	11.5509	1.19214	1.96097	0.0009	0.00776216	2.28492	none available	none available	COLlagen
F09B9.4		WBGene00008603	X:10160563-10161656	19.2439	43.9193	1.19045	2.21955	0.00015	0.00184357	2.28225	none available	none available	not known
F52B10.3		WBGene00044304	X:2892547-2898209	0.675327	1.53696	1.18642	1.53091	0.00985	0.0476452	2.27588	none available	none available	not known
F23A7.8		WBGene00044638	X:16213290-16213517	957.809	2177.36	1.18477	2.45844	5e-05	0.000711489	2.27327	none available	none available	not known
B0491.3	rmd-3	WBGene00007190	II:11338368-11339517	7.37799	16.7578	1.18354	1.86225	0.0015	0.0115555	2.27132	none available	none available	Regulator of Microtubule Dynamics
F54H12.7		WBGene00044633	III:7969289-7970162	2.74198	6.22621	1.18314	1.50287	0.00895	0.0446386	2.2707	none available	none available	not known
F36A4.4		WBGene00018083	IV:4267623-4268192	4.33551	9.83578	1.18184	1.5527	0.0095	0.0465136	2.26866	none available	none available	not known
F18G5.2	pes-8	WBGene00003981	X:9252786-9255650	4.5999	10.4313	1.18124	2.00404	0.00075	0.00672158	2.26772	pes-8 encodes a novel protein that contains a proline-rich region and a predicted transmembrane domain, but no otherwise recognizably conserved domains; pes-8 was identified in promoter trapping screens and based on large-scale RNA-mediated interference (RNAi) screens, appears to be required for egg laying, germline development, locomotion, and regulation of adult lifespan; a pes-8 reporter is ex…	pes-8 encodes a novel protein that contains a proline-rich region and a predicted transmembrane domain, but no otherwise recognizably conserved domains; pes-8 was identified in promoter trapping screens and based on large-scale RNA-mediated interference (RNAi) screens, appears to be required for egg laying, germline development, locomotion, and regulation of adult lifespan; a pes-8 reporter is ex…	Patterned Expression Site
Y39G10AR.16		WBGene00021472	I:2330946-2332601	3.50144	7.9264	1.17872	1.66254	0.00495	0.0285124	2.26375	none available	none available	not known
ZK673.7	tnc-2	WBGene00006583	II:10466773-10468266	9.72283	21.9969	1.17785	1.99244	0.0005	0.00492457	2.2624	tnc-2 encodes pharyngeal muscle troponin C, the calcium-binding component of the troponin complex of actin thin filaments; TNC-2 is essential for postembryonic development, and by homology, likely functions to regulate pharyngeal muscle contraction in response to changes in intracellular calcium; TNC-2 is expressed exclusively in pharyngeal muscle.	tnc-2 encodes pharyngeal muscle troponin C, the calcium-binding component of the troponin complex of actin thin filaments; TNC-2 is essential for postembryonic development, and by homology, likely functions to regulate pharyngeal muscle contraction in response to changes in intracellular calcium; TNC-2 is expressed exclusively in pharyngeal muscle.	TropoNin C
C05D10.3	wht-1	WBGene00015479	III:6084683-6087401	0.544109	1.22998	1.17667	1.63161	0.00545	0.0306462	2.26054	C05D10.3 encodes an ATP-binding cassette (ABC) transporter; C05D10.3 activity is required for efficient RNA interference (RNAi) of a germline-expressed target, pop-1.	C05D10.3 encodes an ATP-binding cassette (ABC) transporter; C05D10.3 activity is required for efficient RNA interference (RNAi) of a germline-expressed target, pop-1.	WHiTe (Drosophila) related ABC transporter
C18H7.2	inx-18	WBGene00002140	IV:606360-614021	0.443972	1.00344	1.17641	1.51101	0.0099	0.0478229	2.26014	inx-18 encodes a predicted member of the innexin family.	inx-18 encodes a predicted member of the innexin family.	INneXin
C48E7.1		WBGene00016749	I:6260250-6264523	50.9266	115.042	1.17567	2.53648	5e-05	0.000711489	2.25898	none available	none available	not known
F09E10.7		WBGene00017297	X:1500175-1501833	2.04257	4.61362	1.17551	1.50814	0.0079	0.0406089	2.25873	none available	none available	not known
F32B6.5	sss-1	WBGene00006056	IV:9892710-9893721	10.319	23.2735	1.17339	2.04462	0.0003	0.00330435	2.2554	none available	none available	Sperm-Specific family, class S
C14H10.1		WBGene00007591	X:10233735-10236876	30.5231	68.8342	1.17323	2.55602	5e-05	0.000711489	2.25515	none available	none available	not known
Y47D3A.5		WBGene00012924	III:11168804-11170443	0.685425	1.54483	1.17237	1.53246	0.0095	0.0465136	2.25383	none available	none available	not known
Y54E10A.17		WBGene00021835	I:3206799-3209284	51.9472	117.052	1.17204	2.37061	0.00015	0.00184357	2.25329	none available	none available	not known
C37H5.9	nas-9	WBGene00003528	V:4836016-4839996	4.48892	10.1101	1.17135	2.08312	0.0002	0.00235	2.25223	nas-9 encodes an astacin-like metalloprotease; loss of nas-9 activity via RNAi results in low levels (6%) of embryonic lethality; a nas-9::GFP promoter fusion is expressed in embryos and in the hypodermis of larvae and adults.	nas-9 encodes an astacin-like metalloprotease; loss of nas-9 activity via RNAi results in low levels (6%) of embryonic lethality; a nas-9::GFP promoter fusion is expressed in embryos and in the hypodermis of larvae and adults.	Nematode AStacin protease
R01E6.4	acr-12	WBGene00000051	X:13532830-13536385	0.890104	2.00394	1.1708	1.74339	0.00285	0.0186667	2.25135	acr-12 encodes a nicotinic acetylcholine receptor (nAChR) alpha subunit that is a member of the ACR-8-like group of C. elegans nAChR subunits; as an nAChR subunit, ACR-12 is predicted to mediate fast excitatory neurotransmission, however loss of acr-12 activity via mutation or RNAi results in no obvious defects; ACR-12 copurifies with UNC-29 and LEV-1, suggesting that ACR-12 can form receptors wi…	acr-12 encodes a nicotinic acetylcholine receptor (nAChR) alpha subunit that is a member of the ACR-8-like group of C. elegans nAChR subunits; as an nAChR subunit, ACR-12 is predicted to mediate fast excitatory neurotransmission, however loss of acr-12 activity via mutation or RNAi results in no obvious defects; ACR-12 copurifies with UNC-29 and LEV-1, suggesting that ACR-12 can form receptors wi…	AcetylCholine Receptor
C18E9.7		WBGene00007687	II:8978499-8982598	0.367481	0.827193	1.17055	1.56856	0.00885	0.0442316	2.25098	none available	none available	not known
C42D8.1		WBGene00016599	X:5109474-5112347	4.90102	11.0284	1.17008	1.8688	0.0012	0.00967848	2.25023	none available	none available	not known
Y71G12B.4	pghm-1	WBGene00022144	I:1808091-1811782	9.64443	21.7004	1.16995	2.12782	0.00015	0.00184357	2.25004	none available	none available	PeptidylGlycine-alpha-Hydroxylating Monooxygenase
F39H2.1	flp-22	WBGene00009562	I:8658891-8659960	20.5952	46.3396	1.16993	1.99645	0.00055	0.00531188	2.25002	none available	none available	FMRF-Like Peptide
F46H5.3		WBGene00018519	X:7230280-7238612	768.506	1727.41	1.16848	2.83982	5e-05	0.000711489	2.24775	none available	none available	not known
W05B5.3	nhr-85	WBGene00003675	I:13056078-13062110	1.04873	2.35549	1.16738	1.69495	0.00265	0.0176695	2.24604	nhr-85 encodes a nuclear receptor of the NR1 subfamily that is orthologous to the insect E75 nuclear receptors that regulate molting and metamorphosis, and human NR1D1, which is involved in mammalian circadian rhythms; by homology, NHR-85 likely functions as a transcription factor that,based upon RNAi experiments, is required for development of the egg-laying system and formation of SDS-resistant…	nhr-85 encodes a nuclear receptor of the NR1 subfamily that is orthologous to the insect E75 nuclear receptors that regulate molting and metamorphosis, and human NR1D1, which is involved in mammalian circadian rhythms; by homology, NHR-85 likely functions as a transcription factor that,based upon RNAi experiments, is required for development of the egg-laying system and formation of SDS-resistant…	Nuclear Hormone Receptor family
Y37E11AL.2		WBGene00021358	IV:3698507-3699717	1.91468	4.29869	1.16679	1.56749	0.0092	0.0454612	2.24512	none available	none available	not known
T28D6.2	tba-7	WBGene00006533	III:11366632-11371656	9.24945	20.7597	1.16635	1.64926	0.0073	0.0383722	2.24443	none available	none available	TuBulin, Alpha
T07C5.1	ugt-50	WBGene00011564	X:12691528-12697919	12.0659	27.0661	1.16556	2.01663	0.0006	0.00565843	2.24319	none available	none available	UDP-GlucuronosylTransferase
K10B3.8	gpd-2	WBGene00001684	X:3113425-3116588	86.1466	193.182	1.16509	2.49889	5e-05	0.000711489	2.24248	gpd-2 encodes one of four C. elegans glyceraldehyde-3-phosphate dehydrogenases (GAPDHs); by homology, GPD-2 is predicted to reversibly catalyze the oxidation and phosphorylation of glyceraldehyde-3-phosphate to 1,3-diphosphoglycerate during glycolysis; in C. elegans, GPD-2 and GPD-3 constitute the major GAPDH isoenzymes and are expressed at highest levels during postembryonic development, primari…	GPD-2 and GPD-3 are highly similar, exhibiting 97% identity at the amino acid level.	GPD (Glyceraldehyde 3-Phosphate Dehydrogenase)
F57B10.14		WBGene00019007	I:6552834-6553382	493.895	1106.26	1.16342	2.52699	5e-05	0.000711489	2.23987	none available	none available	not known
B0244.2	ida-1	WBGene00002048	III:5755488-5765765	7.65602	17.1463	1.16323	2.36424	5e-05	0.000711489	2.23958	ida-1 encodes a protein tyrosine phosphatase-like receptor, orthologous to the mammalian type I diabetes autoantigens IA-2 and phogrin that are expressed in dense core vesicles of neuroendocrine tissue and involved in regulated protein secretion; in C. elegans, IDA-1 appears to be required for regulating presynaptic neurotransmission and in particular, for the neuropeptidergic control of egg-layi…	The diabetic autoantigens IA-2 and phogrin are targetted by autoimmunity in type I diabetes mellitus. The PTP catalytic site consensus sequence of IDA-1, like IA-2 and phogrin, fails to conserve residues thought to be necessary for tyrosine phosphatase activity, and thus is expected to be inactive. ida-1 is coexpressed with egl-3, which encodes a homolog of a mammalian proprotein convertase that …	related to Islet cell Diabetes Autoantigen
B0495.10	cpna-5	WBGene00007044	II:7711794-7718515	1.41211	3.15868	1.16147	1.85599	0.00205	0.0144501	2.23685
W05B2.7		WBGene00012273	III:10988014-10991794	1.28363	2.87095	1.16129	1.70219	0.00415	0.0247849	2.23659	none available	none available	not known
F13B12.5	ins-1	WBGene00002084	IV:10436679-10438382	1.08353	2.42323	1.1612	1.4821	0.0101	0.0484484	2.23642	ins-1 encodes an insulin-like peptide orthologous to human insulin (INS; OMIM:176730, mutated in hyperproinsulinemia and diabetes mellitus type II); INS-1 is one of 38 insulin-like peptides in C. elegans and when overexpressed can antagonize insulin-like signaling mediated by DAF-2/IR leading to arrest at the dauer larval stage; loss of INS-1, however, does not result in a dauer phenotype suggest…	INS-1 contains the internal C peptide that is present and proteolytically cleaved from mammalian insulin, a metabolic regulator, but absent from IGF-I and IGF-II, mitogenic stimulators.	INSulin related
Y54F10AM.2	feh-1	WBGene00001410	III:2549915-2560657	0.994645	2.21982	1.15819	1.71927	0.0033	0.0208932	2.23177	feh-1 encodes the single C. elegans member of the Fe65 protein family that affects embryonic and larval viability and pharyngeal pumping; the PTB2 domain binds to cytosolic domain of C. elegans APL-1 in vitro; expressed in the neuromuscular structures of the pharynx and in a subset of neurons.	feh-1 encodes the single C. elegans member of the Fe65 protein family that affects embryonic and larval viability and pharyngeal pumping; the PTB2 domain binds to cytosolic domain of C. elegans APL-1 in vitro; expressed in the neuromuscular structures of the pharynx and in a subset of neurons.	mammalian FE65 Homolog
F56E10.2	daam-1	WBGene00018976	V:64563-71006	0.477921	1.06628	1.15775	1.61514	0.0063	0.0343159	2.23108
Y11D7A.3		WBGene00012428	IV:9233030-9241364	17.3233	38.6412	1.15743	2.39069	0.0001	0.00130461	2.23059	none available	none available	not known
C10G8.5	ncx-2	WBGene00003567	V:5303672-5311230	7.01157	15.6256	1.1561	2.14366	0.00015	0.00184357	2.22855	ncx-2 encodes, by alternative splicing, three full-length isoforms of a putative 3Na[+]/1Ca[2+] exchanger, orthologous to human SLC8A1-3 and paralogous to NCX-1 and NCX-3; NCX-2 is predicted to export free cytoplasmic Ca[2+] with low affinity but high capacity, being complemented by low-capacity/high-affinity Ca[2+] ATPase pumps such as MCA-1/-3; NCX-3 has tandem Calx-alpha and Calx-beta domains …	ncx-2 encodes, by alternative splicing, three full-length isoforms of a putative 3Na[+]/1Ca[2+] exchanger, orthologous to human SLC8A1-3 and paralogous to NCX-1 and NCX-3; NCX-2 is predicted to export free cytoplasmic Ca[2+] with low affinity but high capacity, being complemented by low-capacity/high-affinity Ca[2+] ATPase pumps such as MCA-1/-3; NCX-3 has tandem Calx-alpha and Calx-beta domains …	Na/Ca eXchangers
K03A1.6	his-38	WBGene00001912	X:7309512-7309824	10.4518	23.2887	1.15587	1.62015	0.0081	0.0413424	2.2282	his-38 encodes an H4 histone; by homology, HIS-38 is predicted to function as a nucleosome component required for packaging of DNA into chromatin; his-38 is a replication-dependent histone locus that does not reside in a cluster, but exists as a single histone locus on the X chromosome.	his-38 encodes an H4 histone; by homology, HIS-38 is predicted to function as a nucleosome component required for packaging of DNA into chromatin; his-38 is a replication-dependent histone locus that does not reside in a cluster, but exists as a single histone locus on the X chromosome.	HIStone
Y5F2A.1	ttr-16	WBGene00012382	IV:11054280-11064112	607.622	1353.76	1.15572	2.51287	5e-05	0.000711489	2.22796	none available	none available	TransThyretin-Related family domain
F08D12.2		WBGene00017246	II:2781654-2783078	4.99884	11.1325	1.15511	1.66163	0.00425	0.0252463	2.22702	none available	none available	not known
C47D12.3	sfxn-1.4	WBGene00008137	II:11679117-11680952	2.27261	5.05713	1.15397	1.68544	0.00325	0.0206492	2.22525	none available	none available	SideroFleXiN (mitochondrial iron transporter)
F47D12.7		WBGene00018563	III:6293256-6295794	0.914064	2.03075	1.15164	1.5709	0.00695	0.0370043	2.22167	none available	none available	not known
C35C5.9		WBGene00007958	X:11536492-11537047	7.55466	16.755	1.14915	1.60618	0.0049	0.0282922	2.21784	none available	none available	not known
C04G2.2		WBGene00007305	IV:10090705-10092307	0.865133	1.91832	1.14885	1.50142	0.0101	0.0484484	2.21737	none available	none available	not known
C18D1.3	flp-4	WBGene00001447	II:10054547-10055281	13.0838	29.0104	1.14878	1.58804	0.00855	0.0430003	2.21728	none available	none available	FMRF-Like Peptide
ZC15.8	pqn-94	WBGene00004173	V:20274046-20275250	19.1665	42.4943	1.14868	1.75059	0.00235	0.0160778	2.21711	The protein product of this gene is predicted to contain a glutamine/asparagine (Q/N)-rich ('prion') domain, by the algorithm of Michelitsch and Weissman (as of the WS77 release of WormBase, i.e., in wormpep77).	Proteins bearing such domains can sometimes stably exist in at least two distinct physical states, each associated with a different phenotype; propagation of one of these traits is achieved by a self-perpetuating change in the protein from one form to the other, mediated by conformational changes in the glutamine/asparagine-rich domain. Prion domains are both modular and transferable to other pro…	Prion-like-(Q/N-rich)-domain-bearing protein
F42G4.2		WBGene00009641	II:13047849-13050667	0.813578	1.80294	1.148	1.50111	0.01055	0.0499429	2.21606	none available	none available	not known
F40F9.3		WBGene00009581	V:9715189-9716345	2.01025	4.44101	1.14351	1.56658	0.005	0.0287087	2.20918	none available	none available	not known
T04C12.6	act-1	WBGene00000063	V:11079144-11082393	72.4784	160.049	1.14289	2.67998	5e-05	0.000711489	2.20823	act-1 encodes an actin isoform that is required for proper body wall muscle and pharyngeal muscle structures and the motility of animals; actins have highly similar amino acid sequences; ACT-1 is identical to ACT-3; act-1 functions redundantly with two other actin isoforms, act-2 and act-3, to control cytoplasmic microfilament function in the early embryo.	act-1 encodes an actin isoform that is required for proper body wall muscle and pharyngeal muscle structures and the motility of animals; actins have highly similar amino acid sequences; ACT-1 is identical to ACT-3; act-1 functions redundantly with two other actin isoforms, act-2 and act-3, to control cytoplasmic microfilament function in the early embryo.	ACTin
Y46C8AL.5	clec-72	WBGene00021583	IV:3944800-3947358	2.62327	5.78978	1.14214	1.8036	0.0015	0.0115555	2.20709	none available	none available	C-type LECtin
C35B1.4		WBGene00016434	IV:4079797-4080197	160.298	352.933	1.13864	2.43159	0.0001	0.00130461	2.20173	none available	none available	not known
R05A10.3		WBGene00011020	IV:14173608-14176440	1.17789	2.59043	1.13699	1.58143	0.00705	0.0373027	2.19921	none available	none available	not known
F29C4.8	col-99	WBGene00000674	IV:138460-144950	0.712267	1.56613	1.13672	1.59842	0.0068	0.0364342	2.1988	none available	none available	COLlagen
C34F6.2	col-178	WBGene00000751	X:11199386-11200391	971.026	2133.16	1.13541	2.69308	5e-05	0.000711489	2.19681	none available	none available	COLlagen
C52D10.11	flp-17	WBGene00001460	IV:17190195-17191846	8.9363	19.615	1.13421	1.88227	0.00205	0.0144501	2.19498	flp-17 encodes a FMRFamide-related neuropeptide; FLP-17 displays potent excitatory activity on pharyngeal muscle pumping; a flp-17::gfp promoter fusion is expressed in the ciliated BAG neuron and M5 pharyngeal motoneuron, as well as in male-specific rays R1B, R5B, and R7B.	flp-17 encodes a FMRFamide-related neuropeptide; FLP-17 displays potent excitatory activity on pharyngeal muscle pumping; a flp-17::gfp promoter fusion is expressed in the ciliated BAG neuron and M5 pharyngeal motoneuron, as well as in male-specific rays R1B, R5B, and R7B.	FMRF-Like Peptide
T04H1.9	tbb-6	WBGene00006539	V:12261781-12263346	11.1777	24.5331	1.13411	2.18695	0.00025	0.00283144	2.19483	none available	none available	TuBulin, Beta
F27D9.8	stn-2	WBGene00017866	X:7676463-7680571	1.22874	2.69683	1.13409	1.7021	0.00395	0.0238371	2.19479	stn-2 encodes a gamma-syntrophin; loss-of-functions stn-2 mutations indicate that STN-2 activity is required for normal rates of locomotion and head movements; the STN-2 PDZ domain interacts with the SAX-7/L1CAM intracellular PB motif in vitro and genetic studies indicate that stn-2 and sax-7 interact to regulate neuronal and axon positioning; an STN-2::GFP reporter fusion is expressed in body wa…	stn-2 encodes a gamma-syntrophin; loss-of-functions stn-2 mutations indicate that STN-2 activity is required for normal rates of locomotion and head movements; the STN-2 PDZ domain interacts with the SAX-7/L1CAM intracellular PB motif in vitro and genetic studies indicate that stn-2 and sax-7 interact to regulate neuronal and axon positioning; an STN-2::GFP reporter fusion is expressed in body wa…	SynTrophiN
F42G9.2	cyn-6	WBGene00000882	III:773397-774142	26.8181	58.8313	1.13338	2.2076	0.0001	0.00130461	2.19372	cyn-6 encodes a cyclophilin most similar to human secreted cyclophilin type B isoforms that is functional when expressed in E. coli; it is expressed in the intestine.	cyn-6 encodes a cyclophilin most similar to human secreted cyclophilin type B isoforms that is functional when expressed in E. coli; it is expressed in the intestine.	CYclophyliN
C44B7.6	slc-36.5	WBGene00016628	II:6872776-6877027	0.776318	1.70261	1.13303	1.54699	0.0092	0.0454612	2.19319	none available	none available	not known
R09A1.2		WBGene00019972	V:1018401-1022913	2.32591	5.09914	1.13246	1.73217	0.0034	0.021367	2.19232	none available	none available	not known
C45E5.4		WBGene00016667	IV:5735003-5737089	2.82404	6.18812	1.13174	1.55123	0.0094	0.0461807	2.19123	none available	none available	not known
ZK1127.2	acs-6	WBGene00022849	II:7061940-7064706	1.16623	2.5553	1.13164	1.65702	0.0034	0.021367	2.19108	none available	none available	fatty Acid CoA Synthetase family
R06F6.11	tag-209	WBGene00011072	II:10787287-10787842	20.5446	45.0091	1.13146	1.85627	0.0017	0.012644	2.1908	none available	none available	Temporarily Assigned Gene name
F35B12.6	tag-290	WBGene00009386	V:11613285-11614823	4.67428	10.2277	1.12966	1.7828	0.00165	0.012387	2.18808	none available	none available	Temporarily Assigned Gene name
F31E8.5		WBGene00017955	II:6805002-6807183	0.876633	1.91778	1.12939	1.50951	0.0076	0.0394462	2.18767	none available	none available	not known
Y105E8B.1	lev-11	WBGene00002978	I:14621149-14631241	521.185	1139.26	1.12823	2.76453	5e-05	0.000711489	2.1859	lev-11 encodes tropomyosin, an actin-binding contractile structural protein orthologous to human TROPOMYOSIN 1 (TPM1; OMIM:191010), which when mutated leads to familial hypertrophic cardiomyopathy; LEV-11 is required for embryonic development, normal body morphology, and locomotion; expressed as multiple tissue-specific isoforms generated by alternative mRNA splicing and promoter use, LEV-11 is d…	Inactivating the body wall and pharynx-specific isoforms by RNA-mediated interference causes 50-75% embryonic lethality for either isoform, indicating that tropomyosin is essential for development. Furthermore, worms that survived RNAi of the body wall isoform had abnormal body morphology and uncoordinated movement; those surviving RNAi of the pharyngeal isoform had deformed pharynges and gut reg…	LEVamisole resistant
Y116A8C.3		WBGene00013784	IV:16916074-16920168	1.75265	3.82928	1.12753	1.55954	0.00755	0.0392998	2.18485	none available	none available	not known
T05A1.2	col-122	WBGene00000696	IV:9560763-9566582	2137.91	4670.76	1.12746	2.50573	5e-05	0.000711489	2.18473	none available	none available	COLlagen
C52D10.3		WBGene00016877	IV:17176431-17182619	2.25277	4.91435	1.1253	1.65814	0.0034	0.021367	2.18147	none available	none available	not known
F35B12.7	nlp-24	WBGene00003762	V:11616261-11618245	99.0944	215.98	1.12402	2.34997	5e-05	0.000711489	2.17954	none available	none available	Neuropeptide-Like Protein
K12H6.1	nhr-119	WBGene00003709	II:2797500-2800548	2.5926	5.65016	1.12389	1.75498	0.00235	0.0160778	2.17934	none available	none available	Nuclear Hormone Receptor family
C33G8.4		WBGene00016362	V:7006262-7006797	8.38171	18.2353	1.12142	1.68213	0.0043	0.0254699	2.17561	none available	none available	not known
C29G2.6		WBGene00016234	V:2580871-2585908	22.1528	48.1955	1.12141	2.13511	0.00035	0.0037298	2.17559	none available	none available	not known
R160.3		WBGene00020120	X:4365524-4366293	8.31345	18.08	1.12088	1.67119	0.00505	0.0289497	2.17479	none available	none available	not known
F39C12.3	tsp-14	WBGene00006640	X:4866657-4874627	3.53864	7.69238	1.12024	1.81785	0.0018	0.0132241	2.17382	none available	none available	TetraSPanin family
T11B7.4	alp-1	WBGene00001132	IV:8852481-8862209	26.1465	56.829	1.12001	2.44429	5e-05	0.000711489	2.17348	alp-1 encodes the C. elegans ortholog of the ALP (alpha-actininassociated LIM protein)-Enigma family of proteins that are found at sites of actin filament anchorage, such as the muscle Z disk; in C. elegans, alp-1 is required for maintenance of actin filament organization and for stabilizing muscle contraction; ALP-1 co-localizes with alpha-actinin at body wall muscle dense bodies, and its locali…	alp-1 encodes the C. elegans ortholog of the ALP (alpha-actininassociated LIM protein)-Enigma family of proteins that are found at sites of actin filament anchorage, such as the muscle Z disk; in C. elegans, alp-1 is required for maintenance of actin filament organization and for stabilizing muscle contraction; ALP-1 co-localizes with alpha-actinin at body wall muscle dense bodies, and its locali…	ALP/Enigma encoding
T22E5.5	mup-2	WBGene00003495	X:6408426-6410316	102.864	223.434	1.11911	2.74669	5e-05	0.000711489	2.17213	mup-2 encodes the muscle contractile protein troponin T ( TnT ) homologous to vertebrate and invertebrate TnT and contains an invertebrate- specific COOH -terminal tail; mup-2 affects embryonic body wall muscle cell contraction, sarcomere organization, cell positioning, regulated muscle contraction in larval and adult body wall muscle, epidermal morphogenesis, and is required for proper function …	mup-2 encodes the muscle contractile protein troponin T ( TnT ) homologous to vertebrate and invertebrate TnT and contains an invertebrate- specific COOH -terminal tail; mup-2 affects embryonic body wall muscle cell contraction, sarcomere organization, cell positioning, regulated muscle contraction in larval and adult body wall muscle, epidermal morphogenesis, and is required for proper function …	MUscle Positioning
C49G7.3		WBGene00016781	V:4046389-4047421	14.6262	31.77	1.11911	1.96051	0.00065	0.0060198	2.17213	none available	none available	not known
F36D3.4		WBGene00009470	V:16516453-16517677	3.30518	7.17145	1.11754	1.65059	0.0045	0.0264698	2.16976	none available	none available	not known
T05A6.1	cki-1	WBGene00000516	II:7811170-7812031	5.01046	10.8698	1.11731	1.74752	0.0027	0.0179366	2.16942	cki-1 encodes a homolog of the mammalian cyclin-dependent kinase inhibitor p27/KIP1 that is required for the arrest of cell division in larval blast lineages, dauer larvae and starved L1 larvae; excess CKI-1 expression prematurely stops cell division while cki-1(RNAi) induces extra cell divisions, indicating that CKI-1 quantitatively regulates the amount of mitosis in postembryonic worms.	Heterochronic genes regulate cki-1 expression in vulval precursor cells.	CKI family (Cyclin-dependent Kinase Inhibitor)
[truncated: 379 more rows]

## Sheet: Down hyl-2Glucose
Table S2 Downregulated transcripts in hyl-2 animals fed a glucose diet
[truncated: 1,203 more rows]

## Sheet: Lipid Up-Regulated
Table S2 Upregulated lipid gene transcripts in hyl-2 animals fed a glucose diet
[truncated: 57 more rows]

[truncated: 1 more sheets: Lipid Down Regulated]
