# Supplementary material for: Glucose or Altered Ceramide Biosynthesis Mediate Oxygen Deprivation Sensitivity Through Novel Pathways Revealed by Transcriptome Analysis in Caenorhabditis elegans
Source: G3 (Bethesda). 2016 Aug 5;6(10):3149–60. doi: 10.1534/g3.116.031583 (PMC5068937; doi:10.1534/g3.116.031583)
Supplement: Supplemental Material [file supp_g3.116.031583_TableS3.xlsx]

## Sheet: Up_N2G&hyl-2G (1105)
Table S3 Transcripts upregulated in N2 and hyl-2 animals fed a glucose diet
WormBase Gene ID	Gene Name	Gene ID	Gene > Brief Description
WBGene00018682	aagr-4	F52D1.1
WBGene00000033	abu-10	F35A5.3	abu-10 encodes a transmembrane protein with a predicted signal sequence, a glutamine/asparagine-rich domain and a cysteine-rich repeat (DUF139); abu-10 expression is induced by blockage of the unfolded-protein response in the endoplasmic reticulum (ER), and ABU-10 may function within the ER to protect the organism from damage by improperly folded nascent protein.
WBGene00000034	abu-11	T01D1.6	abu-11 encodes a transmembrane protein with a predicted signal sequence, a glutamine/asparagine-rich domain and multiple cysteine-rich repeats (DUF139); abu-11 expression is induced by blockage of the unfolded-protein response in the endoplasmic reticulum, and ABU-11 may help protect the organism from damage by improperly folded nascent protein.
WBGene00004127	abu-12	F52D1.3	The protein product of this gene is predicted to contain a glutamine/asparagine (Q/N)-rich ('prion') domain, by the algorithm of Michelitsch and Weissman (as of the WS77 release of WormBase, i.e., in wormpep77).
WBGene00004133	abu-13	F57B9.9	The protein product of this gene is predicted to contain a glutamine/asparagine (Q/N)-rich ('prion') domain, by the algorithm of Michelitsch and Weissman (as of the WS77 release of WormBase, i.e., in wormpep77).
WBGene00004099	abu-15	C03A7.4	The protein product of this gene is predicted to contain a glutamine/asparagine (Q/N)-rich ('prion') domain, by the algorithm of Michelitsch and Weissman (as of the WS77 release of WormBase, i.e., in wormpep77).
WBGene00016491	acdh-5	C37A2.3
WBGene00015335	acdh-6	C02D5.1
WBGene00019406	acdh-8	K05F1.3
WBGene00008581	acl-13	F08G5.2
WBGene00000057	acr-18	F28F8.1	acr-18 encodes an alpha subunit of nicotinic acetylcholine receptor (nAChR), predicted to be a ligand-gated ion channel regulating fast action of acetylcholine at neuromuscular junctions and in the nervous system; ACR-18 falls into the 'DEG-3' class of nAChR subunits, apparently unique to nematodes, which includes DEG-3, DES-2, ACR-5, ACR-17, ACR-20, and ACR-23.
WBGene00007082	acs-10	AH10.1
WBGene00009221	acs-2	F28F8.2	acs-2 encodes an acyl-CoA synthetase; by homology, ACS-2 is predicted to catalyze conversion of a fatty acid to Acyl-CoA for subsequent beta oxidation; accordingly, loss of acs-2 activity via RNAi results in defects in fat metabolism; an ACS-2::GFP reporter fusion protein is widely expressed and appears to localize to mitochondria; acs-2 expression is positively regulated by the NHR-49 nuclear ho…
WBGene00022849	acs-6	ZK1127.2
WBGene00000063	act-1	T04C12.6	act-1 encodes an actin isoform that is required for proper body wall muscle and pharyngeal muscle structures and the motility of animals; actins have highly similar amino acid sequences; ACT-1 is identical to ACT-3; act-1 functions redundantly with two other actin isoforms, act-2 and act-3, to control cytoplasmic microfilament function in the early embryo.
WBGene00000066	act-4	M03F4.2	act-4 encodes an actin isoform that is most similar to act-2 in amino acid sequence; an act-4 reporter gene is expressed in body wall and vulval muscles and the spermatheca.
WBGene00000082	adt-1	C02B4.1	The adt-1 gene encodes a metalloproteinase with disintegrin-like and metalloproteinase with thrombospondin type I motifs (ADAMTS) that is required for male tail morphogenesis.
WBGene00007210	agmo-1	BE10.2
WBGene00011474	aldo-1	T05D4.1	aldo-1 is orthologous to the human gene ALDOLASE A, FRUCTOSE-BISPHOSPHATE (ALDOA; OMIM:103850), which when mutated leads to aldolase A deficiency.
WBGene00011910	alg-3	T22B3.2	alg-3 encodes an Argonaute (AGO) protein that is a member of the AGO clade of Argonaute small RNA-binding proteins; together with its paralog, alg-4, alg-3 is required for normal brood sizes at elevated temperatures, specifically for the process of spermiogenesis in which spermatids are converted to mobile ameboid sperm; alg-3/4 is also required for accumulation of male germline-specific 26G-RNAs…
WBGene00006449	alg-4	ZK757.3	alg-4 encodes an Argonaute (AGO) protein that is a member of the AGO clade of Argonaute small RNA-binding proteins; together with its paralog, alg-3, alg-4 is required for normal brood sizes at elevated temperatures, specifically for the process of spermiogenesis in which spermatids are converted to mobile ameboid sperm; alg-3/4 is also required for accumulation of male germline-specific 26G-RNAs…
WBGene00000111	alh-5	T08B1.3
WBGene00001132	alp-1	T11B7.4	alp-1 encodes the C. elegans ortholog of the ALP (alpha-actininassociated LIM protein)-Enigma family of proteins that are found at sites of actin filament anchorage, such as the muscle Z disk; in C. elegans, alp-1 is required for maintenance of actin filament organization and for stabilizing muscle contraction; ALP-1 co-localizes with alpha-actinin at body wall muscle dense bodies, and its locali…
WBGene00000133	amt-1	C05E11.4	amt-1 encodes a transmembrane transporter that by homology, is predicted to transport ammonium ions across the plasma membrane; as loss of amt-1 activity via large-scale RNAi screens does not result in any obvious abnormalities, the precise role of AMT-1 in C. elegans development and/or behavior is not yet known.
WBGene00010485	ant-1.3	K01H12.2	ant-1.3 encodes an ortholog of the human adenine nucleotide translocase ANT genes, the other ANT genes in C. elegans include ant-1.1, ant-1.2 and ant-1.4; by homology, ANT-1.3 is predicted to mediate the exchange of ATP generated in the mitochondria for cytosolic ADP; ANT-1.3 GFP fusion protein is expressed in the intestine and the anterior of the elongating embryo, and in a pair of head neurons …
WBGene00020140	ant-1.4	T01B11.4	ant-1.4 encodes an ortholog of the human adenine nucleotide translocase ANT genes, the other ANT genes in C. elegans include ant-1.1, ant-1.2 and ant-1.3; phylogenetic analysis indicates that ant-1.4 is specific to C. elegans, resulting from a recent duplication following the speciation of the common ancestor of C. elegans, C. briggsae, and C. remanei; by homology, ANT-1.4 is predicted to mediate…
WBGene00000170	aqp-2	C01G6.1	aqp-2 encodes, by alternative splicing, two isoforms of an biochemically atypical aquaglyceroporin; when expressed in Xenopus oocytes, AQP-2 increases water permeability 5- to 11-fold, and urea permeability 4.5-fold, but has no effect on glycerol permeability; AQP-2::GFP fusion proteins are expressed predominantly in the excretory cell and more weakly in muscle, motor neurons, and hypodermis; AQP…
WBGene00000175	aqp-7	M02F4.8	aqp-7 encodes an aquaglyceroporin whose expression in Xenopus oocytes increases either water or glycerol permeability five- to seven-fold; AQP-7 has no function in mass RNAi assays, perhaps reflecting genetic redundancy with its several paralogs; AQP-7 is expressed in muscle punctae (perhaps focal adhesions).
WBGene00000176	aqp-8	K02G10.7	aqp-8 encodes, by alternative splicing, two isoforms of a putative aquaglyceroporin with no known substrate, since AQP-8 expressed in Xenopus oocytes has no effect on water, glycerol, or urea permeability; loss of AQP-8 activity via mutation or RNAi results in no obvious defects; however, AQP-8, in conjunction with AQP-2, AQP-3, and AQP-4, is weakly required for recovery from hypotonic stress; AQ…
WBGene00000190	arf-1.1	F45E4.1	arf-1.1 encodes a member of the ADP-ribosylation factor family.
WBGene00000207	asb-2	F02E8.1	asb-2 encodes the B subunit of the membrane-bound F0 proton channel portion of ATP synthase (mitochondrial respiratory chain [MRC] complex V) that is closely similar to its paralog ASB-1; RNAi experiments indicate that asb-2 activity is required for larval development as well as for normal body morphology, lifespan, and growth rate.
WBGene00000210	asg-2	C53B7.4	asg-2 encodes a homolog of subunit G of the membrane-bound F0 proton channel portion of ATP synthase (mitochondrial respiratory chain [MRC] complex V); asg-2 activity is required for growth at a normally high rate and for normal osmoregulation; in addition, asg-2 activity is required for response to hermaphrodite contact, the first step in a series of stereotypical male mating behaviors; an ASG-2…
WBGene00003816	asns-1	F25G6.6	asns-1 encodes a predicted asparagine synthase (glutamine-hydrolysing); ASNA-1 is predicted to catalyze the synthesis of L-asparagine from L-aspartate.
WBGene00019730	asns-2	M02D8.4
WBGene00000215	asp-2	T18H9.2	asp-2 encodes aspartic protease.
WBGene00000218	asp-5	F21F8.3
WBGene00019105	asp-8	F59D6.3
WBGene00015467	basl-1	C05D2.3	C05D2.3 generally resembles aromatic-L-amino-acid/L-histidine decarboxylases; however, its predicted protein sequence lacks six residues critical for AADC function.
WBGene00014103	best-26	ZK849.5
WBGene00020802	btb-2	T25D10.5
WBGene00011590	bus-19	T07F10.4	bus-19 encodes an ancient but unfamiliar transmembrane protein required for colonization by Microbacterium nematophilum and the tail-swelling response to M. nematophilum infection, as well as for cuticle integrity and traction during movement, normal alae and body shape, dauer formation, normally rapid growth, and larval viability; BUS-19 (along with Y71A12C.2) is orthologous to human TMEM41A, an…
WBGene00044623	bus-8	T23F2.1	bus-8 encodes a glycosyltransferase related to mannosyltransferases that play a role in protein N-linked glycosylation ; bus-8 is required for colonization by Microbacterium nematophilum and the tail-swelling response to M. nematophilum infection; bus-8 is also essential for enclosure during embryonic morphogenesis, functioning in or with ephrin-mediated signaling to effect the proper neuroblast …
WBGene00000277	cab-1	C23H4.1	Novel protein which has a C-terminal motif weakly homologous to mouse NPDC-1 and is involved in synaptic regulation; it is expressed in various neurons including ventral cord and tail ganglion neurons; it physically interacts with AEX-3, which is a guanine nucleotide exchange factor for the Rab3 GTPase.
WBGene00000282	cah-4	R01E6.3	cah-4 encodes a carbonic anhydrase homolog, which is rather divergent from other such homologs in C. elegans (with at most 38% identity to any other carbonic anhydrase, in or out of C. elegans); it is individually dispensable for viability and for grossly normal postembryonic morphology, and thus may have a more subtle biological function than the basic cytoprotective functions expected for carbo…
WBGene00006861	cal-5	C24H10.5	uvt-2 encodes a protein that contains four EF-hand calcium binding motifs with similarity to human calmodulin; mRNA weakly expressed in L1 through L4 larval stages and in the adult hermaphrodite.
WBGene00015338	catp-2	C02E7.1
WBGene00007248	catp-4	C01G12.8
WBGene00018783	cbs-2	F54A3.4	The F54A3.4 gene encodes a homolog of the human gene CBS, which when mutated leads to homocystinuria (OMIM:236200).
WBGene00000370	ccg-1	Y73F8A.6
WBGene00000397	cdh-5	F08B4.2	a homolog of cadherin.
WBGene00008296	cdr-2	C54D10.1	cdr-2 encodes a predicted transmembrane protein that is a member of the CDR (cadmium responsive) family of proteins; cdr-2 expression is increased upon exposure to cadmium ions, and loss of cdr-2 activity results in increased sensitivity to cadmium.
WBGene00010470	cdr-4	K01D12.11	cdr-4 encodes a predicted transmembrane protein that is a member of the CDR (cadmium responsive) family of proteins; cdr-4 expression is upregulated in response to cadmium treatment.
WBGene00009057	cept-1	F22E10.5
WBGene00021252	cht-4	Y22D7AL.14
WBGene00015193	clec-117	B0432.12
WBGene00018575	clec-119	F47F6.5
WBGene00021288	clec-123	Y25C1A.1
WBGene00021118	clec-125	W09G10.6
WBGene00017991	clec-180	F32E10.3
WBGene00019089	clec-206	F59A7.1
WBGene00016577	clec-3	C41H7.7
WBGene00011668	clec-47	T09F5.9	clec-47 encodes a C-type lectin; clec-47 expression is upregulated in response to stressors including ionizing radiation and bacterial infection.
WBGene00007565	clec-48	C14A6.1
WBGene00016450	clec-5	C35D10.14
WBGene00015052	clec-52	B0218.8
WBGene00014046	clec-60	ZK666.6	clec-60 encodes a C-type lectin protein with no obvious non-nematode orthologs; clec-60 appears to play a role in the innate immune respone to some bacterial pathogens, including Microbacterium nematophilum and Salmonella enterica; clec-60 transcription is induced 6.6-fold by infection with M. nematophilum, making it one of the most strongly infection-responsive genes (second only to tts-1); CLEC…
WBGene00044642	clec-69	F56D6.15
WBGene00021581	clec-70	Y46C8AL.3
WBGene00021583	clec-72	Y46C8AL.5
WBGene00021579	clec-73	Y46C8AL.1
WBGene00021879	clec-83	Y54G2A.14
WBGene00020808	clik-1	T25F10.6
WBGene00000546	clp-6	Y77E11A.10	clp-6 encodes a calpain homolog that has significant identity to mammalian calpains over its whole length and that contains motifs typical of calpains, including a thiol (cysteine) protease active site and a Ca[2+]-binding domain; CLP-6 is not required for degenerative (necrotic-like) cell death in neurons induced by mutations such as mec-4(d), deg-3(d), or gsa-1(gf), since clp-6(RNAi) has no eff…
WBGene00012901	cnp-2	Y46G5A.10
WBGene00000599	col-10	B0222.8	col-10 encodes a collagen protein; expressed exclusively in hypodermal cells
WBGene00000678	col-104	F58F6.1
WBGene00000681	col-107	C34H4.4
WBGene00000683	col-109	Y38C1BA.3	col-109 encodes a cuticular collagen; loss of col-109 via large-scale RNAi screens results in no obvious defects.
WBGene00000689	col-115	Y42H9B.1
WBGene00000692	col-118	T11B7.3
WBGene00000601	col-12	F15H10.1	col-12 encodes a member of the collagen superfamily containing collagen triple helix repeats (20 copies); expressed throughout development but expression peaks after each larval molt when new cuticle is being secreted and deposited, and after the L4 to adult larval molt.
WBGene00000694	col-120	Y11D7A.11
WBGene00000696	col-122	T05A1.2
WBGene00000698	col-124	C24F3.6
WBGene00000699	col-125	C29F4.1
WBGene00000703	col-129	M18.1
WBGene00000602	col-13	F15H10.2	col-13 encodes a collagen which is expressed in all stages of development, like sqt-3 (col-1), col-3, col-10, col-11, col-12, and col-14; collagen genes with this expression profile may be specifically required to construct the L1 cuticle (and, perhaps, less specifically required for cuticles at other stages); the amino- and carboxyl-terminal cysteine-rich regions of COL-13 are most closely relat…
WBGene00000707	col-133	F52B11.4
WBGene00000710	col-137	Y51H4A.9
WBGene00000711	col-138	C52D10.13
WBGene00000712	col-139	F41F3.4
WBGene00000714	col-141	T15B7.5
WBGene00000715	col-142	T15B7.4
WBGene00000717	col-144	B0222.6
WBGene00000718	col-145	B0222.7
WBGene00000719	col-146	T06E4.6
WBGene00000720	col-147	T06E4.4
WBGene00000722	col-149	B0024.1
WBGene00000723	col-150	B0024.2
WBGene00000725	col-152	F32G8.5
WBGene00000727	col-154	F55C10.2
WBGene00000728	col-155	F55C10.3
WBGene00000730	col-157	T11F9.9
WBGene00000732	col-159	F57B1.3
WBGene00000733	col-160	F57B1.4
WBGene00000734	col-161	C50B6.4
WBGene00000735	col-162	Y2H9A.3
WBGene00000739	col-166	T07H6.3
WBGene00000740	col-167	T10E10.2
WBGene00000742	col-169	T10E10.5
WBGene00000606	col-17	F11G11.10	col-17 encodes a collagen which is expressed in all developmental stages except eggs, like col-15, col-16, and col-20; collagen genes with this expression pattern may be used for synthesis of cuticles after the L1 stage (e.g., the L4 cuticle).
WBGene00000745	col-172	F38B6.5
WBGene00000746	col-173	F41C6.5
WBGene00000748	col-175	C35B8.1
WBGene00000751	col-178	C34F6.2
WBGene00000752	col-179	C34F6.3
WBGene00000753	col-180	C44C10.1
WBGene00000759	col-186	E03G2.4
WBGene00000608	col-19	ZK1193.1	col-19 encodes a member of the collagen superfamily containing collagen triple helix repeats (20 copies) that is required for normal structure of the alae; expressed during the L2-to-dauer and L4-to-adult molts with strongest expression in adult animals.
WBGene00000611	col-34	F36A4.10	col-34 encodes a cuticle collagen protein and is a critical component of male tail cuticle organization affecting ray morphology.
WBGene00000615	col-38	F54C9.4	col-38 encodes a member of the collagen superfamily containing collagen triple helix repeats (20 copies) required for normal body morphology.
WBGene00000626	col-49	K09H9.3	col-49 encodes a cuticle collagen.
WBGene00000634	col-58	F26B1.4
WBGene00000636	col-60	F22D6.10
WBGene00000638	col-62	C15A11.6
WBGene00000639	col-63	ZK265.2
WBGene00000641	col-65	K08C9.4
WBGene00000596	col-7	C15A11.5	col-7 encodes a member of the collagen superfamily containing collagen triple helix repeats (20 copies); expressed during the L2-to-dauer molt and the L4-to-adult molt.
WBGene00000647	col-71	Y49F6B.10
WBGene00000649	col-73	F11G11.12
WBGene00000653	col-77	M195.1	col-77 encodes a cuticular collagen; as loss of col-77 activity via RNAi screens results in no obvious defects, the precise role of col-77 in C. elegans development and/or behavior is not yet known.
WBGene00000656	col-80	C09G5.5
WBGene00000657	col-81	F38A3.1
WBGene00000663	col-88	W05G11.3
WBGene00000664	col-89	F17C8.2
WBGene00000667	col-92	W05B2.6
WBGene00000668	col-93	W05B2.5
WBGene00000669	col-94	W05B2.1
WBGene00000671	col-96	Y41C4A.19
WBGene00000672	col-97	ZK1010.7	col-97 encodes a cuticular collagen; loss of col-97 activity via large-scale RNAi screens results in defects in body morphology and locomotion.
WBGene00021492	comt-5	Y40B10A.7
WBGene00000768	cor-1	R01H10.3	The cor-1 gene encodes an ortholog of the actin-binding protein coronin.
WBGene00000771	cpb-2	C30B5.3	cpb-2 encodes a cytoplasmic polyadenylation element binding (CPEB) protein homolog, expressed specifically in the spermatogenic germ line; CPB-2 is dispensable for oogenesis, in contrast to CPEBs in vertebrates (Xenopus), arthropods (Drosophila), and molluscs (Spisula), which all participate in oogenesis.
WBGene00012073	cpd-2	T27A8.1	T27A8.1 encodes a putative metallocarboxypeptidase orthologous to human AEBP1 (OMIM:602981) and carboxypeptidase D, E, M, N, X2, and Z precursors; T27A8.1 and its human orthologs, along with other proteins, comprise an M14B peptidase subfamily; T27A8.1 has no obvious function in mass RNAi assays.
WBGene00010723	cpg-7	K09E4.6	cpg-7 encodes a small (116-residue), putatively secreted protein with 11 potential chondroitin attachment sites, 6 of them verified by mass spectrometry.
WBGene00022072	cpg-9	Y67D8C.8	cpg-9 encodes a small (69-residue), putatively secreted protein with 4 potential chondroitin attachment sites, 2 of them verified by mass spectrometry; CPG-9 has no obvious function in mass RNAi assays.
WBGene00000779	cpn-3	F28H1.2	cpn-3 encodes a calponin homolog, most closely related to its paralog CPN-4 in C. elegans; CPN-3 is more similar to the calponin paralogs transgelin (SM22 alpha) or neuronal protein NP25 than to calponin per se.
WBGene00000780	cpn-4	F49D11.8	cpn-4 encodes a calponin homolog, most closely related to its paralog CPN-3 in C. elegans; CPN-4 is somewhat more similar to calponins per se (such as CLP1 and CLP2 in humans) than to the to the calponin paralogs transgelin (SM22 alpha) or neuronal protein NP25.
WBGene00006495	cpna-1	F31D5.3
WBGene00007044	cpna-5	B0495.10
WBGene00000781	cpr-1	C52E4.1	cpr-1 encodes a cysteine protease of the cathepsin B-like cysteine protease family; cpr-1 appears to be required for embryogenesis; cpr-1 is specifically expressed in the gut of all stages except the embryo and around developing embryos in the gonad; expression of cpr-1 is regulated by three promoter GATA motifs.
WBGene00000784	cpr-4	F44C4.3	cpr-4 encodes a cathepsin B-like cysteine protease expressed at all life stages.
WBGene00000785	cpr-5	W07B8.5	cpr-5 encodes a cysteine protease.
WBGene00021703	cpt-3	Y48G9A.10
WBGene00000822	csq-1	F40E10.3	csq-1 encodes a calsequestrin that is required to normal survival in media containing either excess or deficient Ca[2+], and that also binds UNC-68's intraluminal domain; CSQ-1 binds Ca[2+] in vitro, and is thought to buffer Ca[2+] stores in sarcoplasmic reticulum; CSQ-1 is expressed in bodywall muscle cells from mid-embryogenesis to adulthood, as well as in vulval muscles, and in the isthmus and…
WBGene00009048	cth-1	F22B8.6	cth-1 encodes a putative cystathionine gamma-lyase; CTH-1 is orthologous to human CTH (OMIM:607657, mutated in cystathioninuria), extremely similar to its paralog CTH-2, and also paralogous to CBL-1; either CTH-1, or CTH-2, or both proteins weakly inhibit DHC-1 in vivo.
WBGene00009983	cut-2	F53F1.5	cut-2 encodes a secreted protein which is a component of cuticlin, the insoluble residue of nematode cuticles; CUT-2 is expressed during all developmental stages and contributes to the external cortical layer of the cuticle of all larval stages.
WBGene00008482	cut-4	E04D5.3
WBGene00000878	cyn-2	ZK520.5	cyn-2 is a predicted member of the cytosolic Cyclosporin A-binding cyclophilin family that is functional when expressed in E. coli.
WBGene00008810	cyp-13A12	F14F7.3	cyp-13A12 encodes one of ~80 C. elegans cytochrome P450s: membrane-associated, heme-containing NADPH-dependent monooxygenases that catalyze the oxidative metabolism of a variety of exogenous compounds and endogenous substrates.
WBGene00008519	cyp-13B1	F02C12.5	cyp-13B1 encodes one of ~80 C. elegans cytochrome P450s: membrane-associated, heme-containing NADPH-dependent monooxygenases that catalyze the oxidative metabolism of a variety of exogenous compounds and endogenous substrates.
WBGene00019967	cyp-33C8	R08F11.3
WBGene00007653	cysl-1	C17G1.7	cysl-1 encodes a homolog of sulfhydrylases/cysteine synthases; CYSL-1 functions in neurons to transduce signals from H2S (hydrogen sulfide), which accumulates during hypoxia, to the EGL-9 proline hydroxylase to regulate O2-dependent behavioral plasticity in C. elegans via neuronal activation of the HIF-1 hypoxia-inducible transcription factor.; specifically, CYSL-1 physically interacts with EGL-9…
WBGene00000930	dao-4	ZC373.6	dao-4 encodes a novel protein, conserved amongst nematodes; dao-4 transcripts are expressed at higher levels in wild-type adult animals than in daf-2 mutant adults at 25C, suggesting that dao-4 expression is positively regulated by DAF-2/insulin-like receptor signaling; reduced dao-4 expression in daf-2 mutants is dependent upon DAF-16.
WBGene00007395	dcar-1	C06H5.7
WBGene00017218	dct-5	F07F6.5
WBGene00018380	decr-1.1	F43C11.3
WBGene00011467	decr-1.3	T05C12.3
WBGene00010323	dhhc-12	F59C6.2
WBGene00000989	dhs-26	ZK816.5	dhs-26 encodes a short-chain dehydrogenase predicted to be mitochondrial.
WBGene00000969	dhs-5	F56D1.5	dhs-5 encodes a possible steroid dehydrogenase; DHS-5 generally resembles short chain-type alcohol/other dehydrogenases, but has two predicted N-terminal transmembrane sequences, and its closest relatives in vertebrates are known or putative steroid dehydrogenases such as hydroxysteroid (17-beta) dehydrogenase 12 from mouse (also known as KIK-I or DHBK_MOUSE).
WBGene00001000	dim-1	C18A11.7	dim-1 encodes novel proteins containing three immunoglobulin-like repeats in the carboxy terminus; dim-1 was originally identified in screens for mutations that suppress locomotion defects caused by aberrant muscle assembly in animals carrying a missense mutation in unc-112, which encodes a pleckstrin homology domain-containing protein required for the early stages of muscle assembly; loss-of-fun…
WBGene00016052	dod-3	C24B9.9
WBGene00001074	dpy-13	F30B5.1	dpy-13 encodes a member of the collagen superfamily containing 20 copies of the collagen triple helix repeat; transcipt levels oscillate, peaking once during each larval stage.
WBGene00001075	dpy-14	H27M09.4	dpy-14 encodes a type III (alpha 1) collagen that is required for embryonic, larval, and vulval development, proper amphid morphology, and regulation of body shape and size; a dpy-14 promoter-GFP fusion construct is reportedly expressed in embryonic neurons.
WBGene00001064	dpy-2	T14B4.6	The dpy-2 gene encodes an unusual cuticular collagen that is required for maintaining the normal body length of the animal in later larval stages; dpy-2 interacts with other cuticular collagens such as dpy-10 and sqt-1, and suppresses mutations in glp-1, mup-1, and emb-5.
WBGene00001065	dpy-3	EGAP7.1	dpy-3 encodes a cuticular collagen; along with dpy-2, dpy-7, dpy-8, and dpy-10, dpy-3 is required postembryonically for annular furrow formation and/or maintenance; specifically, DPY-3 activity is required for proper assembly of the DPY-7 collagen into the mature extracellular matrix; during each cuticle synthetic period, dpy-3 mRNA is expressed approximately four hours prior to the secretion of …
WBGene00001066	dpy-4	Y41E3.2	dpy-4 encodes a cuticle collagen; dpy-4 activity is required for normal body morphology, locomotion, and larval development.
WBGene00001067	dpy-5	F27C1.8	dpy-5 encodes a Group I cuticle procollagen; dpy-5 activity is required for wild-type body length, cuticle structure (width of the annuli), postembryonic growth rates, and reproduction; dpy-5 is described as an intermediate collagen gene, as its mRNA, which is present in all larval stages, adults, and dauer larvae, increases in abudance two hours prior to the secretion of each new cuticle; a dpy-…
WBGene00001069	dpy-7	F46C8.6	dpy-7 encodes a cuticular collagen; DPY-7 functions as a structural constituent of the extracellular cuticle whose activity is required for normal cuticular morphology and hence, proper body form.
WBGene00001070	dpy-8	C31H2.2	dpy-8 encodes a collagen with a nematode-specific N-terminal domain that is required for normal body morphology and (perhaps) for a normal embryonic cell division rate; dpy-8 interacts genetically with emb-5 and glp-1.
WBGene00001071	dpy-9	T21D12.2	dpy-9 encodes a cuticular collagen family member with similarity to human collagen alpha 5, type IV, and affects body length.
WBGene00001156	ech-7	Y105E8A.4
WBGene00001189	egl-21	F01D4.4	egl-21 encodes a putative carboxypeptidase (whose homologs include human enkephalin convertase/carboxypeptidase E); EGL-21 is expressed throughout the nervous system; EGL-21 is required for normal synthesis of FMRFamide-like (FLP) and neuropeptide-like (NLP) peptides, and for normal egg-laying, locomotion, and defecation; EGL-21 promotes acetylcholine release at neuromuscular junctions; egl-21 mu…
WBGene00001172	egl-3	C51E3.7	The egl-3 gene encodes a homolog of a mammalian proprotein convertase that participates in peptide secretion.
WBGene00001210	egl-46	K11G9.4	egl-46 encodes a transcription factor with similarity to the TFIIA-like zinc-finger protein family; egl-46 activity is required for coordinated locomotion, morphology and process formation of the touch cells, male mating efficiency, HSN cell migration, differentiation, and axonal outgrowth, serotonin production and also terminal divisions of the Q neuroblasts; egl-46 acts to inhibit touch cell fa…
WBGene00001245	elo-7	F56H11.3	The elo-7 gene encodes a paralog of elo-1 and elo-2, each of which encodes a polyunsaturated fatty acid (PUFA) elongase; ELO-7 has no known function in vivo.
WBGene00001246	elo-8	Y47D3A.30	The elo-8 gene encodes a paralog of elo-1 and elo-2, each of which encodes a polyunsaturated fatty acid (PUFA) elongase; elo-8 has no known function in vivo.
WBGene00001263	emb-9	K04H4.1	emb-9 encodes the alpha-1 chain of Type IV basement membrane collagen most closely equivalent to human COL4A1 (OMIM:120130) on the basis of biological function; EMB-9 forms heterotrimeric Type IV collagen with LET-2, the alpha-2-like chain, and is required for the assembly and/or secretion of LET-2; EMB-9 is essential for embryonic morphogenesis, particularly epidermal elongation, and for larval …
WBGene00010510	ent-3	K02E11.1
WBGene00001385	far-1	F02A9.2	far-1 encodes a fatty acid/retinol binding protein; expressed throughout development with highest expression levels in L3 stage larvae and in adult males.
WBGene00001387	far-3	F15B9.1
WBGene00001397	fat-5	W06D12.3	fat-5 encodes a delta-9 fatty acid desaturase that is predicted to be mitochondrial; when expressed heterologously in S. cerevisiae, FAT-5 rescues the fatty acid auxotrophy of the yeast delta-9 desaturase mutant ole1.
WBGene00007323	fbxa-155	C05B5.6
WBGene00015601	fbxa-166	C08E3.9
WBGene00009968	fig-1	F53B7.5	fig-1 encodes a predicted extracellular protein containing conserved thrombospondin TSP1 domains; FIG-1 function is required cell nonautonomously for sensory organ function as measured by dye filling and behavioral assays; a fig-1::GFP promoter fusion is expressed in amphid and phasmid sheath glial cells from late embryogenesis through adulthood; as fig-1(RNAi) can produce defects at all stages o…
WBGene00008245	fipr-10	C50H2.12
WBGene00008244	fipr-11	C50H2.10
WBGene00009621	fipr-21	F41E7.5
WBGene00009090	fipr-3	F23D12.6
WBGene00007541	fipr-4	C12D8.14
WBGene00044174	fipr-5	C12D8.18
WBGene00007543	fipr-7	C12D8.16
WBGene00044175	fipr-9	C12D8.19
WBGene00001424	fis-1	F41G3.4	fis-1 encodes a protein similar to the yeast and human Fis1 proteins involved in mitochondrial fission; fis-1 does not seem to be required for mitochondrial fission in C. elegans, but it is possible that it may function redundantly along with fis-2 and other genes; fis-1 expression is enriched in the germline.
WBGene00001429	fkb-4	ZC455.10	fkb-4 encodes a peptidylprolyl cis/trans isomerase homologous to mammalian FK506 immunosuppressant-binding protein 9; FKB-4 expression is positively regulated by signaling through the DAF-2 insulin receptor-like pathway and in part, through the activity of the DAF-16 fork-head transcription factor suggesting that FKB-4 could play a role in metabolism and longevity; as loss of FKB-4 function via R…
WBGene00001457	flp-14	Y37D8A.15	flp-14 encodes four copies of a single FMRFamide-related short peptide neurotransmitter; FLP-14 can increase pharyngeal action potential frequency, although its exact role in C. elegans neurotransmission is not yet clear.
WBGene00001459	flp-16	F15D4.8	flp-16 encodes a predicted FMRFamide-like peptide neurotransmitter that inhibits action potentials in the pharyngeal muscle when applied to the pharynx of dissected worms.
WBGene00001463	flp-20	E01H11.3	flp-20 encodes two copies of a single FMRFamide-related short peptide neurotransmitter; the precise role of this peptide in C. elegans neurotransmission is not yet known.
WBGene00001464	flp-21	C26F1.10	flp-21 encodes a single FMRFamide-related neuropeptide (FaRP) that serves as a ligand for NPR-1, a G protein-coupled receptor that regulates social versus solitary feeding behavior in several Caenorhabditis species; genetic analysis suggests that FLP-21 acts through NPR-1 to inhibit social feeding behavior; FLP-21 is expressed in the ADL, ASE and ASH sensory neurons, the URA motor neurons, the MC…
WBGene00011586	flp-33	T07D10.6
WBGene00019975	flp-34	R09A1.5
WBGene00001448	flp-5	C03G5.7	flp-5 encodes a predicted FMRFamide-like peptide neurotransmitter that increases action potential frequency in the pharyngeal muscle when applied to the pharynx of dissected worms; expressed in the sensory neurons ASE and PVM.
WBGene00001451	flp-8	F31F6.4	flp-8 encodes three copies of a FMRFamide-related short peptide neurotransmitter; although the FLP-8 peptide can increase pharyngeal action potential frequency, loss of FLP-8 function does not result in a mutant phenotype, suggesting that FLP-8 may function redundantly with other FMRFamide-like peptides in the nervous system; FLP-8 expression is detected in embryos and larval stages, but not in a…
WBGene00001452	flp-9	C36H8.3	flp-9 encodes a predicted FMRFamide-like peptide neurotransmitter that inhibits action potentials in the pharyngeal muscle when applied to the pharynx of dissected worms and inhibits movement when injected into A. suum; expressed at highest levels prior to adulthood.
WBGene00001477	fmo-2	K08C7.5	fmo-2 encodes a flavin-containing monoxygenase homologous to human FMO1, FMO2, and FMO3 (OMIM:602079, mutated in trimethylaminuria).
WBGene00001487	frk-1	T04B2.2	frk-1 encodes a non-receptor tyrosine kinase orthologous to the human proto-oncogene Fer; frk-1 is an essential gene required early for embryonic cell proliferation and later in embryonic epidermal cells for enclosure, morphogenesis and late stages of differentiation; FRK-1's role in embryonic development is independent of its kinase domain, and when expressed in cultured mammalian cells, FRK-1 d…
WBGene00001500	ftn-1	C54F6.14	ftn-1 encodes one of two C. elegans ferritin heavy chain homologs; ftn-1 activity is essential for normal lifespan under iron stress conditions and, in addition, has been reported to be essential for embryogenesis; an ftn-1::gfp reporter is expressed in the intestine at all stages of development and its expression, as well as that of ftn-1 mRNA, increases under iron stress conditions and in the b…
WBGene00016440	gipc-1	C35D10.2
WBGene00009681	gipc-2	F44D12.4
WBGene00012441	glb-28	Y15E3A.2	glb-28 encodes a globin with no obvious function in mass RNAi assays.
WBGene00019154	glf-1	H04M03.4	glf-1 encodes a UDP-galactopyranose mutase predicted to synthesize galactofuranose (Gal(f)) as a nucleotide sugar (UDP-Gal(f)); recombinant GLF-1 has biochemical activity either in vivo (expressed in E. coli) or in vitro; orthologs of GLF-1 are found in the urochordates Halocynthia and Ciona.
WBGene00001603	gln-2	K03H1.1
WBGene00001604	gln-3	Y105C5B.28
WBGene00007480	glna-1	C09F9.3
WBGene00001620	glt-1	C12D12.2	glt-1 encodes a predicted plasma membrane glutamate transporter that is functional when expressed in Xenopus oocytes; expressed in the M3 pharyngeal neuron, the male tail, some anterior hypodermal cells, and in cells in the terminal bulb of the pharynx.
WBGene00001684	gpd-2	K10B3.8	gpd-2 encodes one of four C. elegans glyceraldehyde-3-phosphate dehydrogenases (GAPDHs); by homology, GPD-2 is predicted to reversibly catalyze the oxidation and phosphorylation of glyceraldehyde-3-phosphate to 1,3-diphosphoglycerate during glycolysis; in C. elegans, GPD-2 and GPD-3 constitute the major GAPDH isoenzymes and are expressed at highest levels during postembryonic development, primari…
WBGene00001685	gpd-3	K10B3.7	gpd-3 encodes a predicted glyceraldehyde 3-phosphate dehydrogenase that affects embryonic viability; GPD-3 interacts with LIN-2 in two-hybrid assays.
WBGene00009824	gpdh-1	F47G4.3	gpdh-1 encodes one of two C. elegans glycerol 3-phosphate dehydrogenases; gpdh-1 mRNA expression is upregulated in response to hypertonicity, suggesting that GPDH-1 does play a role in osmotic stress adaptation in C. elegans via glycerol biosynthesis; regulation of gpdh-1 expression is controlled, in part, by a pathway that includes the OSM-8 mucin and the PTR-23 Patched-like receptor.
WBGene00001690	grd-1	R08B4.1	grd-1 encodes a hedgehog-like protein, with (from N- to C-terminus) a signal sequence, a Ground domain, an extended region of low-complexity sequence, and a Hint/Hog domain; GRD-1 is expressed in rectal cells; the Hint/Hog domain is predicted to cut GRD-1 into two halves and then covalently link cholesterol to the C-terminus of the Ground domain; the Ground domain is predicted to form a cysteine-…
WBGene00001703	grd-14	T01B10.2	grd-14 encodes a hedgehog-like protein, with an N-terminal signal sequence and a C-terminal Ground domain; the Ground domain is predicted to form a cysteine-crosslinked protein involved in intercellular signalling, and it has subtle similarity to the N-terminal Hedge domain of HEDGEHOG proteins; GRD-14 is required for normal growth to full size, locomotion, and vulval morphogenesis; all of these …
WBGene00001695	grd-6	T18H9.1	grd-6 encodes a hedgehog-like protein, with an N-terminal signal sequence, a central low-complexity proline-rich domain, and a C-terminal Ground domain; GRD-6 is expressed in hypodermis and in various neurons, in both head and tail, and the PVT interneuron; the Ground domain is predicted to form a cysteine-crosslinked protein involved in intercellular signalling, and it has subtle similarity to t…
WBGene00001724	grl-15	Y75B8A.20	grl-15 encodes a hedgehog-like protein, with an N-terminal signal sequence, a central proline-rich low-complexity region, and a C-terminal Ground-like (Grl) domain; GRL-15 is expressed in the reproductive system, vulva, and larval hypodermis; the Grl domain is predicted to form a cysteine-crosslinked protein involved in intercellular signalling, and it has subtle similarity to the N-terminal Hedg…
WBGene00001725	grl-16	Y65B4BR.6	grl-16 encodes, by alternative splicing, two hedgehog-like proteins with an N-terminal signal sequence, a central proline-rich low-complexity region, and a C-terminal Ground-like (Grl) domain; the Grl domain is predicted to form a cysteine-crosslinked protein involved in intercellular signalling, and it has subtle similarity to the N-terminal Hedge domain of HEDGEHOG proteins.
WBGene00001730	grl-21	ZC168.5	grl-21 encodes a hedgehog-like protein, with an N-terminal signal sequence, a central proline-rich low-complexity region, and a C-terminal Ground-like (Grl) domain; GRL-21 is expressed in arcade cells and hypodermis; the Grl domain is predicted to form a cysteine-crosslinked protein involved in intercellular signalling, and it has subtle similarity to the N-terminal Hedge domain of HEDGEHOG prote…
WBGene00001736	grl-27	F40C5.3	grl-27 encodes a hedgehog-like protein, with an N-terminal signal sequence, a central low-complexity region, and a C-terminal Ground-like (Grl) domain; GRL-27 is expressed in arcade cells; the Grl domain is predicted to form a cysteine-crosslinked protein involved in intercellular signalling, and it has subtle similarity to the N-terminal Hedge domain of HEDGEHOG proteins.
WBGene00001713	grl-4	F42C5.7	grl-4 encodes a hedgehog-like protein, with an N-terminal signal sequence, a central proline-rich low-complexity region, and a C-terminal Ground-like (Grl) domain; GRL-4 is expressed in pharynx, reproductive system, vulva, larval neurons, and larval rectal epithelium; the Grl domain is predicted to form a cysteine-crosslinked protein involved in intercellular signalling, and it has subtle similar…
WBGene00001716	grl-7	T02E9.2	grl-7 encodes a hedgehog-like protein, with an N-terminal signal sequence, a central low-complexity region, and a C-terminal Ground-like (Grl) domain; GRL-7 is expressed in intestine, hypodermis, and seam cells; the Grl domain is predicted to form a cysteine-crosslinked protein involved in intercellular signalling, and it has subtle similarity to the N-terminal Hedge domain of HEDGEHOG proteins.
WBGene00012840	grsp-1	Y43F8C.20
WBGene00007977	gska-3	C36B1.10
WBGene00021113	gsp-3	W09C3.6	gsp-3 encodes an ortholog of protein phosphatase 1 gamma, a Glc7/PP1 phosphatase (HGNC:PPP1CA); GSP-3 is nearly identical to GSP-4, and the two proteins appear to function redundantly during sperm development; GSP-3/4 activity is required for chromosome partitioning during sperm meiosis and for sperm motility, specifically for pseudopod development and a normal rate of pseudopodial treadmilling; …
WBGene00020187	gsp-4	T03F1.5	gsp-4 encodes an ortholog of protein phosphatase 1 gamma, a Glc7/PP1 phosphatase (HGNC:PPP1CA); GSP-4 is nearly identical to GSP-3, and the two proteins appear to function redundantly during sperm development; GSP-3/4 activity is required for chromosome partitioning during sperm meiosis and for sperm motility, specifically for pseudopod development and a normal rate of pseudopodial treadmilling; …
WBGene00001781	gst-33	C02A12.1
WBGene00001752	gst-4	K08F4.7	gst-4 encodes a putative glutathione-requiring prostaglandin D synthase; gst-4 is required for sperm to normally migrate towards a PUFA-based signal exuded by oocytes; gst-4(RNAi) hermaphrodites are infertile, both through aberrant loss of their own sperm and through failure of males to effectively inseminate them; in mammalian eicosanoid signalling, prostaglandin D synthase is required for the c…
WBGene00006863	gyg-1	F56B6.4
WBGene00021214	hasp-2	Y18H1A.10	hasp-2 encodes a homolog of vertebrate haploid germ cell-specific nuclear protein kinase (haspin); RNAi experiments targeting hasp-2 suggest that hasp-2 may play a role in embryonic and larval development, as well as locomotion, cuticle development, and the molting cycle; HASP-2 is paralogous to HASP-1, encoded by C01H6.9; in addition, there are two pseudogenes, F22H10.5 and Y40A1A.1, in the C. e…
WBGene00001898	his-24	M163.3	his-24 encodes one of eight C. elegans H1 linker histones; HIS-24, along with the histone deacetylase SIR-2.1 and the Enhancer of zeste E(Z) ortholog MES-2, plays a key role in heterochromatin regulation and thus, in regulation of fertility and embryonic development; specifically, HIS-24 and SIR-2.1 are essential for maintenance of the histone H3K27me3 mark at subtelomeric regions in the C. elega…
WBGene00001944	his-70	E03A3.4	his-70 encodes an H3 histone.
WBGene00001945	his-71	F45E1.6	his-71 encodes an H3 histone required for embryonic viability, body morphology, and larval viability.
WBGene00002012	hsp-12.3	F38E11.1	hsp-12.3 encodes a small heat-shock protein that forms heterotetramers with HSP-12.2 and has no chaperone-like activity; structurally, HSP-12.3 is mostly a beta-sheet; at least one HSP-12 (which may or may not be HSP-12.2) is ubiquitously expressed in L1 larvae, and later expressed in adult spermatids (and perhaps spermatocytes), and some adult vulval cells; hsp-12.3 is upregulated in daf-2 mutan…
WBGene00002023	hsp-25	C09B8.6	hsp-25 encodes a member of the small heat shock family of proteins; HSP-25 is expressed throughout development and in vitro, exhibits chaperone activity; HSP-25 localizes to: 1) dense bodies and M lines in body wall muscle, 2) the lining of the pharynx, and 3) to cell-cell junctions in the spermathecal wall; consistent with a role in myofibril organization, HSP-25 binds vinculin and alpha-actinin…
WBGene00017673	icmt-1	F21F3.3
WBGene00002048	ida-1	B0244.2	ida-1 encodes a protein tyrosine phosphatase-like receptor, orthologous to the mammalian type I diabetes autoantigens IA-2 and phogrin that are expressed in dense core vesicles of neuroendocrine tissue and involved in regulated protein secretion; in C. elegans, IDA-1 appears to be required for regulating presynaptic neurotransmission and in particular, for the neuropeptidergic control of egg-layi…
WBGene00002050	ifa-1	F38B2.1	IFA-1 encodes an essential intermediate filament protein that is coexpressed with the essential IF protein IFB-1; IFA-1 is required for survival past the L1 larva stage, and a normal intestine; IFA-1 forms heteropolymeric intermediate filaments in vitro with an equimolar mixture of IFB-1; IFA-1 is predicted to function as a structural component of the cytoskeleton, and is required for larval deve…
WBGene00002055	ifc-1	F37B4.2	ifc-1 encodes a nonessential intermediate filament protein; IFC-1 is predicted to function as a structural component of the cytoskeleton; IFC-1 has no function in RNAi assays.
WBGene00002065	iff-2	F54C9.1
WBGene00018215	igcm-1	F39H12.4	igcm-1 encodes a protein containing immunoglobulin and fibronectin repeats; igcm-1 promoter::gfp fusions are expressed in the labial neurons, including the sheath and socket cells, as well as in the pharynx and lateral hypodermis.
WBGene00016669	ilys-2	C45G7.2
WBGene00002120	ins-37	F08G2.6	ins-37 encodes an insulin-like peptide.
WBGene00002135	inx-13	Y8G1A.2	inx-13 encodes an innexin, an integral transmembrane channel protein that is a structural component of invertebrate gap junctions; INX-13 is essential for larval development and osmoregulation, and may be a component of the gap junctions that link the excretory and hypodermal cells; INX-13 is expressed embryonically in hypodermis and post-embryonically, in hypodermal seam cells, the excretory cel…
WBGene00002127	inx-5	R09F10.4	inx-5 encodes a predicted member of the innexin family; expressed in the embryonic hypodermis, developing vulva, seam cells, and spermatheca.
WBGene00044529	irld-1	D2063.4
WBGene00011322	irld-14	T01C3.5
WBGene00013299	irld-18	Y57G11B.7
WBGene00005013	jmjd-1.1	F43G6.6	jmjd-1.1 encodes a PHD and JmjC domain-containing protein that is a member of a family of proteins containing members, such as jmjd-1.2 and human PHF8, with histone demethylase activity.
WBGene00007262	jud-4	C02D4.1	jud-4 encodes an unfamiliar protein, putatively secreted, that is required both for normal sensitivity to ethanol and for survival after freezing and thawing; JUD-4 is expressed in hypodermis and vulval muscles; JUD-4 is orthologous to Brugia malayi Bm1_40315, but lacks obvious orthologies to non-nematode proteins; JUD-4's C-terminal domain has possible similarity to F40E10.5, and to proteins suc…
WBGene00002186	kel-10	T16H12.6
WBGene00002189	kin-1	ZK909.2	kin-1 encodes multiple isoforms of a serine/threonine protein kinase that is orthologous to cAMP-dependent protein kinase (protein kinase A or PKA) catalytic subunits; KIN-1 is able to phosphorylate histone H2B in vitro and is associated with both particulate (~65%) and cytosolic (35%) cellular fractions; KIN-1 is expressed at low levels during embryogenesis, but its expression level increases in…
WBGene00002206	kin-24	K07F5.4
WBGene00008047	lact-7	C40H5.4	lact-7 encodes a beta-lactamase domain-containing protein.
WBGene00002258	lbp-6	W02D3.5
WBGene00002264	lec-1	W09H1.6	lec-1 encodes a tandem repeat-type galectin in which each galectin domain is homologous to typical vertebrate 14-kDa-type galectins; the two sugar binding sites have distinct sugar binding properties in vitro and lec-1 is expressed most abundantly in the adult cuticle.
WBGene00002265	lec-2	F52H3.7	lec-2 encodes a 'tandem repeat' type galectin (beta-galactosyl-binding lectin) containing two, tandemly arranged carbohydrate recognition domains; by homology, LEC-2 may play roles in cell adhesion and aggregation, proliferation, or programmed cell death.
WBGene00002266	lec-3	ZK892.1
WBGene00002268	lec-5	ZK1248.16
WBGene00002272	lec-9	C16H3.2	lec-9 encodes a predicted lectin that affects embryonic viability.
WBGene00002280	let-2	F01G12.5	let-2 encodes an alpha-2 type IV collagen, probably most closely equivalent to the human gene COL4A2 (OMIM:120090) on the basis of biological function; LET-2 is required for embryonic development and is a component of the basement membrane between muscle and hypodermis; LET-2 interacts with UNC-105, a mechanosensory ion channel of the degenerin ion channel superfamily that is expressed in muscle …
WBGene00002978	lev-11	Y105E8B.1	lev-11 encodes tropomyosin, an actin-binding contractile structural protein orthologous to human TROPOMYOSIN 1 (TPM1; OMIM:191010), which when mutated leads to familial hypertrophic cardiomyopathy; LEV-11 is required for embryonic development, normal body morphology, and locomotion; expressed as multiple tissue-specific isoforms generated by alternative mRNA splicing and promoter use, LEV-11 is d…
WBGene00007903	lgc-21	C33G3.3
WBGene00020836	lgc-34	T27A1.4
WBGene00008803	lips-10	F14E5.5
WBGene00008655	lips-3	F10F2.3
WBGene00013352	lon-8	Y59A8B.20	lon-8 encodes a secreted protein, conserved among nematodes, that inhibits body elongation during larval and early adult growth, probably by limiting cell size rather than nuclear ploidy or cell number; LON-8 is also required for normal ray morphology in the male tail, but not for superficially normal male mating, suggesting a role in cuticle retraction; LON-8 is strongly expressed in the hypoder…
WBGene00012261	lpr-3	W04G3.8	lpr-3 encodes one of seven C. elegans proteins related to the lipocalin family of structurally related, low molecular weight, secreted proteins that bind and transport lipophilic molecules and participate in intercellular signaling; large-scale RNAi experiments indicate that lpr-3 activity is required for normal growth rates, early larval development, and coordinated locomotion.
WBGene00012257	lpr-4	W04G3.3	lpr-4 encodes one of seven C. elegans proteins related to the lipocalin family of structurally related, low molecular weight, secreted proteins that bind and transport lipophilic molecules and participate in intercellular signaling; loss of lpr-4 via RNAi has been reported to result in defective yolk endocytosis; lpr-4 appears to be expressed in body wall muscle.
WBGene00012256	lpr-5	W04G3.2	lpr-5 encodes one of seven C. elegans proteins related to the lipocalin family of structurally related, low molecular weight, secreted proteins that bind and transport lipophilic molecules and participate in intercellular signaling; loss of lpr-5 function via RNAi results in defects in locomotion, body morphology, larval lethality, and yolk endocytosis; lpr-5 appears to be expressed in the hypode…
WBGene00012255	lpr-6	W04G3.1	lpr-6 encodes one of seven C. elegans proteins related to the lipocalin family of structurally related, low molecular weight, secreted proteins that bind and transport lipophilic molecules and participate in intercellular signaling; lpr-6 has been reported to be expressed in the amphid sensory neurons.
WBGene00020571	lpr-7	T19D7.3	lpr-7 encodes one of seven C. elegans proteins related to the lipocalin family of structurally related, low molecular weight, secreted proteins that bind and transport lipophilic molecules and participate in intercellular signaling.
WBGene00022789	lron-2	ZK682.5
WBGene00003093	lys-4	F58B3.1
WBGene00003095	lys-6	F58B3.3
WBGene00003104	mab-7	ZC13.4	mab-7 encodes a protein with a hydrophobic type II transmembrane region at the N-terminus, an EGF-like motif, a ShKT motif and a long C-terminus; mab-7 is involved in morphogenesis of the male tail, specifically affecting the structural cells, neuronal processes and the hypodermal sheath of the sensory rays, as such, it affects mating in males; a mab-7 promoter-gfp construct is expressed in hypod…
WBGene00008150	mam-2	C47E12.6
WBGene00010714	mam-3	K09B11.10
WBGene00007446	mboa-4	C08F8.4	mboa-4 encodes a putative transmembrane O-acyl transferase (MBOAT) orthologous to human MBOAT1 (OMIM:611732), and paralogous to C54G7.2 and ZK550.1; MBOA-4 has no obvious function in mass RNAi assays, and mboa-4(RNAi) animals incorporate exogenous arachidonic acid into phosphatidylcholine (PC), phosphatidylserine (PS) and phosphatidylethanolamine (PE) normally.
WBGene00003175	mec-12	C44B11.3	mec-12 encodes an alpha-tubulin; MEC-12 is required for normal mechanosensory response to gentle touch, and specifically for formation of the 15-protofilament microtubule bundle present in the touch receptor neurons; mec-12 interacts genetically with mec-5, which encodes a unique C. elegans collagen secreted by the hypodermis; MEC-12 is highly expressed in the touch neurons as well as in several …
WBGene00003369	mlc-1	C36E6.3	mlc-1 encodes a muscle regulatory myosin light chain that is nearly identical to MLC-2 and functions redundantly with MLC-2 in the body-wall and in pharyngeal muscle to affect L1 larval viability, elongation, and pharyngeal and body-wall muscle development, and also affects locomotion and growth; expressed in the body-wall muscles, pharyngeal muscles, and vulval muscles.
WBGene00003370	mlc-2	C36E6.5	mlc-2 encodes, along with mlc-1 and mlc-4, one of three C. elegans regulatory myosin light chains; MLC-2 is predicted to function as a regulator of myosin ATPase activity, and genetic studies indicate that MLC-2 is nearly essential in hermaphrodites for normal pharyngeal muscle function, but redundant with MLC-1, with which it is nearly identical, for proper bodywall muscle development; according…
WBGene00003371	mlc-3	F09F7.2	mlc-3 encodes an essential myosin light chain; large-scale RNAi screens indicate that mlc-3 activity is required for both embryonic and postembryonic development, as well as for normal locomotion and egg laying.
WBGene00003375	mlp-1	T04C9.4	mlp-1 encodes a LIM domain-containing protein that is a member of the MLP/CRP family of muscle LIM domain proteins.
WBGene00012186	mlt-11	W01F3.3	mlt-11 encodes one of 13 C. elegans proteins related to the mammalian Tissue Factor Pathway Inhibitors (TFPIs), serine protease inhibitors that function in blood coagulation (OMIM:152310); in C. elegans, genetic analysis indicates that mlt-11 is required for proper molting and, likely, for proper spatial and/or temporal regulation of proteolysis during the molting cycle; a mlt-11::gfp promoter fu…
WBGene00022743	mlt-7	ZK430.8	mlt-7 encodes an animal heme peroxidase; MLT-7 is required for formation of the C. elegans cuticle and normal molting; specifically, MLT-7 functions in combination with BLI-3/DUOX for proper cross-linking of cuticular collagens; when expressed in vitro, MLT-7 exhibits peroxidase activity; MLT-7 is expressed in the hypodermis, which synthesizes the cuticle, at each larval molt.
WBGene00021095	mlt-8	W08F4.6	mlt-8 encodes a novel protein; during development, mlt-8 activity is required for molting; a mlt-8::gfp reporter is expressed in hypodermal cells and in a single posterior neuron.
WBGene00008605	mlt-9	F09B12.1
WBGene00019282	mps-2	K01A2.8	mps-2 encodes single-pass transmembrane proteins that are related to the vertebrate KCNE proteins, also known as MinK-related peptides (MiRPs) that associate with, and regulate, pore-forming ion channels; mps-1 is required for the normal function of several neurons and thus for normal body touch sensation, chemotaxis to select molecules, osmotic avoidance, and nose-touch; when coexpressed in tiss…
WBGene00020282	mps-3	T06A4.2	mps-3 encodes a single-pass transmembrane protein that is related to the vertebrate KCNE proteins, also known as MinK-related peptides (MiRPs) that associate with, and regulate, pore-forming ion channels; mps-1 is required for the normal function of several neurons and thus for normal body touch sensation, chemotaxis to select molecules, osmotic avoidance, and nose-touch; when coexpressed in tiss…
WBGene00017387	mpst-4	F11G11.9
WBGene00017559	mpz-3	F18C5.4
WBGene00019165	mpz-4	H06H21.9	H06H21.9 encodes a Caenorhabditis-specific protein with two PDZ domains that inhibits CEP-1- and HUS-1-dependent germline apoptosis, as do BMK-1, RAD-50, and RAD-51.
WBGene00013085	mpz-6	Y51B9A.3
WBGene00009682	msd-2	F44D12.5
WBGene00016447	msd-4	C35D10.11
WBGene00003469	msp-142	K05F1.2	msp-142 encodes a protein that belongs to a family of proteins called the Major Sperm Proteins (MSPs) that is conserved in nematodes; this family consists of closely related, small, basic proteins that make up 15% of sperm protein; this multigene family consists of over fifty genes, including many pseudogenes; MSPs are involved in both extracellular signaling and cytoskeletal functions during rep…
WBGene00003470	msp-152	ZK546.6	msp-152 encodes a protein that belongs to a family of proteins called the Major Sperm Proteins (MSPs) that is conserved in nematodes; this family consists of closely related, small, basic proteins that make up 15% of sperm protein; this multigene family consists of over fifty genes, including many pseudogenes; MSPs are involved in both extracellular signaling and cytoskeletal functions during rep…
WBGene00003426	msp-19	F36H12.7	msp-19 encodes a protein that belongs to a family of proteins called the Major Sperm Proteins (MSPs) that is conserved in nematodes; msp-19 has a homolog in C. briggsae as predicted by the Wobble Aware Bulk Aligner (WABA); the msp gene family consists of closely related, small, basic proteins that make up 15% of sperm protein; this multigene family consists of over fifty genes, including many pse…
WBGene00003424	msp-3	F26G1.7	msp-3 encodes a protein that belongs to a family of proteins called the Major Sperm Proteins (MSPs) that is conserved in nematodes; msp-3 is similar in nucleotide sequence to the msp genes from the nematode Onchocerca volvulus; the msp gene family consists of closely related, small, basic proteins that make up 15% of sperm protein; this multigene family consists of over fifty genes, including man…
WBGene00003431	msp-33	R05F9.8	msp-33 encodes a protein that belongs to a family of proteins called the Major Sperm Proteins (MSPs) that is conserved in nematodes; msp-33 has a C. briggsae homolog as predicted by the Wobble Aware Bulk Aligner (WABA); the MSP family consists of closely related, small, basic proteins that make up 15% of sperm protein; this multigene family consists of over fifty genes, including many pseudogenes…
WBGene00003432	msp-36	C04G2.4	msp-36 encodes a protein that belongs to a family of proteins called the Major Sperm Proteins (MSPs) that is conserved in nematodes; this family comprises of closely related, small, basic proteins that make up 15% of sperm protein; this multigene family consists of over fifty genes, including many pseudogenes; MSP is involved in both extracellular signaling and cytoskeletal functions during repro…
WBGene00003434	msp-38	K08F4.8	msp-38 encodes a member of the major sperm protein family; msp-38 has a C. briggsae homolog as predicted by the Wobble Bulk Aware Bulk Aligner (WABA).
WBGene00003435	msp-40	C33F10.9	msp-40 encodes a protein that belongs to a family of proteins called the Major Sperm Proteins (MSPs) that is conserved in nematodes; this family consists of closely related, small, basic proteins that make up 15% of sperm protein; this multigene family consists of over fifty genes, including many pseudogenes; MSPs are involved in both extracellular signaling and cytoskeletal functions during repr…
WBGene00003438	msp-45	F58A6.8	msp-45 encodes a member of the major sperm protein family.
WBGene00003442	msp-49	C34F11.6	msp-49 encodes a protein that belongs to a family of proteins called the Major Sperm Proteins (MSPs) that is conserved in nematodes; this family consists of closely related, small, basic proteins that make up 15% of sperm protein; this multigene family consists of over fifty genes, including many pseudogenes; MSPs are involved in both extracellular signaling and cytoskeletal functions during repr…
WBGene00003443	msp-50	C34F11.4	msp-50 encodes a protein that belongs to a family of proteins called the Major Sperm Proteins (MSPs) that is conserved in nematodes; this family consists of closely related, small, basic proteins that make up 15% of sperm protein; this multigene family consists of over fifty genes, including many pseudogenes; MSPs are involved in both extracellular signaling and cytoskeletal functions during repr…
WBGene00003444	msp-51	ZK354.5	msp-51 encodes a protein that belongs to a family of proteins called the Major Sperm Proteins (MSPs) that is conserved in nematodes; msp-51 has a C. briggsae homolog as predicted by the Wobble Aware Bulk Aligner (WABA); the MSP family consists of closely related, small, basic proteins that make up 15% of sperm protein; this multigene family consists of over fifty genes, including many pseudogenes…
WBGene00003446	msp-53	R13H9.4	msp-53 encodes a protein that belongs to a family of proteins called the Major Sperm Proteins (MSPs) that is conserved in nematodes; msp-53 has a C. briggsae homolog as identified by the Wobble Aware Bulk Aligner (WABA); the MSP family consists of closely related, small, basic proteins that make up 15% of sperm protein; this multigene family consists of over fifty genes, including many pseudogene…
WBGene00003448	msp-55	C09B9.6	msp-55 encodes a member of the major sperm protein family.
WBGene00003449	msp-56	K07F5.3	msp-56 encodes a protein that belongs to a family of proteins called the Major Sperm Proteins (MSPs) that is conserved in nematodes; this family consists of closely related, small, basic proteins that make up 15% of sperm protein; this multigene family consists of over fifty genes, including many pseudogenes; MSPs are involved in both extracellular signaling and cytoskeletal functions during repr…
WBGene00003450	msp-57	R13H9.2	msp-57 encodes a member of the major sperm protein family.
WBGene00003452	msp-59	ZK354.11	msp-59 encodes a member of the major sperm protein family.
WBGene00003456	msp-63	K05F1.7	msp-63 encodes a protein that belongs to a family of proteins called the Major Sperm Proteins (MSPs) that is conserved in nematodes; this family consists of closely related, small, basic proteins that make up 15% of sperm protein; this multigene family consists of over fifty genes, including many pseudogenes; MSPs are involved in both extracellular signaling and cytoskeletal functions during repr…
WBGene00003457	msp-64	ZK1248.6	msp-64 encodes a protein that belongs to a family of proteins called the Major Sperm Proteins (MSPs) that is conserved in nematodes; this family consists of closely related, small, basic proteins that make up 15% of sperm protein; this multigene family consists of over fifty genes, including many pseudogenes; MSPs are involved in both extracellular signaling and cytoskeletal functions during repr…
WBGene00003458	msp-65	ZK354.1	msp-65 encodes a protein that belongs to a family of proteins called the Major Sperm Proteins (MSPs) that is conserved in nematodes; this family consists of closely related, small, basic proteins that make up 15% of sperm protein; this multigene family consists of over fifty genes, including many pseudogenes; MSPs are involved in both extracellular signaling and cytoskeletal functions during repr…
WBGene00003463	msp-76	ZK1251.6	msp-76 encodes a protein that belongs to a family of proteins called the Major Sperm Proteins (MSPs) that is conserved in nematodes; this family consists of closely related, small, basic proteins that make up 15% of sperm protein; this multigene family consists of over fifty genes, including many pseudogenes; MSPs are involved in both extracellular signaling and cytoskeletal functions during repr…
WBGene00003464	msp-77	F32B6.6	msp-77 encodes a protein that belongs to a family of proteins called the Major Sperm Proteins (MSPs) that is conserved in nematodes; this family consists of closely related, small, basic proteins that make up 15% of sperm protein; this multigene family consists of over fifty genes, including many pseudogenes; MSPs are involved in both extracellular signaling and cytoskeletal functions during repr…
WBGene00003465	msp-78	T13F2.11	msp-78 encodes a protein that belongs to a family of proteins called the Major Sperm Proteins (MSPs) that is conserved in nematodes; this family consists of closely related, small, basic proteins that make up 15% of sperm protein; this multigene family consists of over fifty genes, including many pseudogenes; MSPs are involved in both extracellular signaling and cytoskeletal functions during repr…
WBGene00003467	msp-81	K07F5.1	msp-81 encodes a member of the major sperm protein family.
WBGene00018393	msra-1	F43E2.5	msra-1 encodes a methionine sulfoxide-S-reductase (MsrA) with experimentally confirmed activity.
WBGene00003474	mtl-2	T08G5.10	mtl-2 encodes one of two C. elegans metallothioneins, small, cysteine-rich, metal-binding proteins; MTL-2 functions in metal detoxification and homeostasis and stress adaptation; in addition, mtl-2 plays a role in regulating growth and fertility; mtl-2 expression is induced in larval and adult intestinal cells following exposure to cadmium or heat shock; MTL-2 intestinal expression is dependent u…
WBGene00003495	mup-2	T22E5.5	mup-2 encodes the muscle contractile protein troponin T ( TnT ) homologous to vertebrate and invertebrate TnT and contains an invertebrate- specific COOH -terminal tail; mup-2 affects embryonic body wall muscle cell contraction, sarcomere organization, cell positioning, regulated muscle contraction in larval and adult body wall muscle, epidermal morphogenesis, and is required for proper function …
WBGene00003515	myo-3	K12F2.1	myo-3 encodes MHC A, the minor isoform of MHC (myosin heavy chain) that is essential for thick filament formation, and for viability, movement, and embryonic elongation; expressed in body muscle, the somatic sheath cell covering the hermaphrodite gonad, and also expressed in enteric muscle, vulval muscles of the hermaphrodite and the diagonal muscles of the male tail.
WBGene00003517	nac-1	F31F6.6	nac-1 encodes a low-affinity sodium-coupled dicarboxylate transporter homologous to INDY in D. melanogaster and to mammalian NaDC1 and NaDC3; nac-1 is expressed in the intestine, in larvae and adults.
WBGene00003542	nas-23	R10H1.5	nas-23 encodes an astacin-like metalloprotease.
WBGene00003545	nas-27	T23F4.4	nas-27 encodes an astacin-like metalloprotease; large-scale expression studies reveal that a nas-27::GFP promoter fusion is expressed in the reproductive system, the vulva, and the hypodermis.
WBGene00003548	nas-30	Y95B8A.1	nas-30 encodes an astacin family zinc metalloprotease with a single EGF domain and a CUB domain; nas-30 is expressed in the intestine and hypodermis.
WBGene00003554	nas-38	F57C12.1	nas-38 encodes an astacin-like metalloprotease; loss of nas-38 activity via RNAi in an rrf-3 mutant background results in an extended life span.
WBGene00003523	nas-4	C05D11.6	nas-4 encodes a predicted extracellular matrix metalloprotease of the M12A (astacin) family that contains an N-terminal signal sequence and a catalytic domain, but no recognizable regulatory domains in the C-terminus; as loss of nas-4 activity via RNAi results in no obvious abnormalities, the precise role of NAS-4 in C. elegans development and/or behavior is not yet known; however, an NAS-4 trans…
WBGene00003528	nas-9	C37H5.9	nas-9 encodes an astacin-like metalloprotease; loss of nas-9 activity via RNAi results in low levels (6%) of embryonic lethality; a nas-9::GFP promoter fusion is expressed in embryos and in the hypodermis of larvae and adults.
WBGene00003567	ncx-2	C10G8.5	ncx-2 encodes, by alternative splicing, three full-length isoforms of a putative 3Na[+]/1Ca[2+] exchanger, orthologous to human SLC8A1-3 and paralogous to NCX-1 and NCX-3; NCX-2 is predicted to export free cytoplasmic Ca[2+] with low affinity but high capacity, being complemented by low-capacity/high-affinity Ca[2+] ATPase pumps such as MCA-1/-3; NCX-3 has tandem Calx-alpha and Calx-beta domains …
WBGene00013785	nep-23	Y116A8C.4	Y116A8C.4 encodes a neprilysin; neprilysins are thermolysin-like zinc metallopeptidases, found on the outer surface of animal cells, that negatively regulate small signalling peptides (e.g., enkephalin, tachykinin, insulin, and natriuretic peptides) by cleaving them; Y116A8C.4 has no clear orthologs in other organisms.
WBGene00003588	nex-1	ZC155.1	nex-1 encodes an annexin, a member of a family of calcium-dependent phospholipid binding proteins; NEX-1 is required for efficient engulfment of apoptotic cell corpses in the pharynx, and may also function in other membrane fusion events, such as exocytosis; NEX-1 in vitro can bind phosphatidylserine, phosphatidylinositol, heparin, heparan sulfate, and chondroitin sulfate; NEX-1 is expressed in t…
WBGene00003610	nhr-11	ZC410.1	nhr-11 encodes a member of the superfamily of nuclear receptors, which is one of the most abundant class of transcriptional regulators; nuclear receptors have a well conserved DNA binding domain and a less conserved C-terminal ligand binding domain.
WBGene00003633	nhr-43	C29E6.5	nhr-43 is predicted to encode a nuclear hormone receptor (NHR); the primary sequence of nhr-43 reveals that it has a leucine instead of a methionine that is conserved within the NHR superfamily at the carboxyl boundary of the DNA-binding domain.
WBGene00003750	nlp-12	M01D7.5	nlp-12 encodes two predicted neuropeptide-like proteins; nlp-12 is part of a LQFamide neuropeptide family that has members in at least one other nematode species; nlp-12 is expressed in one tail neuron.
WBGene00003753	nlp-15	CC4.2
WBGene00003758	nlp-20	F45E4.8	nlp-20 encodes a predicted neuropeptide of the FAFA family; expressed in pharyngeal neurons.
WBGene00003759	nlp-21	Y47D3B.2	nlp-21 encodes nine predicted neuropeptide-like proteins; in C. elegans, nlp-21 is part of the GGARAF neuropeptide family that also contains nlp-9; nlp-21 is expressed in a variety of neurons, including AFD, five head neurons, the ventral nerve cord, one anterior pharyngeal neuron, and one tail neuron; nlp-21 expression is also detected in the embryo and the intestine; NLP-21 is tranported by den…
WBGene00003762	nlp-24	F35B12.7
WBGene00003763	nlp-25	Y43F8C.1
WBGene00003764	nlp-26	Y43F8C.2	nlp-26 encodes a predicted neuropeptide not found in multigene families within C. elegans and is not clearly related to other well-characterized neuropeptides.
WBGene00003742	nlp-4	F59C6.6	nlp-4 encodes three predicted neuropeptide-like proteins; nlp-4 has no none homologs in other nematode species, and its expression pattern has not been determined; in addition, as loss of nlp-4 activity via large-scale RNAi screens does not result in any obvious abnormalities, the precise role of nlp-4-encoded peptides in development and/or behavior is not yet known.
WBGene00003747	nlp-9	E03D2.2
WBGene00016422	noah-1	C34G6.6	noah-1 encodes a PAN and ZP domain-containing protein that is related to the Drosophila extracellular matrix component NompA (no-mechanoreceptor-potential A); loss of noah-1 function via RNAi indicates that NOAH-1 activity is essential for molting; in addition, NOAH-1 appears to be required for embryonic and larval development, vulval development, coordinated locomotion, and normal body morpholog…
WBGene00009926	noah-2	F52B11.3	noah-2 encodes a PAN and ZP domain-containing protein that is related to the Drosophila extracellular matrix component NompA (no-mechanoreceptor-potential A); loss of noah-2 function via RNAi indicates that NOAH-2 activity is essential for molting; in addition, NOAH-2 appears to be required for embryonic and larval development, reproduction, coordinated locomotion, and the overall health of the a…
WBGene00010377	nspa-1	H12D21.1
WBGene00009398	nspb-11	F35C5.10
WBGene00017305	nspb-12	F09F7.8
WBGene00019152	nspb-6	H04M03.2
WBGene00008356	nspc-20	D1025.4
WBGene00022754	nspd-1	ZK484.8
WBGene00010633	nspd-2	K07F5.5
WBGene00016058	nspd-3	C24D10.7
WBGene00020715	nspd-4	T23B7.1
WBGene00017386	nspd-5	F11G11.8
WBGene00043147	nspd-6	C24D10.8
WBGene00012781	nspd-7	Y43C5A.1
WBGene00003891	osm-11	F11C7.5	osm-11 encodes a protein required for normal osmosensation, osmotic resistance, and defecation rhythm, and for fully normal growth rate; OSM-11 has no clear orthologs outside of nematodes, but is paralogous to DOS-1, OSM-7, and K02F3.7, has a predicted signal sequence with 12 conserved cysteine residues, and may be secreted; osm-11 mutants have abnormally high levels of internal glycerol, defecti…
WBGene00003887	osm-7	T05D4.4	osm-7 encodes a protein required for normal osmosensation, osmotic resistance, and defecation rhythm, and for fully normal growth rate; OSM-7 has no clear orthologs outside of nematodes, but is paralogous to DOS-1, OSM-11, and K02F3.7; OSM-7 is expressed in the hypodermis, has a predicted signal sequence with 12 conserved cysteine residues, and may be secreted; osm-7 mutants have abnormally high …
WBGene00003893	ost-1	C44B12.2	ost-1 encodes the C. elegans ortholog of the conserved basement membrane glycoprotein component osteonectin/SPARC/BM-40; loss of ost-1 function via RNAi indicates that ost-1 activity is required for embryonic and larval development, as well as for normal gut development, body size, and fecundity; an OST-1::GFP reporter fusion protein localizes to the basement membranes along body wall and sex mus…
WBGene00021043	pck-1	W05G11.6	pck-1 is one of three C. elegans genes that encode proteins with similarity to phosphoenolpyruvate carboxykinase (PEPCK); by similarity, the products of W05G11.6 are predicted to function in gluconeogenesis.
WBGene00019151	pck-3	H04M03.1	H04M03.1 is one of three C. elegans genes that encodes proteins with similarity to phosphoenolpyruvate carboxykinase (PEPCK); by similarity, the products of H04M03.1 are predicted to function in gluconeogenesis.
WBGene00003981	pes-8	F18G5.2	pes-8 encodes a novel protein that contains a proline-rich region and a predicted transmembrane domain, but no otherwise recognizably conserved domains; pes-8 was identified in promoter trapping screens and based on large-scale RNA-mediated interference (RNAi) screens, appears to be required for egg laying, germline development, locomotion, and regulation of adult lifespan; a pes-8 reporter is ex…
WBGene00004003	pgp-9	C47A10.1	pgp-9 encodes an ATP-binding protein that is a member of the P-glycoprotein subclass of the ATP-binding cassette (ABC) transporter superfamily; PGP-9 is predicted to function as a transmembrane protein that couples energy to transport of various molecules across membranes, and loss of pgp-9 activity via RNAi can result in embryonic lethality; pgp-9 promoter-gfp fusion proteins are expressed in th…
WBGene00016733	phat-2	C46H11.9
WBGene00004017	phg-1	F27E5.4
WBGene00017312	pitr-5	F09G2.3
WBGene00022781	pmt-1	ZK622.3	pmt-1 encodes, by alternative splicing, four isoforms of an experimentally validated phosphoethanolamine N-methyltransferase required for phosphocholine biosynthesis and viability; PMT-1 lacks known mammalian orthologs, but has orthologs in parasitic nematodes, fish, amphibians, echinoderms, plants, alveolata, and bacteria; PMT-1 is distantly paralogous to PMT-2; PMT-1 catalyses the conversion of…
WBGene00077701	poml-3	E01A2.10
WBGene00004115	pqn-26	DY3.5	The protein product of this gene is predicted to contain a glutamine/asparagine (Q/N)-rich ('prion') domain, by the algorithm of Michelitsch and Weissman (as of the WS77 release of WormBase, i.e., in wormpep77).
WBGene00004139	pqn-54	R09B5.5	The protein product of this gene is predicted to contain a glutamine/asparagine (Q/N)-rich ('prion') domain, by the algorithm of Michelitsch and Weissman (as of the WS77 release of WormBase, i.e., in wormpep77).
WBGene00004154	pqn-72	W01B11.5	The protein product of this gene is predicted to contain a glutamine/asparagine (Q/N)-rich ('prion') domain, by the algorithm of Michelitsch and Weissman (as of the WS77 release of WormBase, i.e., in wormpep77).
WBGene00004156	pqn-74	W02A2.3	pqn-74 encodes a protein with two chitin-binding peritrophin-A domains, separated by a glutamine/asparagine (Q/N)-rich ('prion') domain; like CEJ-1 and CPG-2, PQN-74 might participate in eggshell synthesis and early embryonic development, and PQN-74's peritrophin-A domains might enable mechanical cross-linking of chitin.
WBGene00004183	prk-2	F45H7.4
WBGene00004210	ptc-3	Y110A2AL.8	ptc-3 encodes an ortholog of Drosophila PATCHED (PTC) and human PTCH (OMIM:601309, mutated in basal cell nevus syndrome), which defines one of seven paralogous families of sterol sensing domain (SSD) proteins; PTC-3 is strongly required for normal molting from L1 to L3 larval stages; PTC-3 is also required for normal growth to full size and for viability.
WBGene00004232	ptr-18	Y38F1A.3	ptr-18 encodes a nematode-specific member of the sterol sensing domain (SSD) proteins, distantly paralogous to Drosophila PATCHED (PTC) and human PTCH (OMIM:601309, mutated in basal cell nevus syndrome); PTR-18 is strongly required for normal molting from L3 to adult stage (a role conserved in C. briggsae); PTR-18 is also required for male tail development and vulval morphogenesis, and (partly) f…
WBGene00004237	ptr-23	ZK270.1	ptr-23 encodes a nematode-specific member of the sterol sensing domain (SSD) proteins, distantly paralogous to Drosophila PATCHED (PTC) and human PTCH (OMIM:601309, mutated in basal cell nevus syndrome); PTR-23 is strongly required for normal molting from L4 to adult stages (a role conserved in C. briggsae); PTR_23 also functions in a pathway with the mucin-like protein OSM-8 to regulate the osmo…
WBGene00004219	ptr-4	C45B2.7	ptr-4 encodes a nematode-specific member of the sterol sensing domain (SSD) proteins, distantly paralogous to Drosophila PATCHED (PTC) and human PTCH (OMIM:601309, mutated in basal cell nevus syndrome); PTR-4 is strongly required for normal molting from L4 to adult stages male tail development (a role conserved in C. briggsae); PTR-4 is also required for normal endocytosis of yolk by oocytes, adu…
WBGene00004264	qua-1	T05C12.10	qua-1 encodes a hedgehog-like protein, with (from N- to C-terminus) a signal sequence, a Qua domain, a 5W repeat, an extended region of low-complexity sequence, and a Hint/Hog domain; QUA-1 is conserved among nematodes from Caenorhabditis to Brugia; QUA-1 is expressed prior to molting in hyp1 to hyp11 hypodermal cells, but not in seam cells, and ceases to be expressed after each molting cycle or …
WBGene00004300	ram-2	F38A3.2	ram-2 encodes a cuticle collagen that interacts with unc-6 to affect ray cell migration, and interacts with unc-5 and unc-6 to affect embryonic viability; also affects ray morphology in males such that the structural cells and the hypodermis of the rays are swollen in mutants.
WBGene00007190	rmd-3	B0491.3
WBGene00020070	rmd-6	R13H9.1
WBGene00004394	rol-1	Y57A10A.11	rol-1 encodes a nematode cuticular collagen required for normal body morphology at the adult stage of development; rol-1 expression is under the control of the heterochronic pathway, as heterochronic mutants that synthesize adult cuticle early produce animals that roll as larvae, while heterochronic mutants that fail to execute normal adult development never display the roller phenotype.
WBGene00004397	rol-6	T01B7.7	The rol-6 gene encodes a cuticle collagen related to human collagen alpha 1 (III) chain precursor (OMIM:120180), and is required for normal cuticular morphology; ROL-6 interacts with SQT-1, a closely related cuticle collagen, and is expressed at all stages from L2 to adult with transcripts detected at each of the molts preceding these stages.
WBGene00004398	rol-8	ZK1290.3	rol-8 encodes a collagen that is enriched in dauer larvae; mutations cause adults to become left-handed rollers.
WBGene00004423	rpl-11.2	F07D10.1	rpl-11.2 encodes a large ribosomal subunit L11 protein; by homology, RPL-11.2 is predicted to function in protein biosynthesis.
WBGene00004438	rpl-25.1	F55D10.2	rpl-25.1 encodes a large ribosomal subunit L23a protein.
WBGene00006416	sams-5	T13A10.11
WBGene00011392	sbt-1	T03D8.3	sbt-1 encodes the C. elegans ortholog of the neuroendocrine chaperone 7B2; by homology, SBT-1 is predicted to function in the maturation/activation of the EGL-3/PC2 proprotein convertase; accordingly, mass spectrometry analysis indicates that sbt-1 activity is required for production of some neuropeptides; sbt-1 mutant animals are also aldicarb resistant, suggesting that SBT-1 is required for nor…
WBGene00019531	scrm-5	K08D10.8	scrm-5 encodes a putative phospholipid scramblase homologous to human PLSCR1-5, and paralogous to other C. elegans SCRMs (e.g., SCRM-1); scrm-5(RNAi) animals have no obvious phenotype.
WBGene00009753	scrm-6	F46A8.10	scrm-6 encodes a putative phospholipid scramblase homologous to human PLSCR1-5, and paralogous to other C. elegans SCRMs (e.g., SCRM-1); scrm-6(RNAi) animals have no obvious phenotype.
WBGene00013052	scrm-7	Y50E8A.9	scrm-7 encodes a putative phospholipid scramblase homologous to human PLSCR1-5, and paralogous to other C. elegans SCRMs (e.g., SCRM-1); scrm-7(RNAi) animals have no obvious phenotype.
WBGene00019530	scrm-8	K08D10.7	scrm-8 encodes a putative phospholipid scramblase required for normally short lifespan; SCRM-8 is homologous to human PLSCR1-5, and paralogous to other C. elegans SCRMs (e.g., SCRM-1).
WBGene00007080	sfxn-1.1	AH6.2
WBGene00009513	sfxn-1.2	F37H8.4
WBGene00012402	sfxn-1.3	Y6E2A.9
WBGene00015841	skpo-2	C16C8.2
WBGene00017968	skpo-3	F32A5.2
WBGene00022647	slc-17.1	ZK54.1
WBGene00004875	smd-1	F47G4.7	smd-1 encodes an S-adenosylmethionine decarboxylase; SMD-1 functions in polyamine biosynthesis, exhibiting adenosylmethionine decarboxylase activity in vitro that is stimulated by putrescine; in large-scale RNAi screens, loss of smd-1 results in defective axon guidance and, in a sensitized genetic background, locomotion defects; smd-1::gfp reporter fusions are expressed in the intestine and in he…
WBGene00007733	smz-1	C25G4.6	smz-1 encodes a PDZ domain-containing protein; SMZ-1 activity is required for spermatocytes to progress through meiotic divisions, and specifically for meiotic chromosome segregation; SMZ-1 localizes to spermatogenic meiotic chromosomes and mature sperm chromatin.
WBGene00020661	smz-2	T21G5.4	smz-2 encodes a PDZ domain-containing protein; SMZ-2 activity is required for spermatocytes to progress through meiotic divisions, and specifically for meiotic chromosome segregation; SMZ-2 localizes to spermatogenic meiotic chromosomes and mature sperm chromatin.
WBGene00004901	snf-2	F55H12.1
WBGene00004904	snf-5	Y46G5A.30
WBGene00004924	snt-4	T23H2.2
WBGene00010790	sodh-1	K12G11.3
WBGene00007307	spch-1	C04G2.8	spch-1 encodes one of three C. elegans small, highly basic proteins that have similarity to mouse testis-specific histone H1, the human nucleotide binding and splicing-associated protein SON, and the mollusk protamine-like SNBPs (sperm nuclear basic proteins); spch-1(RNAi) has been reported to result in low penetrance male meiosis defects; SPCH-1 associates specifically with spermatogenic meiotic…
WBGene00015689	spch-2	C10G11.9	spch-2 encodes one of three C. elegans small, highly basic proteins that have similarity to mouse testis-specific histone H1, the human nucleotide-binding and splicing-associated protein SON, and the mollusk protamine-like SNBPs (sperm nuclear basic proteins); SPCH-2 associates specifically with spermatogenic meiotic and mature sperm chromatin.
WBGene00020840	spch-3	T27A3.4	spch-3 encodes one of three C. elegans small, highly basic proteins that have similarity to mouse testis-specific histone H1, the human nucleotide binding and splicing-associated protein SON, and the mollusk protamine-like SNBPs (sperm nuclear basic proteins); SPCH-3 associates specifically with spermatogenic meiotic and mature sperm chromatin.
WBGene00004971	spe-17	ZK617.3	spe-17 is predicted to encode a hydrophilic serine/threonine rich protein with no significant homology to any known protein; spe-17 is required for the proper development of spermatids into sperm during spermatogenesis and thus for fertility; specifically, spe-17 is required for the correct partitioning of organelles and sperm components into specialized Golgi-derived fibrous body-membranous orga…
WBGene00004958	spe-4	ZK524.1	spe-4 encodes a transmembrane protein that is a divergent member of the presenilin family of proteins that have been implicated in early-onset Alzheimer's disease (OMIM:104300); spe-4 activity is required for proper formation and function of the fibrous body-membranous organelles that are asymmetrically localized to spermatids during spermatogeneis; spe-4 is also required for proper partitioning …
WBGene00012296	spe-46	W06D4.2
WBGene00021271	spe-47	Y23H5A.4
WBGene00004962	spe-8	F53G12.6	spe-8 is predicted to encode a non-receptor tyrosine kinase with a SH2 domain; spe-8 is required for hermaphrodite spermatogenesis or sperm activation but not for male-derived sperm activation (sperm activation is the morphogenesis of a round non-motile spermatid to an amoeboid crawling sperm); however, mutant hermaphrodite spe-8 spermatids can transactivate and form functional sperm during matin…
WBGene00004997	spp-12	T22G5.7	spp-12 encodes a saposin-like caenopore; SPP-12 activity is required for the defense response to Bacillus thuringiensis; SPP-12 exhibits pH-dependent pore-forming activity, preferentially on membranes containing negatively charged phospholipids: SPP-12 is active highly active against Bacillus megaterium and can kill Bacillus thringiensis; SPP-12 can also permeabilize the cytoplasmic membranes of …
WBGene00004998	spp-13	F08F1.6
WBGene00005005	spp-20	K04A8.8	spp-20 encodes a protein containing two saposin B-like domains; by homology SPP-20 may function in lipid degradation and membrane digestion.
WBGene00021335	spp-23	Y34D9A.11
WBGene00011737	sqst-1	T12G3.1	sqst-1 encodes a protein with similarity to mammalian sequestosome 1(SQSTM1)/p62, a signal transduction or adaptor protein involved in receptor-mediated signalling pathways; SQST-1 is weakly expressed in embryos and exhibits a diffuse, cytoplasmic localization; SQST-1 is selectively removed by autophagy during embryogenesis.
WBGene00005016	sqt-1	B0491.2	sqt-1 encodes a cuticle collagen; during larval and adult development, sqt-1 activity is required, likely redundantly, for normal cuticle, and hence organismal, morphology; sqt-1 mRNA abundance oscillates during larval development, peaking at one point during each larval stage and peaking again in adults; sqt-1 transcripts are also detected in animals at the L1-L2d molt; in the temporally distinc…
WBGene00005018	sqt-3	F23H12.4	sqt-3 encodes a cuticle collagen; during development, sqt-3 activity is essential for viability and normal body morphology; genetic and expression studies indicate that SQT-3 is a cuticle component at all stages of development and that SQT-3 likely forms higher order cuticular structures with the DPY-17 cuticular collagen, both of which are candidate substrates for the DPY-31 procollagen C-protei…
WBGene00005131	srd-53	F13G3.2
WBGene00006039	ssp-10	K07F5.9
WBGene00006040	ssp-11	T28H11.6	ssp-11 encodes a sperm-specific protein; loss of ssp-11 activity via RNAi has been reported to result in moderately increased fat content.
WBGene00006044	ssp-16	T27A3.3
WBGene00006047	ssp-19	C55C2.2	ssp-19 encodes a member of the C. elegans sperm-specific protein (ssp) family; loss of ssp-19 function via RNAi has been reported to result in a moderate increase of fat content; in situ hybridization experiments detect ssp-19 mRNA in the spermatheca; the SSP-19 crystal structure has been determined and reveals monomer-monomer interactions between SSP-19 molecules to be strikingly different from …
WBGene00006048	ssp-31	ZK1225.6
WBGene00011134	ssp-33	R08A2.3
WBGene00013858	ssp-34	ZC168.6
WBGene00010091	ssp-35	F55C5.1
WBGene00006038	ssp-9	E03H12.10
WBGene00006050	ssq-1	K07F5.11	ssq-1 encodes a member of the sperm-specific, class Q family of proteins; about 5% of ssq-1 transcripts are RNA edited to change A to G resulting in a change to residue 127 from an G to a G.
WBGene00006051	ssq-2	T28H11.5
WBGene00006052	ssq-3	ZC477.1
WBGene00006053	ssq-4	T28H11.1
WBGene00006056	sss-1	F32B6.5
WBGene00006057	sss-2	F47B8.11
WBGene00006058	sst-20	F54C1.9
WBGene00019300	swt-1	K02D7.5
WBGene00006487	tag-141	C30H6.2	tag-141/C30H6.2 encodes a putative zinc transporter orthologous to human SLC39A4 (OMIM:607059, mutated in acrodermatitis enteropathica).
WBGene00007049	tag-191	C53A5.4
WBGene00007999	tag-297	C38C6.6
WBGene00015230	tag-344	B0511.4
WBGene00009628	tatn-1	F42D1.2	tatn-1 encodes a putative tyrosine aminotransferase, orthologous to human TAT (OMIM:276600, mutated in type II tyrosinemia); tatn-1 is expressed in larval and adult pharynx, hypodermis, body wall muscle, and intestine, and in adult vulval muscle and reproductive system; tatn-1 is required for the tyrosinemic phenotype of fah-1(RNAi) animals.
WBGene00006530	tba-4	F44F4.11	tba-4 encodes a member of the alpha tubulin family that also includes tba-1, tba-2, and tba-3, and affects embryonic viability.
WBGene00006553	tbx-34	Y47D3A.10	tbx-34 encodes a diverged member of the T-box transcription factor family; by homology, TBX-34 is predicted to function as a transcriptional regulator during development, but as loss of tbx-34 activity via RNAi results in no obvious defects, the precise role of TBX-34 in C. elegans development and/or behavior is not yet known.
WBGene00016918	test-1	C54E4.2
WBGene00009215	thn-2	F28D1.5
WBGene00006583	tnc-2	ZK673.7	tnc-2 encodes pharyngeal muscle troponin C, the calcium-binding component of the troponin complex of actin thin filaments; TNC-2 is essential for postembryonic development, and by homology, likely functions to regulate pharyngeal muscle contraction in response to changes in intracellular calcium; TNC-2 is expressed exclusively in pharyngeal muscle.
WBGene00006585	tni-3	T20B3.2	tni-3 encodes one of the four elegans troponin I genes; tni-3 is required for coordinated movement, normal body and muscle morphology and for the proper contractions of the vulva and anus; CeTNI-3 interacts with both the body wall and pharynx troponin C; tni-3 is strongly expressed in body wall, head and vulval muscles.
WBGene00006587	tnt-2	F53A9.10
WBGene00006591	toh-1	T24A11.3	toh-1 encodes an astacin-like metalloprotease; TOH-1 is predicted to function as a secreted protease; experiments that specifically assessed toh-1's role in molting indicate that toh-1(RNAi) causes no abnormal phenotypes.
WBGene00019717	trx-3	M01H9.1
WBGene00023425	try-9	B0286.6
WBGene00018122	ttbk-2	F36H12.8
WBGene00009759	ttr-12	F46B3.4
WBGene00007142	ttr-18	B0334.1
WBGene00011450	ttr-22	T04H1.3
WBGene00010225	ttr-31	F58A3.5
WBGene00045245	ttr-34	F09A5.9
WBGene00044737	ttr-45	JC8.14
WBGene00020339	ttr-59	T08A9.11
WBGene00006665	twk-10	K04A8.4
WBGene00010661	tyr-2	K08E3.1
WBGene00012158	ucr-2.1	VW06B3R.1
WBGene00008097	ugt-15	C44H9.1
WBGene00019515	ugt-19	K08B4.3
WBGene00007885	ugt-21	C33A12.6
WBGene00018543	ugt-32	F47C10.6
WBGene00017315	ugt-36	F09G2.6
WBGene00010904	ugt-62	M88.1
WBGene00006741	unc-1	K03E6.5	unc-1 encodes one of ten C. elegans stomatin-like proteins (SLPs) homologous to human erythrocyte surface protein band 7.2 (EPB72/Stomatin) (OMIM:133090; deficient in stomatocytosis); UNC-1 activity regulates electrical coupling between body wall muscles and is required in neurons for normal locomotion; unc-1 is also required for anesthetic sensitivity; an unc-1 promoter::DsRED2 fusion is express…
WBGene00006754	unc-15	F07A5.7	The unc-15 gene encodes a paramyosin ortholog; UNC-15 protein physically interacts with MHC A, one isoform of myosin heavy chain (MHC) in striated muscle; UNC-15 accumulation is decreased in the absence of UNC-54 (myosin B), implying that degradation of UNC-15 is inhibited by its binding myosin B; conversely, myosin B (but not MYO-3/myosin A) fails to accumulate in unc-15 mutants.
WBGene00006764	unc-27	ZK721.2	unc-27 encodes a troponin I isoform; unc-27 is required for coordinated motility and normal muscle morphology; structural analyses indicate that unc-27 is required for proper sarcomeric organization; unc-27/troponin I interacts with the body wall and pharynx types of troponin C; expression studies show that unc-27 is expressed in body wall, vulval and anal muscles.
WBGene00006787	unc-52	ZC101.2	The unc-52 gene encodes perlecan, a protein orthologous to human basement membrane-specific heparan sulfate proteoglycan core protein (HSPG2; OMIM:142461, which when mutated leads to Schwartz-Jampel syndrome or dyssegmental dysplasia); UNC-52 plays essential roles in muscle structure development and regulation of growth factor-like signaling pathways; UNC-52 is synthesized by the hypodermis and l…
WBGene00006789	unc-54	F11C3.3	unc-54 encodes a muscle myosin class II heavy chain (MHC B); UNC-54 is the major myosin heavy chain expressed in C. elegans and is required for locomotion and egg-laying; in vivo and in vitro, UNC-54 interacts with ITR-1, an IP3 receptor, and this interaction may provide a link between calcium signaling and the muscle cytoskeleton; UNC-54 is a thick filament component that is expressed in multipl…
WBGene00006819	unc-87	F08B6.4	unc-87 encodes, through alternative splicing, two proteins that are required to maintain the structure of myofilaments in body wall muscle cells; UNC-87 proteins resemble the C-terminal repeat region of calponin but have no obvious orthologs outside of nematodes; in vitro, UNC-87 proteins exist as monomers in solution, associate with thin (F-actin) filaments but not with monomeric G-actin, and bu…
WBGene00006824	unc-95	Y105E8A.6	unc-95 encodes a LIM domain-containing protein related to Drosophila and vertebrate paxillins; UNC-95 is required for locomotion and organization of thick and thin filaments in body wall muscle; by homology, UNC-95 may function as an anchor protein that links signaling and cytoskeletal proteins at focal adhesions; in vitro, UNC-95 interacts with RNF-5, a RING finger protein that may function as a…
WBGene00006825	unc-96	F13C5.6	unc-96 encodes a novel protein with no recognizable domains; unc-96 was identified in screens for mutations that disrupt body wall muscle cell structure and is required for muscle thick filament assembly, maintenance of muscle organization in response to muscle contraction, and normal locomotion; mutations in unc-96 interact genetically with mutations in unc-54, unc-98, unc-15, and unc-105, which…
WBGene00015216	valv-1	B0496.7	valv-1 encodes one of two C. elegans small LIM domain-containing proteins related to the mammalian CRIP (Cysteine-Rich Intestinal Protein) family of proteins; in C. elegans, valv-1 activity is required for normal functioning of the valves connecting the pharynx to the intestine, the intestine to the rectum, and the uterus to the spermatheca; a valv-1::gfp promoter fusion is expressed in the phary…
WBGene00020707	wago-10	T22H9.3
WBGene00017179	wht-4	F02E11.1
WBGene00008950	wht-5	F19B6.4
WBGene00012925	wht-8	Y47D3A.11
WBGene00006947	wrt-1	ZK1290.12
WBGene00006956	wrt-10	ZK1290.8	wrt-10 encodes a hedgehog-like protein, with an N-terminal signal sequence, a Wart domain, and a C-terminal region of low-complexity sequence; WRT-10 is expressed in both male and hermaphrodite intestine; the Wart domain is predicted to form a cysteine-crosslinked protein involved in intercellular signalling, and it has subtle similarity to the N-terminal Hedge domain of HEDGEHOG proteins; WRT-10…
WBGene00006950	wrt-4	ZK678.5	wrt-4 encodes a hedgehog-like protein, with (from N- to C-terminus) a signal sequence, a Wart domain, an short region of low-complexity sequence, and a Hint/Hog domain; WRT-4 is expressed strongly in hypodermal syncytia hyp6-hyp10 from 3-fold embryos to adults; the Hint/Hog domain is predicted to cut WRT-4 into two halves and then covalently link cholesterol to the C-terminus of the Wart domain; …
WBGene00006952	wrt-6	ZK377.1	wrt-6 encodes a hedgehog-like protein, with (from N- to C-terminus) a signal sequence, a Wart domain, an short region of low-complexity sequence, and a Hint/Hog domain; WRT-6 is expressed in sheath and socket cells of anterior sensilla, seam cells, and hypodermis; the Hint/Hog domain is predicted to cut WRT-6 into two halves and then covalently link cholesterol to the C-terminus of the Wart domai…
WBGene00006981	zig-4	C09C7.1	zig-4 encodes a predicted secreted protein that is a member of the immunoglobulin superfamily of proteins; ZIG-4 activity is required for maintenance of ventral nerve cord organization: the AVKL/R and PVQL/R axons of the left and right ventral nerve cords do not maintain their proper spatial positions and drift into the opposite cord; a zig-4::gfp reporter fusion is expressed in the PVT, ASK, BAG…
WBGene00006999	zyx-1	F42G4.3	zyx-1 encodes a LIM domain protein and is most similar to vertebrate Zyxin; the vertebrate zyxin sub-family also includes migfilin, TRIP6 and LPP; the ZYX-1 protein is expressed in striated body wall muscle and localizes at dense bodies/Z-discs and in the nucleus; ZYX-1 physically interacts with P granule components (GLH proteins) and several dense body and M-line proteins, including DEB-1 (Vincu…
WBGene00000646		H17B01.2
WBGene00001608		R07B1.8
WBGene00007149		B0334.13
WBGene00007169		B0393.4
WBGene00007209		BE10.1
WBGene00007224		C01G6.2
WBGene00007264		C02F4.4
WBGene00007274		C03C11.1
WBGene00007305		C04G2.2
WBGene00007306		C04G2.5
WBGene00007308		C04G2.9
WBGene00007337		C05C12.5
WBGene00007343		C05E7.1
WBGene00007344		C05E7.2
WBGene00007354		C06A1.3
WBGene00007440		C08E8.4
WBGene00007450		C08F11.1
WBGene00007457		C08F11.10
WBGene00007478		C09F9.1
WBGene00007479		C09F9.2
WBGene00007503		C09H10.9
WBGene00007552		C13C12.2
WBGene00007563		C14A4.13
WBGene00007591		C14H10.1
WBGene00007600		C15C6.1
WBGene00007601		C15C6.2
WBGene00007633		C16D2.1
WBGene00007639		C17D12.5
WBGene00007660		C17H1.7
WBGene00007688		C18E9.8	C18E9.8 is orthologous to the human gene JOINED TO JAZF1 (JJAZ1; OMIM:606245), which when mutated leads to disease.
WBGene00007689		C18E9.9
WBGene00007721		C25D7.12
WBGene00007726		C25F9.6
WBGene00007735		C25G4.8
WBGene00007763		C27B7.6
WBGene00007765		C27B7.9
WBGene00007777		C27D8.1
WBGene00007778		C27D8.2
WBGene00007817		C30F2.3
WBGene00007836		C31C9.2	C31C9.2 is orthologous to the human gene PHOSPHOGLYCERATE DEHYDROGENASE (PHGDH; OMIM:606879), which when mutated leads to phosphoglycerate dehydrogenase deficiency.
WBGene00007868		C32H11.5
WBGene00007894		C33D3.3
WBGene00007926		C34C12.7
WBGene00007934		C34E7.4
WBGene00007948		C35A5.4
WBGene00007987		C36H8.1
WBGene00008001		C38C10.3
WBGene00008032		C39E9.8
WBGene00008079		C44B9.2
WBGene00008124		C47A4.3
WBGene00008141		C47E8.1
WBGene00008155		C47E12.12
WBGene00008211		C49F5.7
WBGene00008215		C49F8.3
WBGene00008220		C50B6.7
WBGene00008235		C50F4.10
WBGene00008254		C51E3.9
WBGene00008259		C52E4.7	C52E4.7 encodes a member of the histidine phosphatase superfamily orthologous to Bombyx mori ecdysteroid phosphate phosphatase (EPP), human STS1 (OMIM:609201) and human UBASH3A (OMIM:605736); C52E4.7 is also paralogous to C. elegans F09C12.8, F53B6.7, F55A11.11, and T07F12.1; while no explicit prediction has been made for C52E4.7's activity, it might be catalytically inactive; as loss of C52E4.7 …
WBGene00008260		C52G5.2
WBGene00008304		C54D10.10
WBGene00008313		C54G4.3
WBGene00008376		D1054.9
WBGene00008383		D1081.5
WBGene00008423		D2045.5
WBGene00008448		E01G4.6
WBGene00008496		F01D5.6
WBGene00008500		F01D5.10
WBGene00008522		F02D8.5
WBGene00008541		F07A5.2
WBGene00008572		F08B12.4
WBGene00008590		F08H9.2
WBGene00008603		F09B9.4
WBGene00008652		F10D11.6
WBGene00008707		F11E6.3
WBGene00008732		F13B12.4
WBGene00008851		F15B9.8
WBGene00008865		F15G9.1
WBGene00008912		F17C8.7
WBGene00009016		F21D9.2
WBGene00009028		F21H7.2
WBGene00009031		F21H7.5
WBGene00009042		F22B5.4
WBGene00009075		F23B2.7
WBGene00009079		F23B12.1
WBGene00009143		F26A3.5
WBGene00009183		F27C8.2
WBGene00009185		F27C8.5
WBGene00009193		F27E5.3
WBGene00009308		F32A11.3
WBGene00009313		F32B4.2
WBGene00009321		F32B6.4
WBGene00009344		F32H2.7
WBGene00009416		F35E2.9
WBGene00009430		F35E12.6
WBGene00009453		F36A2.3	F36A2.3 encodes a protein with similarity to malate dehydrogenase; by homology, the product of F36A2.3 is predicted to function in the citric acid cycle to catalyze the formation of oxaloacetate from malate.
WBGene00009470		F36D3.4
WBGene00009473		F36D3.8
WBGene00009501		F37A8.1
WBGene00009502		F37A8.2
WBGene00009528		F38A6.4
WBGene00009531		F38B2.4	F38B2.4 is orthologous to the human gene ADENYLATE KINASE 1 (AK1; OMIM:103000), which when mutated leads to hemolytic anemia.
WBGene00009548		F38H4.4
WBGene00009550		F38H4.6
WBGene00009561		F39D8.3
WBGene00009573		F40E10.5
WBGene00009581		F40F9.3
WBGene00009641		F42G4.2
WBGene00009653		F43D9.1
WBGene00009683		F44D12.6
WBGene00009685		F44D12.8
WBGene00009705		F44F4.10	F44F4.1 encodes a nematode-specific sperm protein probably required for a normally high ovulation rate; F44F4.1 has no obvious non-nematode homologs, but does have a putative central coiled-coil domain, and is is paralogous to four other C. elegans proteins (B0207.11, F42G4.6, T08G11.2, and Y81G3A.1); F44F4.1(tm332) hermaphrodites show abnormal egg-laying, retaining significantly fewer eggs than …
WBGene00009706		F44G3.2
WBGene00009714		F44G4.5
WBGene00009948		F52H3.6
WBGene00009959		F53B6.4
WBGene00009995		F53F4.13
WBGene00010001		F53F8.4
WBGene00010008		F53H4.3
WBGene00010046		F54D1.1
WBGene00010084		F55B11.2
WBGene00010092		F55C5.2
WBGene00010123		F55G11.2	F55G11.2 encodes a protein containing a CUB (complement C1r/C1s, Uegf, Bmp1)-like domain; F55G11.2 expression is upregulated in response to infection with the human bacterial pathogen Pseudomonas aeruginosa; F55G11.2 expression is regulated by the ELT-2 GATA transcription factor.
WBGene00010135		F55H12.4
WBGene00010241		F58D2.2
WBGene00010246		F58D5.7
WBGene00010254		F58E6.5
WBGene00010265		F58G1.3
WBGene00010290		F58H1.7
WBGene00010300		F59A1.15
WBGene00010422		H32K16.2
WBGene00010424		H36L18.2
WBGene00010466		K01D12.7
WBGene00010474		K01D12.15
WBGene00010486		K01H12.4
WBGene00010544		K03H1.9
WBGene00010547		K03H1.12
WBGene00010573		K04H4.2	K04H4.2 encodes, by alternative splicing, three proteins ranging from 628 to 1446 residues in length; K04H4.2 proteins are predicted to be secreted, with an N-terminal chitin-binding peritrophin-A domain followed by up to 15 cysteine-rich domains; the general organization of K04H4.2 protein resembles that of T10E10.4; in mass RNAi assays, K04H4.2 is required for larval growth and locomotion; K04H…
WBGene00010574		K04H4.5
WBGene00010611		K07A1.4
WBGene00010612		K07A1.5
WBGene00010650		K08C9.1
WBGene00010651		K08C9.2
WBGene00010712		K09B11.5
WBGene00010743		K10D6.3
WBGene00010760		K10H10.4
WBGene00010773		K11E4.1
WBGene00010795		M01A8.1
WBGene00010865		M04D8.7
WBGene00010869		M05B5.1
WBGene00010900		M28.9
WBGene00010920		M117.4
WBGene00010931		M162.5
WBGene00010992		R03D7.8
WBGene00011026		R05D7.1
WBGene00011042		R05H10.1
WBGene00011081		R07B1.9
WBGene00011120		R07E5.15
WBGene00011132		R08A2.1
WBGene00011133		R08A2.2
WBGene00011176		R09E10.6	R09E10.6 encodes a novel protein conserved amongst nematodes; R09E10.6 expression is enriched in the germline and loss of R09E10.6 activity via RNAi results in germ cell abnormalities, including oogenesis defects and abnormal syncytial germ cell compartments, that lead to reduced fertility.
WBGene00011183		R09H10.6
WBGene00011184		R09H10.7
WBGene00011214		R10E9.2
WBGene00011227		R11.2
WBGene00011269		R17.3	R17.3 encodes an ortholog of human retinal pigment epithelium (RPE)-spondin (RPESP).
WBGene00011278		R74.2
WBGene00011295		R102.8
WBGene00011297		R102.10
WBGene00011325		T01C3.11
WBGene00011379		T02E1.7
WBGene00011400		T03F6.4
WBGene00011401		T03F6.6
WBGene00011428		T04C12.3
WBGene00011438		T04F3.3
WBGene00011446		T04F8.8
WBGene00011491		T05F1.5
WBGene00011493		T05F1.8
WBGene00011536		T06E4.9
WBGene00011669		T09F5.10
WBGene00011733		T12D8.5
WBGene00011748		T13F2.9
WBGene00011795		T16A9.5
WBGene00011796		T16G1.2
WBGene00011801		T16G1.7	T16G1.7 is orthologous to the human gene ALIAS DLC1~CANDIDATE TUMOR SUPPRESSOR GENE (DLEC1; OMIM:604050), which when mutated leads to disease.
WBGene00011808		T16G12.7
WBGene00011831		T19B10.2
WBGene00011895		T21C9.9
WBGene00011951		T23F6.3
WBGene00011954		T23F11.2
WBGene00011968		T23G11.1
WBGene00012012		T25B9.6
WBGene00012085		T27D12.1
WBGene00012087		T27E7.1
WBGene00012107		T27F6.8	This gene encodes a protein containing an F-box, a motif predicted to mediate protein-protein interactions either with homologs of yeast Skp-1p or with other proteins.
WBGene00012113		T28B8.1
WBGene00012120		T28C6.5
WBGene00012169		W01B6.2
WBGene00012180		W01D2.3
WBGene00012185		W01F3.2
WBGene00012207		W02B12.12
WBGene00012216		W02D9.10
WBGene00012219		W03C9.1
WBGene00012250		W04E12.5
WBGene00012273		W05B2.7
WBGene00012346		W08G11.1
WBGene00012379		Y1A5A.1
WBGene00012428		Y11D7A.3
WBGene00012429		Y11D7A.5
WBGene00012433		Y11D7A.9
WBGene00012443		Y15E3A.4
WBGene00012547		Y37D8A.5
WBGene00012595		Y38E10A.17
WBGene00012605		Y38F1A.1
WBGene00012637		Y38H8A.3
WBGene00012638		Y38H8A.4
WBGene00012684		Y39B6A.25
WBGene00012720		Y39E4B.11
WBGene00012731		Y39G8C.2
WBGene00012741		Y40H4A.2
WBGene00012757		Y41C4A.11	Y41C4A.11 encodes a divergent paralog of F38E11.5, the beta' (beta-prime) subunit of the coatomer (COPI) complex.
WBGene00012761		Y41C4A.18
WBGene00012809		Y43F8A.2
WBGene00012813		Y43F8B.2
WBGene00012827		Y43F8C.5
WBGene00012831		Y43F8C.9
WBGene00012855		Y44A6D.5
WBGene00012880		Y45F10C.4
WBGene00012886		Y45F10D.6
WBGene00012912		Y46G5A.22
WBGene00012926		Y47D3A.13
WBGene00012979		Y48B6A.5
WBGene00013103		Y51H4A.7
WBGene00013158		Y53F4B.11
WBGene00013194		Y54E2A.9
WBGene00013263		Y57A10A.23
WBGene00013266		Y57A10A.26
WBGene00013279		Y57A10B.7
WBGene00013290		Y57G11A.2
WBGene00013331		Y57G11C.42
WBGene00013437		Y66D12A.11
WBGene00013449		Y67A6A.1
WBGene00013473		Y69E1A.1
WBGene00013474		Y69E1A.2
WBGene00013475		Y69E1A.3
WBGene00013477		Y69E1A.5
WBGene00013478		Y69E1A.8
WBGene00013485		Y69H2.10
WBGene00013496		Y70D2A.1
WBGene00013524		Y73F8A.15
WBGene00013526		Y73F8A.20
WBGene00013579		Y79H2A.2
WBGene00013656		Y105C5B.17
WBGene00013710		Y106G6G.1
WBGene00013713		Y106G6G.4
WBGene00013723		Y106G6H.13
WBGene00013771		Y113G7C.1
WBGene00013853		ZC116.1
WBGene00013886		ZC412.5
WBGene00013891		ZC434.3
WBGene00013950		ZK262.3
WBGene00013956		ZK265.3
WBGene00013987		ZK512.8
WBGene00013988		ZK512.10
WBGene00014003		ZK593.3
WBGene00014007		ZK596.2
WBGene00014008		ZK596.3
WBGene00014029		ZK637.12
WBGene00014039		ZK662.2
WBGene00014100		ZK849.1
WBGene00014104		ZK849.6
WBGene00014129		ZK892.5
WBGene00014148		ZK909.3
WBGene00014154		ZK930.4
WBGene00014158		ZK938.1
WBGene00014169		ZK945.7
WBGene00014197		ZK1053.2
WBGene00014201		ZK1053.6	ZK1053.6 encodes an ortholog of human SLC41A1 (OMIM:610801) and bacterial MgtE; like its orthologs, ZK1053.6 is predicted to transport Mg(2+) into cells; ZK1053.6 is paralogous to K07H8.2 and ZK185.2, and has no obvious function in mass RNAi assays.
WBGene00014207		ZK1058.9
WBGene00014225		ZK1098.9
WBGene00014229		ZK1128.3
WBGene00014241		ZK1251.3
WBGene00014246		ZK1307.3
WBGene00014247		ZK1307.4
WBGene00014262		ZK1321.4
WBGene00015024		B0205.10
WBGene00015051		B0218.7
WBGene00015089		B0252.5
WBGene00015097		B0273.1
WBGene00015116		B0286.3
WBGene00015172		B0410.3
WBGene00015197		B0454.6
WBGene00015339		C02E7.6
WBGene00015386		C03B8.3
WBGene00015422		C04E6.5
WBGene00015453		C04G6.2
WBGene00015472		C05D9.3
WBGene00015483		C05D11.5
WBGene00015514		C06A8.3	C06A8.3 encodes, along with ZK970.7, one of two C. elegans proteins with similarity to the Onchocerca volvulus Ov17 hypodermal antigen.
WBGene00015545		C06G1.1
WBGene00015629		C09B9.4
WBGene00015634		C09D4.3
WBGene00015661		C09H5.7
WBGene00015671		C10B5.3
WBGene00015706		C12D5.3
WBGene00015780		C14F11.4
WBGene00015781		C14F11.6
WBGene00015791		C15C7.5
WBGene00015820		C16A11.7
WBGene00015823		C16B8.3
WBGene00015855		C16C8.18
WBGene00015865		C16E9.1
WBGene00015929		C17H12.3
WBGene00015931		C17H12.5
WBGene00015954		C18B2.3
WBGene00015994		C18H7.4
WBGene00015997		C18H7.7
WBGene00016013		C23G10.6
WBGene00016018		C23H3.2
WBGene00016040		C24A11.1
WBGene00016085		C25A8.5
WBGene00016106		C25F6.7
WBGene00016125		C26B2.2
WBGene00016133		C26B9.3
WBGene00016146		C26F1.1
WBGene00016181		C28C12.11
WBGene00016210		C29F5.1
WBGene00016234		C29G2.6
WBGene00016247		C30B5.6
WBGene00016259		C30F8.3
WBGene00016274		C30G12.2
WBGene00016283		C31B8.8
WBGene00016286		C31H1.1
WBGene00016312		C32D5.4
WBGene00016319		C32D5.12
WBGene00016322		C32E8.4
WBGene00016336		C33C12.4
WBGene00016356		C33F10.8	This gene encodes a protein containing an F-box, a motif predicted to mediate protein-protein interactions either with homologs of yeast Skp-1p or with other proteins; its encoded protein also contains a Pfam-B45 motif of presently unknown function.
WBGene00016357		C33F10.11
WBGene00016358		C33F10.12
WBGene00016382		C33H5.16
WBGene00016388		C34B2.3
WBGene00016398		C34D4.2
WBGene00016399		C34D4.3
WBGene00016413		C34F11.1
WBGene00016414		C34F11.2
WBGene00016425		C34H4.2
WBGene00016435		C35B1.5
WBGene00016462		C35E7.10
WBGene00016468		C36B7.5
WBGene00016512		C38C3.3
WBGene00016523		C39B5.5
WBGene00016541		C39H7.1
WBGene00016587		C42C1.9
WBGene00016596		C42D4.3
WBGene00016605		C43E11.5
WBGene00016658		C45B2.1
WBGene00016680		C45G9.9
WBGene00016722		C46G7.2
WBGene00016749		C48E7.1
WBGene00016805		C50D2.1
WBGene00016825		C50E10.1
WBGene00016826		C50E10.2
WBGene00016839		C50F2.5
WBGene00016843		C50F7.3
WBGene00016877		C52D10.3
WBGene00016891		C53A3.1	This gene encodes a protein containing an F-box, a motif predicted to mediate protein-protein interactions either with homologs of yeast Skp-1p or with other proteins.
WBGene00016892		C53A3.2
WBGene00016920		C54E4.5
WBGene00016942		C55B7.3
WBGene00017022		D1022.3
WBGene00017055		D2062.1
WBGene00017058		D2062.6
WBGene00017059		D2062.7
WBGene00017065		D2092.4
WBGene00017076		D2096.9
WBGene00017114		E03H12.7
WBGene00017215		F07F6.1
WBGene00017271		F08F8.6
WBGene00017279		F09C12.8	F09C12.8 encodes an ortholog, predicted to be catalytically inactive, of Bombyx mori ecdysteroid phosphate phosphatase (EPP), human STS1 (OMIM:609201) and human UBASH3A (OMIM:605736); F09C12.8 is also paralogous to C. elegans C52E4.7, F53B6.7, F55A11.11, and T07F12.1.
WBGene00017297		F09E10.7
WBGene00017320		F09G8.5
WBGene00017325		F10C1.3
WBGene00017340		F10D7.3
WBGene00017390		F12A10.1
WBGene00017542		F17E9.5	F17E9.5 encodes a novel protein conserved amongst nematodes.
WBGene00017560		F18C5.5
WBGene00017672		F21F3.2
WBGene00017835		F26F12.4
WBGene00017841		F26G1.5
WBGene00017851		F27C1.1
WBGene00017902		F28E10.4
WBGene00017910		F28H1.5
WBGene00017922		F29B9.7
WBGene00017955		F31E8.5
WBGene00017970		F32A5.4
WBGene00017978		F32B5.4
WBGene00018004		F33D11.7
WBGene00018026		F35A5.4
WBGene00018031		F35B3.4
WBGene00018083		F36A4.4
WBGene00018098		F36F12.7
WBGene00018113		F36H9.5
WBGene00018135		F37A4.5
WBGene00018145		F37C4.5
WBGene00018253		F40H6.1
WBGene00018267		F41C3.1
WBGene00018282		F41D9.2
WBGene00018332		F42A9.3
WBGene00018336		F42A9.7
WBGene00018343		F42A10.7
WBGene00018359		F42G8.8
WBGene00018376		F43C9.2
WBGene00018418		F44E2.4
WBGene00018487		F46C8.8
WBGene00018497		F46F5.6
WBGene00018515		F46G11.2
WBGene00018519		F46H5.3
WBGene00018531		F47B3.7
WBGene00018532		F47B7.1
WBGene00018563		F47D12.7
WBGene00018580		F47G6.3
WBGene00018601		F48C1.9
WBGene00018706		F52F10.2
WBGene00018729		F53A9.6
WBGene00018737		F53B1.4
WBGene00018744		F53B3.6
WBGene00018745		F53C3.1
WBGene00018946		F56C3.9
WBGene00018969		F56D3.1
WBGene00019021		F57H12.6
WBGene00019024		F58A6.5
WBGene00019026		F58A6.9
WBGene00019063		F58F12.3
WBGene00019090		F59A7.2
WBGene00019097		F59B1.2
WBGene00019184		H10E21.4
WBGene00019236		H23N18.5
WBGene00019255		H32C10.1
WBGene00019272		H42K12.3
WBGene00019318		K02E10.4
WBGene00019425		K06A1.2
WBGene00019430		K06A5.2
WBGene00019459		K06H7.8
WBGene00019461		K07A3.3
WBGene00019506		K07H8.5
WBGene00019512		K08A2.2
WBGene00019518		K08B5.1
WBGene00019540		K08D12.6
WBGene00019572		K09E2.3
WBGene00019601		K09H11.4
WBGene00019642		K11C4.1
WBGene00019656		K11G12.5
WBGene00019663		K11H12.7
WBGene00019727		M02D8.1
WBGene00019761		M03F8.1
WBGene00019839		R02F11.1
WBGene00019868		R04B3.3
WBGene00019929		R07C3.13
WBGene00019949		R08C7.5
WBGene00019963		R08E5.3
WBGene00019968		R08F11.4
WBGene00019972		R09A1.2
WBGene00019973		R09A1.3
WBGene00020033		R12E2.7
WBGene00020039		R12E2.14
WBGene00020040		R12E2.15
WBGene00020071		R13H9.5
WBGene00020084		R105.1
WBGene00020105		R148.7
WBGene00020155		T02B11.3
WBGene00020156		T02B11.4
WBGene00020289		T06C10.3
WBGene00020353		T08B6.4
WBGene00020356		T08B6.9
WBGene00020369		T08H10.1
WBGene00020377		T09B4.3
WBGene00020381		T09B4.7
WBGene00020413		T10E9.3
WBGene00020414		T10E9.4
WBGene00020551		T17H7.7
WBGene00020560		T19C3.2
WBGene00020567		T19D2.1
WBGene00020616		T20D4.10
WBGene00020635		T20H4.2
WBGene00020672		T22B7.3
WBGene00020674		T22B7.7
WBGene00020803		T25E4.1
WBGene00020806		T25F10.3
WBGene00020841		T27A3.5
WBGene00020846		T27A10.6
WBGene00020905		T28H11.7
WBGene00020913		W01B11.1
WBGene00020986		W03D8.3
WBGene00020990		W03D8.9
WBGene00021002		W03F9.4
WBGene00021050		W05H9.3
WBGene00021079		W08A12.2
WBGene00021128		W10C8.5
WBGene00021162		Y5H2A.1
WBGene00021213		Y18H1A.9
WBGene00021215		Y18H1A.11
WBGene00021309		Y32G9B.1
WBGene00021326		Y34B4A.10
WBGene00021337		Y34F4.2
WBGene00021358		Y37E11AL.2
WBGene00021373		Y37E11AR.7
WBGene00021381		Y37E11B.10
WBGene00021398		Y38C1AA.7
WBGene00021472		Y39G10AR.16
WBGene00021537		Y42H9AR.2
WBGene00021619		Y47D7A.6
WBGene00021620		Y47D7A.7
WBGene00021625		Y47D7A.13
WBGene00021627		Y47D7A.15
WBGene00021650		Y47G6A.26
WBGene00021720		Y49F6B.8
WBGene00021779		Y51H7C.1
WBGene00021787		Y51H7C.9
WBGene00021791		Y51H7C.13
WBGene00021835		Y54E10A.17
WBGene00021876		Y54G2A.11
WBGene00021968		Y57G7A.5
WBGene00022008		Y59H11AM.4
WBGene00022032		Y65B4A.9
WBGene00022033		Y65B4BL.1
WBGene00022038		Y65B4BL.6
WBGene00022090		Y69A2AR.19
WBGene00022102		Y69F12A.1
WBGene00022131		Y71F9B.13
WBGene00022143		Y71G12B.3
WBGene00022155		Y71G12B.17
WBGene00022157		Y71G12B.22
WBGene00022228		Y73B6A.1
WBGene00022287		Y75B7AR.1
WBGene00022313		Y77E11A.12
WBGene00022383		Y95B8A.2
WBGene00022410		Y97E10C.1
WBGene00022469		Y119C1B.3
WBGene00022497		Y119D3B.21
WBGene00022517		ZC123.1
WBGene00022621		ZC477.7
WBGene00022632		ZC581.2
WBGene00022634		ZC581.7
WBGene00022649		ZK84.1
WBGene00022650		ZK84.2
WBGene00022679		ZK180.5
WBGene00022680		ZK180.6
WBGene00022700		ZK353.4
WBGene00022705		ZK354.2
WBGene00022709		ZK354.8
WBGene00022732		ZK418.2
WBGene00022751		ZK484.5
WBGene00022753		ZK484.7
WBGene00022761		ZK546.4
WBGene00022778		ZK616.8
WBGene00022780		ZK622.1
WBGene00022848		ZK1055.7
WBGene00022876		ZK1248.5
WBGene00043743		Y59E9AL.2
WBGene00044011		T06E4.12
WBGene00044016		C35A5.10
WBGene00044019		C55A6.12
WBGene00044035		F27E5.7
WBGene00044080		D1086.10
WBGene00044109		K02E11.10
WBGene00044177		C30G7.3
WBGene00044180		C47E8.11
WBGene00044280		W02A2.9
WBGene00044388		C27D6.11
WBGene00044434		Y18H1A.15
WBGene00044447		ZK688.10
WBGene00044475		F56D6.13
WBGene00044633		F54H12.7
WBGene00044644		B0205.13	B0205.13 encodes a small, novel protein conserved in C. remanei and C. briggsae.
WBGene00044646		B0205.14	B0205.14 is a predicted gene that can encode a small, novel protein conserved in C. remanei and C. briggsae.
WBGene00044683		C36E6.8
WBGene00044684		T08G11.2	T08G11.2 encodes a nematode-specific sperm protein, required for a normally high ovulation rate, that interacts with EGL-32; despite not being EGL-32, and although T08G11.2(tm336) complements egl-32(n155), T08G11.2 can partially rescue egl-32 mutants when expressed transgenically, implying that T08G11.2 can be a nonorthologous replacement for EGL-32 function in vivo; T08G11.2 has an SH2 motif, bu…
WBGene00044724		R02E4.3
WBGene00044777		T02B11.9
WBGene00044911		H38K22.6
WBGene00045177		T21D12.14
WBGene00045306		ZC250.5
WBGene00045387		K09H9.8
WBGene00045416		Y37H2A.14
WBGene00045457		F33H12.7
WBGene00050913		T12B5.14
WBGene00050915		Y6E2A.10
WBGene00077450		K06B4.15
WBGene00077691		T06E4.14
WBGene00077697		F58E6.13
WBGene00086554		D1081.12
WBGene00021993		Y59E9AL.3
WBGene00011461		T05A10.4	This gene is dead. Merged into -> vap-2
WBGene00016875		C52D10.1	This gene is dead. Merged into -> C52D10.3
WBGene00017256		F08D12.13	This gene is dead. Merged into nhr-119
WBGene00020676		T22B11.2	This gene is dead. Merged into -> bus-4
WBGene00022132		Y71F9B.14	This gene is dead. Merged into -> Y71F9B.15

## Sheet: Up_N2G (745)
Table S3 Transcripts upregulated in N2 but not hyl-2 animals fed a glucose diet
WormBase Gene ID	Gene Name	Gene ID	Gene > Brief Description
WBGene00000006	aat-5	C55C2.5	aat-5 encodes a predicted amino acid transporter catalytic subunit; unlike catalytic subunits in other organisms, however, AAT-5 does not contain the highly conserved cysteine residue known to facilitate covalent interaction with a glycoprotein subunit, suggesting that AAT-5 does not require this residue for heterodimer formation or alternatively, does not require the glycoprotein subunit for fun…
WBGene00000019	abt-1	C24F3.5	abt-1 encodes a predicted ATP-binding cassette (ABC) transporter that is a member of the ABCA subfamily of transport proteins; ABT-1 is predicted to function as a transmembrane protein that couples energy to transport of various molecules across membranes; abt-1 is required for efficient RNA interference in the germline.
WBGene00000022	abt-4	Y39D8C.1	abt-4 encodes a predicted ATP-binding cassette (ABC) transporter that is a member of the ABCA subfamily of transport proteins; ABT-4 is predicted to function as a transmembrane protein that couples energy to transport of various molecules across membranes, but as loss of abt-4 activity via RNAi results in no obvious defects, the precise role of abt-4 in C. elegans development and/or behavior is n…
WBGene00000023	abt-5	Y53C10A.9	abt-5 encodes a predicted ATP-binding cassette (ABC) transporter that is a member of the ABCA subfamily of transport proteins; ABT-5 is predicted to function as a transmembrane protein that couples energy to transport of various molecules across membranes, but as loss of abt-5 activity via RNAi results in no obvious defects, the precise role of abt-5 in C. elegans development and/or behavior is n…
WBGene00000040	aco-1	ZK455.1	aco-1 encodes an aconitase that is homologous to mammalian iron regulatory protein-1 (IRP1); aco-1 activity is required for normal brood sizes and, under iron stress conditions, for normal lifespan and L4-to-adult growth rates; ACO-1 physically interacts with GEX-3; like IRP1, ACO-1 has aconitase activity and is post-translationally regulated by iron, but, unlike IRP1, it lacks RNA-binding activi…
WBGene00000067	act-5	T25C8.2	act-5 encodes an ortholog of human cytoplasmic actin; act-5 is required for formation of the terminal web and microvilli on the apical surface of intestinal cells; act-5 also plays a role in mediating non-lytic exit of intracellular parasites from the intestine; act-5 is expressed only in intestinal cells and in the excretory cell; in the intestine, ACT-5 localizes to microvilli and the terminal …
WBGene00000081	ads-1	Y50D7A.7	ads-1 encodes an ortholog of human ALKYL-DIHYDROXYACETONEPHOSPHATE SYNTHASE PRECURSOR (AGPS; OMIM:603051) that is required for normal larval development; mutation of human AGPS leads to type 3 rhizomelic chondrodysplasia punctata (OMIM:600121).
WBGene00000212	asm-2	ZK455.4	asm-2 encodes a protein similar to human acid sphingomyelinase (ASM) or sphingomyelin phosphodiesterase 1; the ASM-2 protein has a putative secretory signal peptide at the N-terminus, saposin-like and proline-rich domains and putative N-linked glycosylation sites; asm-2 shows phosphodiesterase activity when expressed in COS-7 cells; like mammalian ASM, asm-2 is probably both intracellular and sec…
WBGene00000214	asp-1	Y39B6A.20	asp-1 encodes a homolog of cathepsin D aspartic protease; it is transcribed exclusively in intestinal cells of the late embryo and early larvae and is not observed in older larvae or adults; ASP-1 is dispensable for neuronal degeneration.
WBGene00000216	asp-3	H22K11.1	asp-3 encodes an aspartyl protease homolog that is required, in parallel with ASP-4 but downstream of CLP-1 and TRA-3, for degenerative (necrotic-like) cell death in neurons induced by mutations such as mec-4(d), deg-3(d), or gsa-1(gf).
WBGene00000219	asp-6	F21F8.7	aspartic protease.
WBGene00000228	atn-1	W04D2.1	atn-1 encodes an alpha-actinin homolog.
WBGene00000296	cat-2	B0432.5	cat-2 encodes a tyrosine hydroxylase, the rate-limiting enzyme in the synthesis of catecholamines, such as dopamine; mutations in cat-2 affect dopamine levels that in turn affect locomotory slowing in response to food; CAT-2 demonstrates tyrosine hydroxylase activity in vitro, and this activity can be regulated, in vitro, by phosphorylation of CAT-2 Ser35 by protein kinase A; CAT-2 activity does …
WBGene00000501	cho-1	C48D1.3	cho-1 encodes a high-affinity choline transporter orthologous to members of the sodium-dependent glucose transporter family; CHO-1 is expressed in cholinergic neurons.
WBGene00000539	cln-3.1	F07B10.1	cln-3.1 encodes a predicted transmembrane protein that comprises one of three C. elegans homologs of human CLN3; as loss of cln-3.1 activity via deletion mutation results in no obvious abnormalities, the precise role of cln-3.1 in C. elegans development and/or behavior is not yet known.
WBGene00000544	clp-3	Y47H10A.1	clp-3 encodes an atypical calpain, which is a calcium regulated thiol protease; clp-3 is orthologous to the human calpains, that include CAPN1, CAPN11 and CAPN12; reducing the function of clp-3 via RNAi did not yield any obvious phenotypes, possibly due to functional redundancy among clp genes in C. elegans.
WBGene00000637	col-61	C01H6.1
WBGene00000726	col-153	F17C11.3
WBGene00000750	col-177	F59F3.2
WBGene00000789	cpz-2	M04G12.2
WBGene00000934	dat-1	T23G5.5	dat-1 encodes a plasma membrane dopamine transporter; DAT-1 is predicted to regulate dopaminergic neurotransmission via reuptake of dopamine into presynaptic neurons; when expressed in HeLa cells, DAT-1 exhibits high affinity, saturable dopamine transport; further, in primary cultures of C. elegans dopaminergic neurons, DAT-1 also exhibits a channel mode of conduction that leads to membrane depol…
WBGene00000942	deb-1	ZC477.9	The deb-1 gene encodes a vinculin ortholog highly conserved amongst metazoans including Drosophila, chick, and humans (OMIM:193065); DEB-1 is a muscle attachment protein found in dense bodies, and is required for attaching actin thin filaments to the basal sarcolemma; DEB-1 requires PAT-4/integrin-linked kinase for full assembly into nascent attachments.
WBGene00000955	des-2	T26H10.1	des-2 encodes an alpha subunit of nicotinic acetylcholine receptor (nAChR), predicted to be a ligand-gated ion channel regulating the fast action of acetylcholine at neuromuscular junctions and in the nervous system; DES-2 is coexpressed with and genetically interacts with DEG-3, which which it probably forms heteromultimers, and DES-2 falls into the 'DEG-3' class of nAChR subunits, probably uniq…
WBGene00000984	dhs-21	R11D1.11	dhs-21 encodes a member of the short-chain dehydrogenases/reductases family (SDR) expressed in the intestine, hypodermis, uterus, and spermatheca.
WBGene00001149	bcat-1	K02A4.1	bcat-1 encodes a branched-chain amino acid aminotransferase that, by homology, is predicted to catalyze the first reaction in the catabolism of essential branched-chain amino acids such as leucine, isoleucine, and valine; in C. elegans, large-scale RNA-mediated interference (RNAi) screens indicate that bcat-1 activity is required for embryonic and larval development.
WBGene00001158	ech-9	F01G10.3
WBGene00001391	far-7	K01A2.2
WBGene00001433	fkb-8	Y18D10A.25	fkb-8 encodes a predicted FKBP-type peptidylprolyl isomerase.
WBGene00001506	fut-2	EGAP9.2	fut-2 encodes a unique alpha 1,2-fucosyltransferase specifically expressed in intestinal cells of larval and adult animals; recombinant FUT-2 expressed in human 293T cells exhibits a novel acceptor specificity profile compared with mammalian alpha 1,2-fucosyltransferases and the predicted protein shares very low amino acid identity with human alpha 1,2-fucosyltransferases, but its predicted type …
WBGene00001631	gly-6	H38K22.5
WBGene00001674	gpa-12	F18G5.3	gpa-12 encodes a member of the G protein alpha subunit family of heterotrimeric GTPases that is orthologous to members of the mammalian Galpha G12/G13 family; GPA-12 activity is required for antifungal innate immunity and genetic analyses indicate that GPA-12 functions upstream of phospholipase Cs PLC-3 and EGL-8 as well as the TPA-1 protein kinase C in this process; genetic analyses also suggest…
WBGene00001699	grd-10	F09D12.1	grd-10 encodes a hedgehog-like protein, with an N-terminal signal sequence and a C-terminal Ground domain; GRD-10 is expressed in seam cells; the Ground domain is predicted to form a cysteine-crosslinked protein involved in intercellular signalling, and it has subtle similarity to the N-terminal Hedge domain of HEDGEHOG proteins; GRD-10 is weakly required for normal molting; GRD-10 is also requir…
WBGene00001767	gst-19	F37B1.8
WBGene00001794	gta-1	K04D7.3	The gta-1 gene encodes an ortholog of the human gene GABAT, which when mutated leads to GABA-transaminase deficiency (OMIM:137150).
WBGene00001819	haf-9	ZK484.2	haf-9 encodes a protein similar to the conserved half-type ATP-binding cassette (ABC) transporter, TAPL/ABCB9; in elegans, haf-9 along with another TAPL gene, haf-4 is required for the formation of intestinal organelles; haf-9 and haf-4 are required for proper growth, normal brood size and for the normal defecation cycle; haf-9 and haf-4 are localized to intestinal organelles and physically inter…
WBGene00001839	hdl-1	ZK829.2	hdl-1 encodes a protein with similarity to aromatic amino acid and histidine decarboxylases; sequence comparisons indicate that HDL-1 is much larger than typical aromatic amino acid decarboxylases, containing extended N- and C-terminal domains not found in other pyridoxal-5'-phosphate-dependent decarboxylases.
WBGene00001858	hil-7	C01B10.5	hil-7 encodes an H1 linker histone.
WBGene00001993	hpd-1	T21C12.2	hpd-1 encodes a putative 4-hydroxyphenylpyruvate dioxygenase required for normally short lifespan and for negative regulation of the dauer larval stage, with loss of hpd-1 function prolonging lifespan and promoting dauer formation; hpd-1 is a (perhaps evolutionarily conserved) target of transcriptional activation by DAF-16; HPD-1 is orthologous to human HPD (OMIM:609695, mutated in tyrosinemia ty…
WBGene00002013	hsp-12.6	F38E11.2	hsp-12.6 encodes a small heat-shock protein with very short N- and C-terminal domains flanking its central region of similarity to alpha-crystallins; HSP-12.6 is required in vivo for normal lifespan; HSP-12.6 is predominantly and ubiquitously expressed in L1 larvae without any obvious induction by stressors; but, in adult hermaphrodites, at least one HSP-12 is also expressed in spermatids (and pe…
WBGene00002016	hsp-16.2	Y46H3A.3	hsp-16.2 encodes a 16-kD heat shock protein (HSP) that is a member of the hsp16/hsp20/alphaB-crystallin (HSP16) family of heat shock proteins; hsp-16.2 expression, strongest in intestine and pharynx, is induced in response to heat shock or other environmental stresses; HSP-16.2 has been shown to interact with intracellular human beta amyloid peptide, a primary component of the extracellular plaqu…
WBGene00002018	hsp-16.41	Y46H3A.2	hsp-16.41 encodes a 16-kD heat shock protein (HSP) that is a member of the hsp16/hsp20/alphaB-crystallin (HSP16) family of heat shock proteins; an hsp-16.41 reporter fusion, expressed broadly but strongest in intestine and pharynx, is induced in response to heat shock or other environmental stresses; expression is detectable in somatic tissues in post-gastrulation embryos, all larval stages, and …
WBGene00002024	hsp-43	C14F11.5	hsp-43 encodes a member of the hsp20 family.
WBGene00002026	hsp-70	C12C8.1	hsp-70 encodes a heat-shock protein that is a member of the hsp70 family of molecular chaperones.
WBGene00002046	icln-1	C01F6.8	icln-1 encodes, through alternative splicing, two alternative forms (ICL-1A, or 'IClnN1', and ICL-1B, or 'IClnN2'), with distinct electrophysiological properties, of an anion channel homolog.
WBGene00002052	ifa-4	K05B2.3	IFA-4 encodes a nonessential intermediate filament protein that is coexpressed with the essential IF protein IFB-1; IFA-4 binds IFB-1 in blot overlay assays; ifa-4 is expressed in larvae in the pharyngeal-intestinal valve, the rectum, some neurons of the tail, the excretory cell, and the intestine of dauer (but not nondauer) larvae; IFA-4 has no function in RNAi assays.
WBGene00002053	ifb-1	F10C1.2	ifb-1 (also known as vab-21) encodes two isoforms of an essential intermediate filament protein that is coexpressed with the essential IF proteins IFA-1, IFA-2, and IFA-3, along with IFA-4; IFB-1 is required for embryonic development and epidermal morphogenesis; IFB-1 forms heteropolymeric intermediate filaments in vitro with an equimolar mixture of IFA-1, IFA-2, or IFA-3, and binds IFA-4 in blot…
WBGene00002054	ifb-2	F10C1.7	ifb-2 encodes an intermediate filament protein; IFB-2 is expressed exclusively in the intestine and functions as a structural component of the intestinal terminal web; within the terminal web, IFB-2 localizes to a discrete substructure known as the endotube.
WBGene00002056	ifc-2	M6.1	ifc-2 encodes three isoforms of an intermediate filament protein dispensable for viability but required for normal movement, growth rate, body size, body shape, and cuticle strength; IFC-2 is present in the cytoplasm of intestinal cells, and at the desmosomes of intestinal and pharyngeal cells.
WBGene00002067	ifp-1	C43C3.1	ifp-1 encodes a nonessential intermediate filament protein; IFP-1 is predicted to function as a structural component of the cytoskeleton; IFP-1 has no obvious function in RNAi assays.
WBGene00002069	ikb-1	C04F12.3	ikb-1 encodes an ortholog of human BCL3 (OMIM:109560) that physically interacts with the checkpoint protein MRT-2; ikb-1(nr2019) and ikb-1(nr2027) mutants display no obvious phenotype other than shortened lifespan; mutation of BCL3 is frequently associated with recurring translocations found in the neoplastic cells of patients with chronic lymphocytic leukemia, and has been implicated in cell cyc…
WBGene00002134	inx-12	ZK770.3	inx-12 (innexin=invertebrate connexin analogue) encodes a protein of the innexin family; innexins are gap junction proteins similar in function, though dissimilar in sequence to the vertebrate connexins; innexins are the only known gap junction proteins in invertebrates; inx-12 and inx-13 appear to be a tandom duplication; RNA interference of inx-12 results in an arrest at the L1 larval stage wit…
WBGene00002137	inx-15	R12E2.9
WBGene00002187	kgb-1	T07A9.3	kgb-1 encodes a serine/threonine kinase that is a member of the JNK (Jun-N-terminal kinase) subfamily of MAP (mitogen-activated protein)kinases; loss of kgb-1 activity results in temperature-sensitive sterility in hermaphrodites and males; in hermaphrodites, this sterility is associated with disorganized gonads and endomitotic oocytes that have likely failed to undergo oocyte maturation; in kgb-1…
WBGene00002193	kin-5	T13H10.1	kin-5 encodes a predicted protein tyrosine kinase that is most closely related to the non-receptor tyrosine kinases Fes/Fps and Fer that contain an SH2 domain and a tyrosine kinase domain (OMIM:190030, murine Fes appears to be required for hemopoietic homeostasis); as loss of kin-5 activity via large-scale RNAi screens does not result in any obvious abnormalities, the precise role of kin-5 in C. …
WBGene00002204	kin-21	W08D2.8
WBGene00002208	kin-26	T06C10.6
WBGene00002253	lbp-1	F40F4.3	lbp-1 encodes a predicted secreted fatty acid binding protein (FABP) that is similar to the Ascaris suum secreted FABP As-p18; by homology, LBP-1 is predicted to function in sequestering or transporting small hydrophobic molecules such as lipids and steroid hormones; an lbp-1::gfp promoter fusion is expressed in the embryo, beginning at gastrulation, in presumptive hypodermal precursors; lbp-1::g…
WBGene00002273	lec-10	W01A11.4	lec-10 encodes a galectin, a soluble galactose-binding lectin; recombinant lec-10 can bind to sugar in an in vitro assay.
WBGene00002282	let-4	C44H4.2	let-4 encodes an extracellular leucine-rich repeat only protein; let-4 was originally identified in a screen for essential genes, and let-4 mutants exhibit early larval lethality; let-4 is required for organization of the apical extracellular matrix, and is involved in excretory cell canal morphology and renal function as mutants exhibit excretory canal cysts and impaired renal function.
WBGene00002881	let-756	C05D11.4	let-756 encodes an fibroblast growth factor (FGF)-like ligand that is required for progression through early larval development; LET-756 is expressed from late embryogenesis to adulthood, with a peak of expression in larvae; with EGL-17, LET-756 is redundantly required to activate EGL-15/FGFR, which in turn activates protein degradation in adult muscle cells; homozygotes for partial loss-of-funct…
WBGene00003091	lys-2	Y22F5A.5	lys-2 is one of ten C. elegans lysozyme genes; as such, lys-2 can be predicted to have a role in lysozymal function including immune function.
WBGene00003092	lys-3	Y22F5A.6	lys-3 encodes one of a family of ten C. elegans lysozyme genes that are homologous to lysozymes in the amoeboid protozoan Entamoeba histolytica; lys-3 expression is upregulated in response to stress; lys-3 activity is required for the stress response to copper ion, and in response to copper ion stress, lys-3 expression is upregulated in a kgb-1-dependent manner.
WBGene00003242	mig-6	C37C3.6	mig-6 encodes at least two protein isoforms (long and short) that are highly similar to the extracellular matrix proteins papilin and lacunin; mig-6 is an essential gene required for embryonic hypodermal cell enclosure and normal excretory canal cell function in L1 larvae; MIG-6(S) activity is required cell nonautonomously for the ventral to dorsal phase of distal tip cell (DTC) migration and app…
WBGene00003252	mig-21	F01F1.13	mig-21 encodes a thrombospondin repeat-containing single-pass transmembrane protein; MIG-21 functions cell autonomously in the Q neuroblasts, and in parallel with UNC-40/DCC, to regulate the initial polarization and asymmetric migration of the Q neuroblasts and thus determine the threshold for EGL-20-mediated Wnt signaling that, in turn, regulates expression of mab-5 and the extent of posteriorly…
WBGene00003404	mpz-1	C52A11.4	mpz-1 encodes a multi-PDZ domain scaffold protein; mpz-1(RNAi) animals have reduced serotonin (5-HT)-stimulated egg laying unless truncated SER-1 is transgenically expressed in vulval muscle; overexpressed MPZ-1 PDZ domain 10 also reduces SER-1-mediated egg laying; the PDZ domain 10 of MPZ-1 binds the C-terminal PDZ-binding motif (ETFL) of the 5-HT receptor SER-1; MPZ-1 also physically interacts …
WBGene00003473	mtl-1	K11G9.6	mtl-1 encodes one of two C. elegans metallothioneins, small, cysteine-rich, metal-binding proteins; MTL-1 functions in metal detoxification and homeostasis and in stress adaptation; in addition, mtl-1 plays a role in regulating growth and fertility; mtl-1 is constitutively expressed in the terminal bulb of the pharynx and expression is induced in larval intestinal cells following exposure to cadm…
WBGene00003482	mua-3	K08E5.3
WBGene00003497	mup-4	K07D8.1	The mup-4 gene encodes a novel transmembrane protein required for junctional attachments between hypodermis and muscle, and between the apical epithelial surface and the cuticular matrix.
WBGene00003520	nas-1	F45G2.1	nas-1 encodes an astacin-like metalloprotease.
WBGene00003526	nas-7	C07D10.4	nas-7 encodes an astacin-like metalloprotease; a NAS-7::GFP reporter fusion is first expressed in embryos just prior to hatching and, in adult animals, is seen in anterior cells adjacent to the pharyngeal metacarpus and terminal bulb.
WBGene00003539	nas-20	T11F9.3	nas-20 encodes an astacin-like metalloprotease.
WBGene00003551	nas-33	K04E7.3	nas-33 encodes an astacin family zinc metalloprotease; nas-33 is expressed in the intestine and hypodermis.
WBGene00003552	nas-36	C26C6.3	nas-36 encodes an astacin-like protease; nas-36 activity is required for molting; a nas-36::gfp reporter is expressed in hypodermal cells.
WBGene00003590	nex-3	C28A5.3	nex-3 encodes an annexin, a member of a family of calcium-dependent phospholipid binding proteins; by homology, NEX-3 could function in a number of processes, such as membrane fusion, cytoskeletal interactions, and intracellular signaling; however, as loss of nex-3 function via RNA-mediated interference (RNAi) does not result in any abnormalities, the precise role of NEX-3 in C. elegans developme…
WBGene00003620	nhr-21	F21D12.1
WBGene00003643	nhr-53	K06B4.11
WBGene00003695	nhr-105	C06G3.1	nhr-105 encodes a nuclear receptor that is most highly conserved amongst nematode species; nhr-105 mRNA levels are upregulated in response to progesterone treatment.
WBGene00003729	nhx-1	B0395.1	nhx-1 encodes a sodium/proton exchanger expressed intracellularly within hypodermal and muscle cells; NHX-1 is required for embryonic viability, and is thought to prevent intracellular acidification by catalysing the electroneutral exchange of vesicular sodium for an intracellular proton.
WBGene00003730	nhx-2	B0495.4	nhx-2 encodes a sodium/proton exchanger; NHX-2 promotes normal peptide transporter function and recovery from intracellular acid load via catalysis of the electroneutral exchange of extracellular sodium for an intracellular proton; NHX-2 activity is required for normally high growth rates, and for propagation or maintenance of the germline; NHX-2 is expressed in the apical membranes of intestinal…
WBGene00003767	nlp-29	B0213.4	nlp-29 encodes an antimicrobial, neuropeptide-like protein; nlp-29 appears to play a role in innate immunity, as its expression in the epidermis is strongly induced following fungal infection; nlp-29 expression is also induced following physical injury and osmotic stress; nlp-29 expression following fungal infection or physical wounding is regulated by a TIR-1, (Toll-interleukin 1 receptor (TIR) …
WBGene00003768	nlp-30	B0213.5	nlp-30 encodes five predicted neuropeptide-like proteins; in C. elegans, nlp-30 is part of the YGGWamide neuropeptide family that also contains nlp-24, nlp-25, and nlp-27-32; nlp-30 is expressed in the hypodermis, suggesting that the peptides it encodes may have a non-neuronal function; as loss of nlp-30 activity via large-scale RNAi screens does not result in any obvious abnormalities, the preci…
WBGene00003769	nlp-31	B0213.6	nlp-31 encodes five predicted neuropeptide-like proteins; in C. elegans, nlp-31 is part of the YGGWamide neuropeptide family that also contains nlp-24, nlp-25, and nlp-27-32; nlp-31 is expressed in the hypodermis, and its expression is also detected in precomma-stage embryos; nlp-31 expression is upregulated in response to fungal infection and, when synthesized in vitro, demonstrates antifungal a…
WBGene00003776	nmy-1	F52B10.1	nmy-1 encodes a class II non-muscle myosin heavy chain related to Drosophila zipper, which plays a role in several aspects of embryonic morphogenesis; in C. elegans, NMY-1 is required for embryonic elongation and establishment of normal body morphology; however, nmy-1 functions redundantly with another non-muscle myosin heavy chain gene, nmy-2, during elongation and establishment of normal body m…
WBGene00003812	nrf-5	F55B12.5	nrf-5 encodes a lipid-binding protein that is related to mammalian cholesterol-ester-binding proteins; nrf-5 was identified in screens for genes that confer resistance to the action of fluoxetine, and appears to play a role in transporting hydrophobic molecules from the intestine to other tissues; NRF-5 also functions with CED-7 and TTR-52 to mediate phosphatidylserine transfer from apoptotic cel…
WBGene00003838	ocr-1	F28H7.10	ocr-1 encodes a transient receptor potential (TRP) channel; an OCR-1::GFP reporter fusion is expressed in the amphid sensory neurons AWA and ADL.
WBGene00003906	paf-1	W03G9.6	paf-1 encodes one of two C. elegans homologs of mammalian Type II platelet-activating factor-acetylhydrolase (PAF-AH).
WBGene00003936	pat-12	T17H7.4	pat-12 encodes several isoforms containing a novel hemidesmosome component that has strong homology to antigen B20 from filarial nematode onchocerca volvulus, which partly protects different hosts against infection when used for immunization; PAT-12 activity is important to maintain FO integrity and might have distinct functions apically and basally based on differential loss of VAB-10A, CIFs and…
WBGene00003943	pbo-4	K09C8.1	pbo-4 encodes a Na+/H+ ion exchanger (NHE) most closely related to mammalian NHE1 that promotes extracellular acidification (and intracellular alkalinization) by catalyzing the electroneutral exchange of one extracellular Na+ ion for one intracellular H+ ion; in C. elegans, PBO-4 functions cell autonomously in the intestine to regulate normal posterior body wall muscle contractions (pBoc) during …
WBGene00003956	pcp-1	ZK112.1	pcp-1 encodes a predicted prolylcarboxypeptidase (PRCP); by homology, PCP-1 is predicted to function as a lysosomal serine-type peptidase that hydrolyzes proteins containing a penultimate proline residue.
WBGene00003959	pcp-4	Y116F11B.3
WBGene00003997	pgp-3	ZK455.7	pgp-3 encodes a transmembrane protein that is a member of the P-glycoprotein subclass of the ATP-binding cassette (ABC) transporter superfamily; with PGP-1, PGP-3 is required for defense against the pathogenic Pseudomonas aeruginosa strain PA14, and may facilitate ATP-dependent efflux of the toxic phenazine compounds produced by the bacteria; PGP-3 is also required for resistance to colchicine an…
WBGene00004033	pkc-2	E01H11.1	pkc-2 encodes protein kinases similar to the classical protein kinase C family of Ca2+/diacylglycerol-stimulated kinases; when expressed in insect cells, one PKC-2 isoform exhibits Ca2+-dependent serine phosphorylation; PKC-2 isoforms are expressed in neurons, the intestine, muscles cells, and the somatic distal gonad, including the spermatheca; in neurons, PKC-2 localizes to the cell body and to…
WBGene00004084	pph-2	C29E6.3
WBGene00004096	pqm-1	F40F8.7	pqm-1 encodes a C2H2-type zinc finger and leucine zipper-containing protein that is upregulated in response to oxidative stress induced by paraquat treatment; PQM-1 may function as a stress-responsive transcription factor.
WBGene00004131	pqn-44	F55A12.9	The protein product of this gene is predicted to contain a glutamine/asparagine (Q/N)-rich ('prion') domain, by the algorithm of Michelitsch and Weissman (as of the WS77 release of WormBase, i.e., in wormpep77).
WBGene00004220	ptr-5	C53C11.3	ptr-5 encodes a nematode-specific member of the sterol sensing domain (SSD) proteins, distantly paralogous to Drosophila PATCHED (PTC) and human PTCH (OMIM:601309, mutated in basal cell nevus syndrome); PTR-5 is weakly required for normal molting from L4 to adult stages; PTR-5 is also required for normal growth to full size and locomotion; PTR-5 is expressed in head and tail neurons, and in ventr…
WBGene00004222	ptr-8	F44F4.4	ptr-8 encodes a nematode-specific member of the sterol sensing domain (SSD) proteins, distantly paralogous to Drosophila PATCHED (PTC) and human PTCH (OMIM:601309, mutated in basal cell nevus syndrome); PTR-8 is weakly required for normal molting from L4 to adult stages; PTR-8 is also required for normal growth to full size and locomotion; PTR-8 is expressed in hypodermis.
WBGene00004226	ptr-12	K07A3.2	ptr-12 encodes a nematode-specific member of the sterol sensing domain (SSD) proteins, distantly paralogous to Drosophila PATCHED (PTC) and human PTCH (OMIM:601309, mutated in basal cell nevus syndrome); PTR-12 is weakly required for normal molting from L4 to adult stages growth to full size; PTR-12 is also required for normal locomotion.
WBGene00004228	ptr-14	R09H10.4	ptr-14 encodes a nematode-specific member of the sterol sensing domain (SSD) proteins, distantly paralogous to Drosophila PATCHED (PTC) and human PTCH (OMIM:601309, mutated in basal cell nevus syndrome); PTR-14 is weakly required for normal molting from L4 to adult stages; PTR-14 is also required for normal growth to full size and locomotion.
WBGene00004236	ptr-22	Y80D3A.7	ptr-22 encodes a nematode-specific member of the sterol sensing domain (SSD) proteins, distantly paralogous to Drosophila PATCHED (PTC) and human PTCH (OMIM:601309, mutated in basal cell nevus syndrome); PTR-22 is weakly required for normal molting from L4 to adult stages; PTR-22 is also required for normal growth to full size and locomotion.
WBGene00004321	rcn-1	F54E7.7	rcn-1 encodes a calcipressin, which binds and inhibits calcineurin; RCN-1's orthologs include yeast Rcn1p and human DSCR1 (OMIM:602917; overexpressed in Down syndrome and Alzheimer disease); rcn-1 is expressed in hypodermal seam cells, various neurons, vulval epithelial and muscle cells, marginal pharyngeal cells, and in the male tail; rcn-1 transcription is regulated by TAX-6, and RCN-1 binds TA…
WBGene00004908	snf-9	C49C3.1
WBGene00004910	snf-11	T03F7.1	snf-11 encodes an electrogenic, Na[+]/Cl[-]-coupled, high-affinity GABA transporter that is required in vivo for GABA uptake, and for normal aldicarb sensitivity; SNF-11 is orthologous to human SLC6A1 (OMIM:137165); SNF-11 is selective for GABA with a Kt of ~15 microM, has an EC50 value of 168 microM, is blocked by GAT1 inhibitor SKF89976A, and has a 2:1:1 stoichiometry of Na[+]:Cl[-]:GABA; SNF-1…
WBGene00004964	spe-10	AC3.10	spe-10 encodes a DHHC-CRD family zinc-finger transmembrane protein with homologs in other eukaryotes and is predicted to be a palmitoyl transferase; spe-10 is required during spermatogenesis and thus for fertility; specifically, spe-10 is required for the proper biogenesis and functioning of specialized Golgi-derived fibrous body-membranous organelle (FB-MO) complexes during spermatid formation; …
WBGene00004965	spe-11	F48C1.7	spe-11 encodes a novel protein that is required for early embryonic development and for regulating the dynamic morphology of sperm pseudopods; SPE-11 is one of the few paternally provided proteins known to be essential for embryogenesis; SPE-11 is first detected in the nuclei of primary spermatocytes and then remains tightly associated with sperm chromatin until fertilization at which point it ap…
WBGene00004966	spe-12	T02E1.1	spe-12 encodes a novel protein with a single transmembrane domain; spe-12 is required for hermaphrodite spermatogenesis or sperm activation but not for male-derived sperm activation (sperm activation is the morphogenesis of a round non-motile spermatid to an amoeboid crawling sperm); however, mutant hermaphrodite spe-12 spermatids can transactivate and form functional sperm during mating with mal…
WBGene00004969	spe-15	F47G6.4	spe-15 encodes an unconventional myosin, and is homologous to Drosophila and mouse myosin VI as well as the human gene MYOSIN VI (MYO6; OMIM:600970), which when mutated leads to a disease that affects hearing; spe-15 is required during spermiogenesis or sperm activation for the asymmetric partitioning of organelles like the mitochondria and specialized structures called the fibrous-body membranou…
WBGene00005003	spp-18	F27C8.4
WBGene00006409	hdl-2	C09G9.4	tag-19 superficially resembles aromatic-L-amino-acid/L-histidine decarboxylases; however, it is distantly related, being no closer to them than to glutamine decarboxylase/sphingosinge lyase (e.g., tag-38, spl-1); tag-19 thus might be termed a Pyridoxal-phosphate (PLP) dependent decarboxylase-like protei, but is missing the absolutely conserved Lys residue of all PLP-DCs (hence the -like would be …
WBGene00006584	tni-1	F42E11.4	tni-1 encodes a member of the troponin family that affects body morphology, locomotion, egg laying, and epithelial morphogenesis in a large-scale RNAi analysis.
WBGene00006592	dpy-31	R151.5	dpy-31 encodes an astacin zinc-metalloprotease of the BMP-1 (bone morphogenetic protein-1)/TOLLOID family; dpy-31 activity is required for proper cuticle formation and thus for normal body morphology; in addition, dpy-31 is essential for embryonic and larval development at 25 degrees C; genetic and immunofluorescence studies suggest that DPY-31 functions as an endopeptidase that is required for p…
WBGene00006603	tps-2	F19H8.1	tps-2 encodes one of two trehalose-6-phosphate synthase proteins in C. elegans, and RNAi of both enzymes leads to a more than 90% reduction decrease in trehalose levels, but does not appear to affect viability or development; the tps-2 mRNA is expressed throughout development.
WBGene00006625	try-7	ZC581.6
WBGene00006627	tsp-1	C02F5.8
WBGene00006628	tsp-2	C02F5.11
WBGene00006661	twk-6	F17C8.5	twk-6 encodes one of 44 C. elegans TWK (two-P domain K+) potassium channel subunits that contain two pore-forming domains and four transmembrane domains; as loss of TWK-6 function via RNA-mediated interference (RNAi) does not result in any abnormalities, the precise role of TWK-6 in C. elegans development and/or behavior is not yet known; TWK-6 may, however, function redundantly with other TWK ch…
WBGene00006672	twk-18	C24A3.6	twk-18 encodes one of 44 C. elegans TWK (two-P domain K+) potassium channel subunits that contain two pore-forming domains and four transmembrane domains; TWK-18 was originally defined by gain-of-function mutations that result in embryonic lethality at the two-fold stage, locomotion defects, longer than normal body length, abnormal egg-laying, and temperature-sensitive paralysis; as loss of TWK-1…
WBGene00006719	ubc-24	F49E12.4	ubc-24 encodes a predicted conjugating enzyme (UBCs/E2s) of the ubiquitin-conjugation system.
WBGene00006752	unc-13	ZK524.2	unc-13 encodes at least five protein isoforms that regulate neurotransmitter release by altering the conformation of syntaxin; UNC-13 proteins are required for normal pharyngeal pumping and thrashing in liquid, normally short lifespan, normally large brood sizes, and full adult body sizes; UNC-13 proteins have orthologs in vertebrates and Drosophila; UNC-13 proteins are complex, with multiple C2,…
WBGene00006759	unc-22	ZK617.1	unc-22 encodes twitchin, a giant intracellular protein with multiple fibronectin- and immunoglobulin-like domains and a single protein kinase domain that is homologous to titin (OMIM:188840); UNC-22 is required in muscle for regulation of the actomyosin contraction-relaxation cycle and for maintenance of normal muscle morphology; UNC-22 associates with myosin and is localized to A-bands; in vitro…
WBGene00006760	unc-23	H14N18.1	unc-23 encodes a protein with similarity to the BAG-2 (BCL2 AnthaGene) protein that functions to negatively regulate proteosomal degradation by the E3 ubiquitin ligase and Hsp70 co-chaperone CHIP (Carboxyl-terminus of Hsp70 Interacting Protein); in C. elegans, unc-23 is required for proper attachment of the anterior body wall musculature to the overlying hypodermis.
WBGene00006762	unc-25	Y37D8A.23	unc-25 encodes the C. elegans ortholog of the GABA neurotransmitter biosynthetic enzyme, glutamic acid decarboxylase (GAD); unc-25 activity is required for GABA synthesis and thus for normal synaptic transmission and GABA-mediated behaviors; UNC-25 is expressed specifically in the 26 GABAergic neurons as soon as they are generated and localizes to cell bodies, axonal branches, and synaptic region…
WBGene00006779	unc-43	K11E8.1	unc-43 encodes the C. elegans ortholog of type II calcium/calmodulin-dependent protein kinase (CaMKII); unc-43 activity is required for a number of processes, including locomotion, neuronal cell fate specification and regulation of synaptic density, egg laying, defecation, and meiotic maturation; in regulating some of these processes, unc-43 acts in concert with MAPKKK and G protein signaling pat…
WBGene00006876	vab-10	ZK1151.1	vab-10 encodes, by alternative splicing, two spectraplakins (VAB-10A and VAB-10B) that are jointly required for mechanical resilience of the epidermis under strain by the contraction of actin microfilaments mechanically linked to fibrous organelles (FOs); VAB-10A/B are, accordingly, required for elongation during embryonic morphogenesis; VAB-10A has C-terminal plectin repeats while VAB-10B has sp…
WBGene00006915	vha-6	VW02B12L.1	vha-6 encodes an ortholog of subunit a of the membrane-bound (V0) domain of vacuolar proton-translocating ATPase (V-ATPase); VHA-6 is orthologous to human ATP6N1A (OMIM:192130), ATP6V0A2, ATP6V0A4 (OMIM:605239, mutated in distal renal tubular acidosis), and TCIRG1 (OMIM:604592, mutated in osteopetrosis); VHA-6 is expressed in germline (P2 through Z3 cells until the comma stage), on the apical sur…
WBGene00006923	vhp-1	F08B1.1	vhp-1 encodes a MAP kinase phosphatase (MKP); VHP-1 activity is required for regulation of the KGB-1/JNK-like MAPK-mediated stress response pathway.
WBGene00006983	zig-6	T03G11.8	zig-6 encodes a predicted secreted protein that is a member of the immunoglobulin superfamily of proteins; loss of zig-6 activity in large-scale RNAi screens results in a Clear phenotype; a zig-6::gfp reporter fusion is expressed in anterior and posterior body wall muscle.
WBGene00007060	wht-6	T26A5.1
WBGene00007081		AH6.3
WBGene00007156		B0379.2
WBGene00007159		B0379.7
WBGene00007230		C01G10.1
WBGene00007239		C01G10.14
WBGene00007243	nspb-7	C01G12.2
WBGene00007249		C01G12.9
WBGene00007251	nspb-9	C01G12.11
WBGene00007269		C03C10.2
WBGene00007288		C04A11.5
WBGene00007301		C04F12.7
WBGene00007320		C05B5.2
WBGene00007365		C06B3.6
WBGene00007381		C06C6.7
WBGene00007398		C07A4.3
WBGene00007409		C07B5.4
WBGene00007414		C07E3.3
WBGene00007448		C08F8.6
WBGene00007512		C10C6.3
WBGene00007544	fipr-6	C12D8.17
WBGene00007559		C14A4.8
WBGene00007570		C14A6.6
WBGene00007584		C14C10.1
WBGene00007590	ttr-43	C14C10.7
WBGene00007597		C15A11.2
WBGene00007605	asp-10	C15C8.3
WBGene00007610		C15H7.3
WBGene00007611		C15H7.4
WBGene00007613		C15H11.1
WBGene00007631	wht-3	C16C10.12	wht-3 encodes an ATP-binding cassette (ABC) transporter; wht-3 activity is required for efficient RNA interference (RNAi) of a germline-expressed target, pop-1, as well as for normal pharyngeal and body morphology.
WBGene00007714		C25D7.1
WBGene00007740		C26C6.6
WBGene00007753		C27A7.1	C27A7.1 is orthologous to the human gene NPPASE (ENPP1; OMIM:173335), which when mutated leads to disease.
WBGene00007792		C28D4.4
WBGene00007793		C28D4.5
WBGene00007794		C28D4.7
WBGene00007795		C28D4.8
WBGene00007804		C29F3.3
WBGene00007807		C29F3.7	C29F3.7 encodes a CUB-like domain-containing protein; C29F3.7 is involved in the transcriptional, innate immune response towards several different bacterial pathogens.
WBGene00007841		C31C9.7
WBGene00007857		C31H5.6
WBGene00007863		C32C4.3
WBGene00007875	dod-24	C32H11.12
WBGene00007888	ttr-9	C33A12.15
WBGene00007957		C35C5.8
WBGene00007986		C36F7.5
WBGene00007988	best-8	C37A5.1
WBGene00007989	fipr-22	C37A5.2
WBGene00008019		C38H2.2	C38H2.2 encodes a core 1 UDP-Gal:GalNAcalpha1-Ser/Thr beta1,3-galactosyltransferase (core 1 beta3-Gal-T or T-synthase, EC2.4.1.122); C38H2.2 protein is predicted to be primarily extracellular, with an N-terminal transmembrane domain; C38H2.2 shares 6 conserved cysteine residues with all known T-synthases, and is ubiquitously expressed; enzymatically active C38H2.2 can be generated from insect but…
WBGene00008043		C40H1.8
WBGene00008074	nkb-2	C43F9.6
WBGene00008089		C44C10.9
WBGene00008125		C47A4.5
WBGene00008154		C47E12.11
WBGene00008167	acox-5	C48B4.1
WBGene00008186	best-11	C49A1.3
WBGene00008230	pfk-1.2	C50F4.2	pfk-1.2 encodes a 6-phosphofructokinase (E.C. 2.7.1.11), paralogous to PFK-1.1; pfk-1.2 is required for fertility, full body size, and normally rapid growth in mass RNAi assays; pfk-1.2 transcripts are enriched during spermatogenesis.
WBGene00008252		C51E3.6
WBGene00008299		C54D10.4
WBGene00008301	dct-3	C54D10.7
WBGene00008312		C54G4.2
WBGene00008393		D1086.6
WBGene00008490		F01D4.8
WBGene00008508		F01G10.5
WBGene00008529		F02E9.3
WBGene00008542	scav-6	F07A5.3
WBGene00008560	pho-13	F07H5.9
WBGene00008577		F08G2.5
WBGene00008602	oac-14	F09B9.1
WBGene00008649		F10D11.3
WBGene00008650		F10D11.4
WBGene00008662		F10G8.2
WBGene00008724		F13A7.1
WBGene00008754		F13E9.5
WBGene00008801	acp-3	F14E5.3
WBGene00008811		F14F7.4
WBGene00008821	best-12	F14H3.2
WBGene00008850		F15B9.6
WBGene00008871	tag-314	F15H10.4
WBGene00008874		F15H10.7
WBGene00008886		F16C3.2
WBGene00008915		F17C11.4
WBGene00008944		F19B2.5
WBGene00009039		F22B3.8
WBGene00009043		F22B5.5
WBGene00009097	fipr-2	F23H12.9
WBGene00009115		F25F2.1
WBGene00009129		F25H5.7
WBGene00009149		F26D2.10
WBGene00009257		F29G6.1
WBGene00009261		F30A10.2
WBGene00009269		F30A10.12
WBGene00009324		F32B6.10
WBGene00009340	best-14	F32G8.4
WBGene00009349		F32H5.3
WBGene00009360		F33E2.4
WBGene00009393	clec-62	F35C5.5
WBGene00009394	clec-63	F35C5.6
WBGene00009401		F35C11.2
WBGene00009413	oac-19	F35E2.6
WBGene00009431	dct-17	F35E12.7
WBGene00009446		F35H8.1
WBGene00009449		F35H8.4
WBGene00009458		F36A2.11
WBGene00009459		F36A2.12
WBGene00009471		F36D3.5
WBGene00009492		F36H1.3
WBGene00009515	clec-170	F38A1.1
WBGene00009518	clec-166	F38A1.5
WBGene00009532	ccch-1	F38B7.1	ccch-1 encodes a CCCH tandem zinc finger (TZF) protein; based upon its sequence similarity to human tristetraprolin and ERF-2 the product of F38B7.1 is predicted to function as an RNA-binding protein that specifically binds to UAUU repeats.
WBGene00009533		F38B7.2
WBGene00009592		F40F12.3
WBGene00009595		F40F12.7
WBGene00009605		F40G12.10
WBGene00009626		F42A8.1
WBGene00009643		F42G4.6	F42G4.6 encodes a nematode-specific sperm protein; F42G4.6 has no obvious non-nematode homologs, but does have a putative central coiled-coil domain, and is is paralogous to four other C. elegans proteins (B0207.11, F42G4.6, F44F4.10, T08G11.2, and Y81G3A.1); F42G4.6(RNAi) animals exhibit aldicarb resistance; F42G4.6 expression is enriched in spermatogenesis.
WBGene00009645		F42G10.1	F42G10.1 encodes a neprilysin; neprilysins are thermolysin-like zinc metallopeptidases, found on the outer surface of animal cells, that negatively regulate small signalling peptides (e.g., enkephalin, tachykinin, insulin, and natriuretic peptides) by cleaving them; F42G10.1 has no clear orthologs in other organisms.
WBGene00009670		F43G9.8
WBGene00009695		F44F1.3
WBGene00009708		F44G3.7
WBGene00009710		F44G3.10	F44G3.10 encodes a claudin homolog that may be required for normal cohesion of apical junctions in epithelia; F44G3.10 is worm-specific, with obvious homologs only in C. elegans; F44G3.10 has no obvious function in mass RNAi assays; claudins are integral membrane proteins with four transmembrane sequences that are found in mammalian tight junctions (TJs), induce TJs when transgenically expressed …
WBGene00009754		F46A9.1
WBGene00009755		F46A9.2
WBGene00009884		F49C12.15
WBGene00009888		F49E2.5
WBGene00009893		F49E11.7
WBGene00009938		F52F12.5
WBGene00009941		F52F12.8
WBGene00009956		F53B2.5
WBGene00009957		F53B2.8
WBGene00009962		F53B6.7	F53B6.7 encodes a member of the histidine phosphatase superfamily orthologous to Bombyx mori ecdysteroid phosphate phosphatase (EPP), human STS1 (OMIM:609201) and human UBASH3A (OMIM:605736); F53B6.7 lacks the consensus sequence for phosphatase activity, and thus is predicted to be catalytically inactive; F53B6.7 is paralogous to C. elegans C52E4.7, F09C12.8, F55A11.11, and T07F12.1; loss of F53B…
WBGene00010014		F54B3.2
WBGene00010047		F54D1.6
WBGene00010065		F54F7.3
WBGene00010070	nep-17	F54F11.2	nep-17 encodes a neprilysin; neprilysins are thermolysin-like zinc metallopeptidases, found on the outer surface of animal cells, that negatively regulate small signalling peptides (e.g., enkephalin, tachykinin, insulin, and natriuretic peptides) by cleaving them; NEP-17 has no clear orthologs in other organisms.
WBGene00010072		F54F12.1
WBGene00010114		F55D12.6
WBGene00010117	nkb-3	F55F3.3
WBGene00010136		F55H12.5
WBGene00010155		F56F3.4
WBGene00010181		F57A8.6
WBGene00010289		F58H1.6
WBGene00010324		F59C6.3
WBGene00010344		F59F5.5
WBGene00010355	clec-229	H02K04.1
WBGene00010366		H05L14.1
WBGene00010368		H06A10.1
WBGene00010381		H12D21.5
WBGene00010440	ttr-51	JC8.8
WBGene00010464		K01D12.5
WBGene00010605		K06G5.1
WBGene00010613		K07A1.6	K07A1.6 encodes a putative secreted TIL-domain protease inhibitor paralogous to SWM-1, ISL-1, and the products of 11 other C. elegans genes; K07A1.6 and its relatives are collectively similar to other TIL-domain protease inhibitors from nematodes, insects, and vertebrates; K07A1.6 has no obvious function in mass RNAi assays.
WBGene00010634		K07F5.6
WBGene00010657		K08D8.3
WBGene00010679		K08F4.5
WBGene00010682		K08F8.5
WBGene00010727		K09G1.1
WBGene00010728		K09G1.2
WBGene00010742		K10D6.2	K10D6.2 encodes three isoforms of a claudin homolog that may be required for normal cohesion of apical junctions in epithelia; K10D6.2A-C are worm-specific, with obvious homologs only in C. elegans; K10D6.2A-C are required for embryonic viability in mass RNAi assays; claudins are integral membrane proteins with four transmembrane sequences that are found in mammalian tight junctions (TJs), induce…
WBGene00010745	dod-17	K10D11.1
WBGene00010749		K10D11.5
WBGene00010755	vglu-2	K10G9.1
WBGene00010761		K10H10.5
WBGene00010772		K11D9.3
WBGene00010779		K11H3.2
WBGene00010834	mct-3	M03B6.2
WBGene00010871		M05B5.3
WBGene00010876		M05D6.3
WBGene00010915		M110.7
WBGene00010936	ztf-14	M163.2
WBGene00010969		R01E6.5
WBGene00010977		R02D5.3
WBGene00010980		R02D5.7
WBGene00011027		R05D7.2
WBGene00011114		R07E5.6
WBGene00011128		R07H5.8
WBGene00011171		R09E10.1
WBGene00011172		R09E10.2
WBGene00011173	acs-18	R09E10.3
WBGene00011203		R10E4.7
WBGene00011263		R13H4.5	This gene encodes a protein containing an F-box, a motif predicted to mediate protein-protein interactions either with homologs of yeast Skp-1p or with other proteins.
WBGene00011290		R102.3
WBGene00011330		T01D3.6
WBGene00011383		T02E9.5
WBGene00011425		T04B2.7
WBGene00011429		T04C12.7
WBGene00011436		T04F3.1
WBGene00011460	ttr-14	T05A10.3
WBGene00011466		T05C12.1
WBGene00011478		T05D4.5
WBGene00011487		T05E12.6
WBGene00011517	cgt-1	T06C12.10	cgt-1 encodes a transmembrane protein that is one of three C. elegans ceramide glucosyltransferases; by homology, CGT-1 is predicted to localize to the Golgi membrane and catalyze the transfer of glucose from UDP-glucose to ceramide to synthesize glucosylceramide, a glycosphingolipid precursor; although cgt-1 mutant worms show no obvious defects, animals doubly mutant for cgt-1 and cgt-3 arrest d…
WBGene00011522	srap-1	T06D8.1
WBGene00011537		T06E4.10	T06E4.10 encodes an uncharacterized protein that is proline- and alanine-rich and contains a predicted signal sequence; as loss of T06E4.10 results in no obvious defects, the precise role of its gene product in C. elegans development and/or behavior is not yet known.
WBGene00011554		T07A5.1
WBGene00011573	anmt-3	T07C12.9
WBGene00011622		T08G5.1
WBGene00011749	ssp-36	T13F2.12
WBGene00011790		T15H9.5
WBGene00011856		T20D3.2
WBGene00011911		T22B3.3
WBGene00011918		T22C1.8
WBGene00011919		T22C1.9
WBGene00011978		T24B8.4
WBGene00012010		T25B9.4
WBGene00012101	zip-10	T27F2.4
WBGene00012138		T28F4.3
WBGene00012143		T28H10.2
WBGene00012172		W01B6.5
WBGene00012173		W01B6.6
WBGene00012177	decr-1.2	W01C9.4
WBGene00012184	mnr-1	W01F3.1
WBGene00012191		W02A2.8
WBGene00012197		W02B8.1
WBGene00012223		W03C9.8
WBGene00012249		W04E12.4
WBGene00012306		W06F12.2
WBGene00012307		W06F12.3
WBGene00012345		W08E3.4
WBGene00012357		W09D6.4
WBGene00012467	arrd-8	Y17G7B.14
WBGene00012486		Y18D10A.21
WBGene00012592		Y38E10A.14	Y38E10A.14 encodes a novel protein.
WBGene00012627		Y38H6C.15
WBGene00012642		Y39A1A.2
WBGene00012664		Y39B6A.1
WBGene00012689		Y39B6A.30
WBGene00012759	sup-1	Y41C4A.13	sup-1 encodes a novel, single-pass transmembrane protein; sup-1 was identified as an allele-specific dominant suppressor of unc-17(e245); unc-17 encodes a synaptic vesicle acetylcholine transporter and the e245 missense mutation results in substitution of arginine for glycine in the ninth transmembrane domain and reduced levels of UNC-17 protein; sup-1 is defined by several alleles that all behav…
WBGene00012786		Y43C5B.3
WBGene00012812		Y43F8B.1
WBGene00012946		Y47H9B.2
WBGene00013070		Y51A2B.6
WBGene00013073	hmit-1.1	Y51A2D.4	hmit-1.1 encodes one of three C. elegans proton (H+)-dependent myo-inositol transporters; loss of hmit-1.1 activity via large-scale RNAi result in no obvious abnormalities but by homology, HMIT-1.1 is predicted to function as a plasma membrane protein required for the regulated uptake of myo-inositol and thus potentially for regulation of cell signaling and intracellular osmolarity.
WBGene00013079	ttr-26	Y51A2D.11
WBGene00013087		Y51B9A.5
WBGene00013138		Y53C10A.10
WBGene00013142		Y53C12A.7
WBGene00013165		Y53F4B.19
WBGene00013169		Y53F4B.23
WBGene00013175		Y53F4B.36
WBGene00013186		Y53H1C.3
WBGene00013190		Y54E2A.5
WBGene00013292		Y57G11A.4
WBGene00013303		Y57G11C.5
WBGene00013304		Y57G11C.6
WBGene00013318		Y57G11C.23
WBGene00013321		Y57G11C.31
WBGene00013429		Y66D12A.3
WBGene00013452		Y67A10A.3
WBGene00013499		Y70G10A.3
WBGene00013556		Y75B8A.23
WBGene00013575	acs-5	Y76A2B.3
WBGene00013650		Y105C5B.9
WBGene00013657		Y105C5B.18
WBGene00013696		Y106G6A.4
WBGene00013700		Y106G6D.3
WBGene00013701		Y106G6D.4
WBGene00013747	spe-19	Y113G7A.10	spe-19 is predicted to encode a novel single-pass transmembrane protein with no significant similarity to any other gene product; spe-19 is required for hermaphrodite spermiogenesis or sperm activation but not for male-derived sperm activation (sperm activation is the morphogenesis of a round non-motile spermatid to an amoeboid crawling sperm); however, spe-19 mutant hermaphrodite spermatids can …
WBGene00013800		Y116A8C.23
WBGene00013811		Y116A8C.38
WBGene00013823		Y116F11B.7
WBGene00013887	nspa-5	ZC412.6
WBGene00013900	ugt-18	ZC443.5
WBGene00013901	ugt-16	ZC443.6
WBGene00013902		ZC455.1
WBGene00013923	ghi-1	ZK20.1	ghi-1 encodes a secreted protein that is a member of a family of lipid and lipopolysaccharide-binding proteins; in conjunction with flr-2, which encodes the sole c. elegans glycoprotein hormone alpha subunit, ghi-1 activity is required for regulation of defecation cycle periods; GHI-1 physically interacts with FLR-2; ghi-1 is expressed in body wall muscles and the posterior intestine.
WBGene00013978		ZK507.1
WBGene00013979		ZK507.3
WBGene00014001	pyk-2	ZK593.1	pyk-2 encodes one of two C. elegans pyruvate kinases; large-scale expression studies show that pyk-2 is expressed in the larval and adult intestine.
WBGene00014048		ZK666.8
WBGene00014062		ZK673.6
WBGene00014082		ZK795.2
WBGene00014116		ZK858.2
WBGene00014121		ZK858.8
WBGene00014127		ZK892.3
WBGene00014156		ZK930.6
WBGene00014168		ZK945.6
WBGene00014174		ZK970.8
WBGene00014179		ZK1010.5
WBGene00014238		ZK1225.4
WBGene00014239		ZK1225.5
WBGene00014240	htas-1	ZK1251.1
WBGene00014997		AC7.3
WBGene00015026		B0207.1
WBGene00015030		B0207.7
WBGene00015032		B0207.9
WBGene00015034		B0207.11	B0207.11 encodes a nematode-specific protein probably required for a normally high ovulation rate; B0207.11 has no obvious non-nematode homologs, but does have a putative N-terminal coiled-coil domain and an SH2 motif, and is is paralogous to four other C. elegans proteins (F42G4.6, F44F4.10, T08G11.2, and Y81G3A.1); B0207.11(tm322) hermaphrodites show abnormal egg-laying, retaining significantly…
WBGene00015047	faah-1	B0218.1	faah-1 encodes a putative fatty acid amide hydrolase enzyme and is orthologous to human fatty acid amide hydrolase (FAAH); faah-1 is involved in regulating N-acylethanolamines (NAEs), which are lipid-derived signalling molecules, reduced levels of which, under dietary restriction, result in increased lifespan; faah-1 functions to hydrolyse N-acylethanolamines (NAEs) like eicosapentaenoyl ethanola…
WBGene00015049		B0218.5
WBGene00015055	pitr-3	B0222.3
WBGene00015106		B0280.11
WBGene00015148	hpo-28	B0336.11
WBGene00015165		B0361.11
WBGene00015169		B0403.5
WBGene00015198	clec-2	B0454.7
WBGene00015210		B0496.1
WBGene00015241		B0524.2
WBGene00015244		B0524.5
WBGene00015258		B0554.5
WBGene00015262		B0563.5
WBGene00015287	osta-1	C01B12.4
WBGene00015295	acl-12	C01C10.3
WBGene00015305		C01G5.3
WBGene00015306		C01G5.4
WBGene00015342		C02E7.10
WBGene00015348		C02F5.5
WBGene00015511		C06A6.7
WBGene00015574	irg-1	C07G3.2	irg-1 encodes a protein containing a conserved DUF1768 domain, a domain of unknown function found as a stand-alone domain in bacterial and bacteriophage proteins as well as fused to proteins involved in riboflavin biosynthesis in bacteria and plants; irg-1 expression is induced in response to infection with pathogenic Pseudomonas aeruginosa, in a manner independent of the p38 MAPK pathway, but de…
WBGene00015613		C08F1.10
WBGene00015627		C09B9.2
WBGene00015630		C09B9.7
WBGene00015660	catp-3	C09H5.2
WBGene00015695	ugt-26	C10H11.6
WBGene00015696		C10H11.7
WBGene00015713		C12D12.1
WBGene00015765		C14C11.1
WBGene00015794		C15F1.1
WBGene00015857		C16D9.1
WBGene00015897	nhr-156	C17E7.1
WBGene00015908		C17F3.3
WBGene00015917		C17G10.3
WBGene00015933		C17H12.8
WBGene00015934	ceh-48	C17H12.9	ceh-48 encodes a ONECUT class CUT homeobox protein with a single N-terminal cut domain; the cut domain may be a compact DNA-binding domain composed of alpha helices; CEH-48 is strongly affiliated with, and may be orthologous to, Drosophila ONECUT and mammalian HNF6 proteins; ceh-48 has no obvious function in mass RNAi assays.
WBGene00015937		C17H12.12
WBGene00015944		C18A3.7
WBGene00015949		C18A11.3
WBGene00015956		C18B2.5
WBGene00015987		C18G1.9
WBGene00015992		C18H2.5
WBGene00016006	fln-2	C23F12.1
WBGene00016010		C23G10.1
WBGene00016053		C24D10.1
WBGene00016054		C24D10.2
WBGene00016083		C25A8.2
WBGene00016147	cyp-32A1	C26F1.2
WBGene00016153		C27A2.5
WBGene00016161		C27D6.3
WBGene00016204	gsto-1	C29E4.7	gsto-1 encodes an experimentally verified thiol oxidoreductase and dehydroascorbate reductase, required for normal stress resistance; formally, GSTO-1 is an omega-class glutathione transferase (GST; EC 2.5.1.18), but it has little activity in vitro on classic GST substrates; GSTO-1 is expressed in postembryonic intestine; gsto-1(RNAi) induces hypersensitivity to heat-, arsenite-, juglone-, paraqu…
WBGene00016212		C29F5.3	C29F5.3 encodes a cytidine deaminase; by homology the product of C29F5.3 is predicted to function in deamination of cytidine to uridine.
WBGene00016264		C30F12.5
WBGene00016285		C31B8.12
WBGene00016288		C31H1.5
WBGene00016351		C33F10.1
WBGene00016403	grsp-3	C34D4.11
WBGene00016416		C34F11.5
WBGene00016420		C34G6.3
WBGene00016441		C35D10.3
WBGene00016461		C35E7.9
WBGene00016612		C43G2.3
WBGene00016659		C45B2.2
WBGene00016670	ilys-3	C45G7.3
WBGene00016698		C46A5.1
WBGene00016730		C46H11.6
WBGene00016742		C48B6.4
WBGene00016752		C48E7.7
WBGene00016753	oac-9	C48E7.8
WBGene00016765		C49C8.1
WBGene00016769		C49C8.5
WBGene00016785		C49G7.7
WBGene00016807		C50D2.3
WBGene00016838		C50F2.4
WBGene00016845		C50F7.5
WBGene00016872	dop-4	C52B11.3
WBGene00016953		C55C3.3
WBGene00016954		C55C3.4
WBGene00016956		C55C3.6
WBGene00016963		C56C10.6
WBGene00016997	cebp-1	D1005.3	cebp-1 encodes a bZip domain-containing protein that is a member of the CCAAT/enhancer-binding proteins (C/EBP) subfamily of bZip proteins; in C. elegans, CEBP-1 functions together with a DLK-1 signaling pathway to effect axon regeneration after laser axotomy in adult neurons; cebp-1 protein and mRNA are located in synapses and axons, and translation of axonal cebp-1 mRNA is upregulated via the D…
WBGene00017112		E03H12.5
WBGene00017175	irld-3	F02C9.4
WBGene00017336	ugt-41	F10D2.11
WBGene00017384		F11G11.4
WBGene00017430	bcl-11	F13H6.1
WBGene00017565	ddo-2	F18E3.7	ddo-2 encodes a D-aspartate oxidase (DASPO), paralogous to DDO-1 and DDO-3; recombinant DDO-2 protein has DASPO acvitity on acidic D-amino acid substrates (e.g., D-aspartate, D-glutamate, or N-methyl-D-aspartate/NMDA), with highest catalytic efficiency on D-aspartate or D-glutamate; ddo-2 is required for viability in mass RNAi assays.
WBGene00017600	ttr-10	F19F10.4
WBGene00017636		F20D6.6
WBGene00017647		F20H11.4
WBGene00017663		F21D12.3
WBGene00017698		F22B7.9	F22B7.9 encodes a predicted methyltransferase; F22B7.9 reporter fusions are expressed in the intestine.
WBGene00017789		F25E5.8
WBGene00017802		F26A1.3
WBGene00017815		F26B1.1
WBGene00017817		F26B1.5
WBGene00017836		F26F12.5
WBGene00017892		F28B4.3
WBGene00017904	lim-8	F28F5.3	lim-8 encodes proteins containing one PDZ and one LIM domain; in vitro binding and yeast two-hybrid assays indicate that LIM-8 can physically interact with myosin heavy chain A (MYO-3) as well as with UNC-96 and UNC-97, suggesting that LIM-8 is part of a structural component that links membrane attachment proteins to myosin thick filaments; lim-8(RNAi) in a hypersensitive rrf-3 background results…
WBGene00018001		F33D11.2
WBGene00018068		F35H10.2
WBGene00018080		F36A4.1
WBGene00018081		F36A4.2
WBGene00018082		F36A4.3
WBGene00018087		F36D4.1
WBGene00018119		F36H12.3
WBGene00018120		F36H12.4
WBGene00018121		F36H12.5
WBGene00018127		F36H12.14
WBGene00018134		F37A4.4
WBGene00018158	comp-1	F37E3.3
WBGene00018162	nspb-3	F38A5.5
WBGene00018163		F38A5.6
WBGene00018167	nspb-4	F38A5.10
WBGene00018178		F38E1.3
WBGene00018188		F38E9.6
WBGene00018235		F40E12.2
WBGene00018237	drd-2	F40F4.6
WBGene00018261	cyp-33C5	F41B5.3
WBGene00018268		F41C3.2
WBGene00018296		F41F3.1
WBGene00018301		F41G3.5
WBGene00018315		F41H10.2
WBGene00018347		F42C5.5
WBGene00018350	ifo-1	F42C5.10
WBGene00018358		F42G8.7
WBGene00018360	irld-8	F42G8.9
WBGene00018471		F45E4.6
WBGene00018505		F46F5.14
WBGene00018507		F46F5.16
WBGene00018528		F47B3.4
WBGene00018548	clec-79	F47C12.4
WBGene00018646	mul-1	F49F1.6	mul-1 encodes a mucin-like protein containing a signal sequence and several ShK toxin domains; expression and phenotypic analyses suggest that mul-1 plays a role in response to stressors such as ionizing radiation, heavy metals, and bacterial infection; induction of mul-1 in response to ionizing radiation requires the ELT-2 GATA transcription factor and the p38 MAPK signaling pathway.
WBGene00018694		F52E1.5
WBGene00018725	kreg-1	F53A9.2	F53A9.2 encodes a novel protein containing polyhistidine stretches; F53A9.2 activity is required for the stress response to copper ion, and in that pathway, is a downstream target of the FOS-1 transcription factor that binds directly to the F53A9.2 promoter; an F53A9.2 promoter fusion is weakly expressed in the intestine, but expression is upregulated in the intestine following exposure to copper…
WBGene00018773		F53G12.8
WBGene00018789		F54C1.1
WBGene00018840		F54H5.3
WBGene00018895		F55F8.7
WBGene00018951		F56C9.7	F56C9.7 encodes a protein containing a DUF1261 (Domain of unknown function 1261) domain that is conserved amongst nematodes; loss of F56C9.7 activity results in decreased intestinal dipeptide transport and slightly increased fat storage; loss of F56C9.7 activity in a bar-1 mutant background also results in developmental variation; large-scale expression studies indicate that F56C9.7 is expressed …
WBGene00018971	clec-67	F56D6.2	clec-67 encodes a C-type lectin; clec-67 expression is upregulated in response to bacterial infection; clec-67 is expressed in the intestine and its expression is regulated by the ELT-2 GATA transcription factor.
WBGene00018980		F56F4.3
WBGene00019015		F57F4.1
WBGene00019030	exc-6	F58B6.2
WBGene00019062		F58F12.2
WBGene00019084		F59A6.2
WBGene00019086		F59A6.4
WBGene00019096	cysl-4	F59A7.9
WBGene00019111		F59E11.5
WBGene00019166	tat-2	H06H21.10	tat-2 encodes one of six C. elegans subfamily IV P-type ATPase that, by sequence similarity, is proposed to function as an aminophospholipid translocase (flippase); genetic analyses show that tat-2 has two distinct functions in lipid metabolism: 1) tat-2 is essential for reproductive growth under conditions of sterol deprivation, and 2) TAT-2 activity in the intestine plays a role in regulating m…
WBGene00019185		H10E21.5
WBGene00019216		H20J04.1
WBGene00019229	ipla-5	H23L24.2	ipla-5 encodes a phospholipase A2.
WBGene00019248		H27M09.5
WBGene00019257	dhhc-13	H32C10.3
WBGene00019260		H34I24.1
WBGene00019262	dmsr-12	H34P18.1
WBGene00019298		K02D7.1	K02D7.1 is orthologous to the human gene PURINE NUCLEOSIDE PHOSPHORYLASE (NP; OMIM:164050), which when mutated leads to disease.
WBGene00019327	zip-2	K02F3.4	zip-2 encodes a bZIP transcription factor; ZIP-2 activity is required for regulating one branch of the immune response pathway that responds to infection by virulent strains of the bacterial pathogen Pseudomonas aeruginosa; specifically, ZIP-2 is required for inducing expression of a subset of infection response genes, including irg-1 and irg-2, and for full resistance to P. aeruginosa infection.
WBGene00019337		K02F6.3
WBGene00019405		K05F1.1
WBGene00019407		K05F1.5
WBGene00019410		K05F1.9
WBGene00019426	cutl-16	K06A1.3
WBGene00019449		K06H6.1
WBGene00019450		K06H6.2
WBGene00019489		K07E1.1
WBGene00019501		K07E12.2
WBGene00019561		K09C6.7
WBGene00019586		K09F6.3
WBGene00019617		K10C2.1
WBGene00019660		K11H12.4
WBGene00019718		M01H9.2
WBGene00019773		M04G7.2
WBGene00019780		M60.4
WBGene00019783		M70.1
WBGene00019785		M70.3
WBGene00019810		R01H2.2
WBGene00019812		R01H2.4
WBGene00019846	gpx-7	R03G5.5
WBGene00019912		R06B10.1
WBGene00019920	acs-15	R07C3.4
WBGene00019950	clec-175	R08C7.6
WBGene00019951		R08C7.8
WBGene00019980	chil-14	R09B5.12
WBGene00020003		R11E3.1
WBGene00020007		R11F4.1	The R11F4.1 gene encodes a putative glycerol kinase and is orthologous to human glycerol kinase (GK); glycerol kinase catalyses the phosphorylation of glycerol to glycerol-3 phosphate; in elegans, glycerol kinase is enriched in the dauer stage and is one of several genes involved in energy metabolism that are upregulated, when worms are grown in a nutrient deficient medium.
WBGene00020009		R11F4.3
WBGene00020049	ttr-8	R13A5.6	R13A5.6 encodes a protein containing a predicted signal sequence followed by a transthyretin-like domain; the product of R13A5.6 belongs to a family of apparently nematode-specific proteins whose function is not yet known; an R13A5.6::GFP promoter fusion directs expression outside of the nervous system.
WBGene00020053		R13A5.11
WBGene00020104		R148.5
WBGene00020116	moa-1	R155.2
WBGene00020117		R155.3
WBGene00020195		T03G6.3	T03G6.3 encodes a protein homologous to human ENPP6 (nucleotide pyrophosphatase/phosphodiesterase 6); T03G6.3 fusion proteins are expressed in body wall and vulval muscles and localize dynamically to the I-bands of bodywall muscle sarcomeres; T03G6.3 activity is required for wild-type levels of PGL-1::GFP in P granules of F1 embryos.
WBGene00020223		T05A7.6
WBGene00020265	fbxa-196	T05H4.2	This gene encodes a protein containing an F-box, a motif predicted to mediate protein-protein interactions either with homologs of yeast Skp-1p or with other proteins; this gene's encoded protein also contains an FTH/DUF38 motif, which may also mediate protein-protein interaction.
WBGene00020293	nep-20	T06D4.4	T06D4.4 encodes a neprilysin; neprilysins are thermolysin-like zinc metallopeptidases, found on the outer surface of animal cells, that negatively regulate small signalling peptides (e.g., enkephalin, tachykinin, insulin, and natriuretic peptides) by cleaving them; T06D4.4 has no clear orthologs in other organisms.
WBGene00020326	math-38	T07H3.3
WBGene00020340		T08B1.1
WBGene00020350		T08B2.12
WBGene00020370		T08H10.3
WBGene00020372		T09A12.1
WBGene00020435		T11F8.4
WBGene00020531		T15B12.2
WBGene00020534	fbxc-49	T16A1.3
WBGene00020559	best-17	T19C3.1
WBGene00020582	oig-8	T19D12.7
WBGene00020583		T19D12.9
WBGene00020609		T20D4.3
WBGene00020611		T20D4.5
WBGene00020617		T20D4.11
WBGene00020659		T21G5.1
WBGene00020662		T21H3.1
WBGene00020713		T23B3.5
WBGene00020732		T23E7.2
WBGene00020786		T25B2.2
WBGene00020788	nep-22	T25B6.2	nep-22 encodes two isoforms of a neprilysin; neprilysins are thermolysin-like zinc metallopeptidases, found on the outer surface of animal cells, that negatively regulate small signalling peptides (e.g., enkephalin, tachykinin, insulin, and natriuretic peptides) by cleaving them; NEP-22 is orthologous to Ac-mep-1, a gut luminal neprilysin which is specifically expressed in the adult life stage of…
WBGene00020817		T25G12.11
WBGene00020860	nspd-10	T27C10.7
WBGene00020890	fbxa-202	T28C12.3	This gene encodes a protein containing an F-box, a motif predicted to mediate protein-protein interactions either with homologs of yeast Skp-1p or with other proteins; this gene's encoded protein also contains an FTH/DUF38 motif, which may also mediate protein-protein interaction.
WBGene00020914	sulp-6	W01B11.2	sulp-6 encodes one of eight C. elegans members of the sulfate permease family of anion transporters; by homology, SULP-6 is predicted to function as an anion transporter that regulates cellular pH and volume via transmembrane movement of electrolytes and fluids; a sulp-6::GFP transcriptional fusion is expressed in the posterior intestine.
WBGene00020966		W03A5.1
WBGene00020984		W03D8.1
WBGene00020985		W03D8.2
WBGene00020987		W03D8.5
WBGene00020989		W03D8.8
WBGene00020991		W03D8.10
WBGene00021006	dct-9	W03F11.3
WBGene00021007		W03F11.4
WBGene00021010		W03G1.2
WBGene00021016		W03G9.5
WBGene00021036		W05F2.4
WBGene00021068		W06H8.6
WBGene00021080		W08A12.3
WBGene00021083		W08E12.2
WBGene00021096		W08F4.7
WBGene00021110		W09C3.2
WBGene00021157		Y4C6B.3
WBGene00021207		Y18H1A.1
WBGene00021379		Y37E11B.7
WBGene00021382		Y37F4.1
WBGene00021386		Y37F4.5
WBGene00021396	cutl-24	Y38C1AA.5
WBGene00021457		Y39F10C.1
WBGene00021491	comt-4	Y40B10A.6
WBGene00021518	hpo-6	Y41D4B.16
WBGene00021621		Y47D7A.9
WBGene00021678		Y48G1C.5
WBGene00021702		Y48G9A.9
WBGene00021878		Y54G2A.13
WBGene00021908		Y55B1AR.4
WBGene00021909		Y55B1BL.1
WBGene00021969		Y57G7A.6
WBGene00021996		Y59E9AL.6
WBGene00022064		Y67D8B.5
WBGene00022085		Y69A2AR.14
WBGene00022162		Y71G12B.27
WBGene00022288		Y75B7B.1
WBGene00022349		Y82E9BR.17
WBGene00022382		Y94H6A.10
WBGene00022385		Y95B8A.4
WBGene00022391		Y95B8A.12	Y95B8A.12 encodes a predicted Rho guanine nucleotide exchange factor.
WBGene00022397		Y97E10AR.2
WBGene00022467		Y119C1B.1
WBGene00022498	hsd-2	ZC8.1	The ZC8.1 gene encodes a homolog of the human gene 3BH1, which when mutated leads to giant cell hepatitis (OMIM:231100).
WBGene00022499	set-30	ZC8.3	set-30 encodes a divergent ortholog of human SMYD1 (OMIM:606846), SMYD2 (OMIM:610663), and SYMD3 (OMIM:608783); SET-30 is paralogous to SET-10, SET-14, and SET-18; neither set-30(gk314) nor set-30(RNAi) have any obvious phenotypes.
WBGene00022530		ZC155.2
WBGene00022542		ZC190.8
WBGene00022589		ZC317.6
WBGene00022597		ZC395.5
WBGene00022617		ZC477.2
WBGene00022627		ZC513.2
WBGene00022628		ZC513.3
WBGene00022643		ZK6.8
WBGene00022644	dod-19	ZK6.10
WBGene00022645		ZK6.11
WBGene00022652		ZK84.5
WBGene00022706		ZK354.3
WBGene00022707		ZK354.6
WBGene00022708		ZK354.7
WBGene00022888	rnh-1.1	ZK1290.6	rnh-1.1 is one of four C. elegans genes that can encode an RNase H ribonuclease; when expressed in vitro, RNH-1.1 exhibits RNase H activity; rnh-1.1 transcripts are expressed from the L3 larval stage through adulthood.
WBGene00022890	fbxa-224	ZK1290.9	fbxa-224 encodes a protein containing an F-box, a motif predicted to mediate protein-protein interactions either with homologs of yeast Skp-1p or with other proteins; this gene's encoded protein also contains an FTH/DUF38 motif, which may also mediate protein-protein interaction.
WBGene00023408	cex-2	T09A5.1
WBGene00023424		C53D6.10
WBGene00023451	mlc-7	K08E3.10
WBGene00023490		F36A2.14
WBGene00044003		Y41E3.18
WBGene00044005		F37C12.18
WBGene00044062	snb-6	T14D7.3
WBGene00044070	set-18	T22A3.4	set-18 encodes, by alternative splicing, two isoforms of a divergent ortholog of human SMYD1 (OMIM:606846), SMYD2 (OMIM:610663), and SYMD3 (OMIM:608783); SET-18 is paralogous to SET-10, SET-14, and SET-30.
WBGene00044122		T28B8.6
WBGene00044158		Y53C12A.8
WBGene00044178		C30G7.4
WBGene00044205		T13F3.8
WBGene00044261		Y87G2A.20
WBGene00044300		D1022.9
WBGene00044312		K04C2.8
WBGene00044333		C01G12.13
WBGene00044347		Y71G12B.30
WBGene00044393		ZK1248.20
WBGene00044474		F56D6.12
WBGene00044611		T27A3.8
WBGene00044763		ZK688.12
WBGene00044771		T23E7.5
WBGene00044979		Y41E3.19
WBGene00045036		K08E4.7
WBGene00045060		F55B11.7
WBGene00045239		Y49E10.29
WBGene00045247		F54H12.8
WBGene00045265		K10C2.8
WBGene00045271		F07G6.10
WBGene00045355		D1086.17
WBGene00050879		D1081.11
WBGene00050916		F55F10.3
WBGene00050956		C14A6.13
WBGene00077548		F21C3.7
WBGene00077569		F53F4.18
WBGene00077685		C04F12.12
WBGene00077699		C45B11.8
WBGene00077761	zip-9	F17C11.17
WBGene00019555		K09C6.1	This gene is dead. Merged into -> K09C6.2
WBGene00020734		T23F2.1	This gene is dead. Merged into -> bus-8
WBGene00022777		ZK616.7	This gene is dead. Merged into -> ZK616.8
WBGene00045064		C27H2.5	This gene is dead. Merged into -> Y37A1A.4
WBGene00050909		Y43F8B.16	This gene is dead. Merged into -> Y43F8B.1
WBGene00019375		K04A8.3	This gene is dead. Merged into -> twk-10
WBGene00009845		F48F5.1	This gene is dead. Merged into -> F48F5.2
WBGene00018147		F37C4.7	This gene is dead. Merged into -> F37C4.8
WBGene00015384		C03B8.1	This gene is dead. Merged into -> C03B8.3
WBGene00019336		K02F6.2	This gene is dead. Merged into -> K02F6.3

## Sheet: Up_hyl-2G (741)
Table S3 Transcripts upregulated in hyl-2 but not N2 animals fed a glucose diet
WormBase Gene ID	Gene Name	Gene ID	Gene > Brief Description
WBGene00000029	abu-6	C03A7.7	abu-6 encodes a transmembrane protein with a predicted signal sequence, a glutamine/asparagine-rich domain and multiple cysteine-rich repeats (DUF139); abu-6 is a member of a paralogous group of genes whose expression is transcriptionally up-regulated during times of cuticle synthesis, such as during late embryogenesis and during the molts; abu-6 expression is induced by blockage of the unfolded-…
WBGene00000030	abu-7	C03A7.8	abu-7 encodes a transmembrane protein with a predicted signal sequence, a glutamine/asparagine-rich domain and multiple cysteine-rich repeats (DUF139); abu-7 expression is induced by blockage of the unfolded-protein response in the endoplasmic reticulum, and ABU-7 may help protect the organism from damage by improperly folded nascent protein.
WBGene00000031	abu-8	C03A7.14	abu-8 encodes a transmembrane protein with a predicted signal sequence, a glutamine/asparagine-rich domain and multiple cysteine-rich repeats (DUF139); abu-8 expression is induced by blockage of the unfolded-protein response in the endoplasmic reticulum, and ABU-8 may help protect the organism from damage by improperly folded nascent protein.
WBGene00000051	acr-12	R01E6.4	acr-12 encodes a nicotinic acetylcholine receptor (nAChR) alpha subunit that is a member of the ACR-8-like group of C. elegans nAChR subunits; as an nAChR subunit, ACR-12 is predicted to mediate fast excitatory neurotransmission, however loss of acr-12 activity via mutation or RNAi results in no obvious defects; ACR-12 copurifies with UNC-29 and LEV-1, suggesting that ACR-12 can form receptors wi…
WBGene00000065	act-3	T04C12.4	act-3 encodes an invertebrate actin, highly similar to ACT-1, ACT-2, and ACT-4, that functions in body wall muscle; act-3 functions with two other action isoforms, act-1 and act-2, to control cytoplasmic microfilament function in the early embryo.
WBGene00000138	amx-2	B0019.1
WBGene00000165	aps-3	Y48G8AL.14	aps-3 encodes an adaptin orthologous to the sigma3 subunit of the heterotetrameric adaptor protein complex 3 (AP-3); by homology, APS-3 is predicted to play a role in intracellular membrane trafficking and specifically, may be involved in transport of lysosomal membrane proteins from tubular sorting endosomes to lysosomes; loss of aps-3 activity via large-scale RNAi screens in the sensitized rrf-…
WBGene00000220	atf-2	K08F8.2	atf-2 encodes a cAMP-dependent transcription factor paralogous to CES-2, a bZip-like transcription factor that plays a key role in regulation of apoptosis; atf-2 activity is required for excretory duct cell development and essential for embryonic development; in regulating excretory duct cell development, ATF-2 controls expression of lin-48; in vitro, ATF-2 binds the regulatory regions of LIN-48 …
WBGene00000221	atf-5	T04C10.4	atf-5 encodes a homolog of the mammalian bZIP transcription factors ATF4 and ATF5, analogous to GCN4 in S. cerevisiae; like like ATF4 and GCN4, atf-5 has an extensive 5' UTR with one 37-residue uORF; ATF4 is poorly translated in unstressed cells but well-translated during ER stress, amino acid starvation, or arsenite treatment; possibly atf-5 is also translationally regulated in a way similar to …
WBGene00000255	bli-5	F45G2.5	bli-5 encodes a protease inhibitor that affects the integrity of the cuticle and the development of the bursa in the adult male.
WBGene00000263		F23H11.5	F23H11.5 is involved in body morphogenesis, embryo development, lipid storage, nematode larval development and reproduction; F23H11.5 is expressed in the pharyngeal muscle cell, hypodermis, and the intestine.
WBGene00000281	cah-3	K05G3.3	cah-3 encodes a putative carbonic anhydrase, closely similar to its paralog CAH-5; cah-3 is expressed in intestine and head (including neurons) of L3 larvae through adults, and its transcription is moderately stimulated by DBL-1 and SMA-2; CAH-3 is bound by CKU-80 in two-hybrid assays, but has no obvious function in mass RNAi assays.
WBGene00000371	cco-1	F26E4.9	cco-1 encodes the ortholog of the nuclear-encoded cytochrome c oxidase-1 subunit Vb/COX4, a component of the electron transport chain in mitochondria; knock-down of cco-1 via RNA interference in specific tissues like body wall muscle decreases life span, whereas knock-down in the nervous system and intestine increases life-span; the effects of cco-1 on life span indicate that the electron transpo…
WBGene00000372	cyp-13A7	T10B9.10	cyp-13A7 encodes a homolog of cytochrome P450 proteins; these proteins are membrane proteins with a heme prosthetic group that catalyze the synthesis of steroid hormones (and bile salts), and also detoxify foreign substances (xenobiotic compounds); loss of cyp-13A7 activity in large-scale RNAi screens results in uncoordinated locomotion and decreased and/or slow growth; a cyp-13A7::gfp promoter f…
WBGene00000389	cdc-25.4	R05H5.2	a homolog of dual specificity phosphatase Cdc25.
WBGene00000399	cdh-7	R05H10.6	cdh-7 encodes a protein that contains a cadherin domain.
WBGene00000402	cdh-10	C45G7.5	cdh-10 encodes a member of the cadherin superfamily.
WBGene00000478	cfz-2	F27E11.3	cfz-2 encodes one of four C. elegans Frizzled homologs, integral membrane proteins that contain an external cysteine-rich domain (CRD) and seven transmembrane domains and that function in a wide variety of species as receptors for Wnt glycoprotein signaling molecules; CFZ-2 activity is required for cell migration and for vulval development.
WBGene00000512	ckb-2	B0285.9	ckb-2 encodes an isoform of choline kinase whose activity has been verified in vitro; CKB-1 through CKB-4 comprise a related group ('B') of choline kinases; purified CKB-2 has a strong preference for choline over ethanolamine, a specific activity of 2.4 micromol/min/mg protein and a pH optimum near 10.
WBGene00000516	cki-1	T05A6.1	cki-1 encodes a homolog of the mammalian cyclin-dependent kinase inhibitor p27/KIP1 that is required for the arrest of cell division in larval blast lineages, dauer larvae and starved L1 larvae; excess CKI-1 expression prematurely stops cell division while cki-1(RNAi) induces extra cell divisions, indicating that CKI-1 quantitatively regulates the amount of mitosis in postembryonic worms.
WBGene00000524	clc-3	ZK563.4	clc-3 encodes a claudin homolog that may regulate ion channels; CLC-3 is worm-specific, with a highly divergent sequence weakly similar to mammalian voltage-dependent calcium channel gamma subunits that are known or suspected to prevent epilepsy in vivo (e.g., stargazin; MGI:1316660); claudins are integral membrane proteins with four transmembrane sequences that are found in mammalian tight junct…
WBGene00000603	col-14	C46A5.3	col-14 encodes a collagen protein that affects vulval morphology in a large-scale RNAi screen; mRNA expressed in embryos and transcript levels peak during each larval stage.
WBGene00000609	col-20	F11G11.11	col-20 encodes a collagen; its expression pattern and mutant phenotypes are unknown.
WBGene00000610	col-33	F36A4.6	col-33 encodes a predicted cuticular collagen; by homology, col-33 is predicted to play a role in cuticle biosynthesis and regulation of body size and morphogenesis; however, as loss of col-33 activity via large-scale RNAi screens does not result in any obvious abnormalities, the precise role of COL-33 in C. elegans development and/or behavior is not yet known.
WBGene00000623	col-46	Y18H1A.13	col-46 encodes a cuticle collagen.
WBGene00000631	col-54	F33D11.3
WBGene00000644	col-68	C50D2.4
WBGene00000645	col-69	K01A2.7
WBGene00000666	col-91	F09G8.6	col-91 encodes a cuticle collagen; loss of col-91 via large-scale RNAi results in no obvious defects.
WBGene00000674	col-99	F29C4.8
WBGene00000677	col-103	F56B3.1	col-103 encodes a collagen.
WBGene00000680	col-106	Y77E11A.15	col-106 encodes a predicted cuticular collagen.
WBGene00000691	col-117	T28C6.4
WBGene00000693	col-119	C53B4.5
WBGene00000702	col-128	F12F6.9
WBGene00000704	col-130	F08G5.4
WBGene00000705	col-131	C39E9.3
WBGene00000713	col-140	F26F12.1
WBGene00000729	col-156	F57B7.3
WBGene00000741	col-168	T10E10.1
WBGene00000743	col-170	T10E10.6
WBGene00000747	col-174	F46C8.2
WBGene00000749	col-176	ZC373.7
WBGene00000754	col-181	W03G11.1	col-181 is homologous to the human gene PRO ALPHA 1(I) COLLAGEN (COL1A1; OMIM:120150), which when mutated leads to osteogenesis imperfecta.
WBGene00000757	col-184	F15A2.1
WBGene00000882	cyn-6	F42G9.2	cyn-6 encodes a cyclophilin most similar to human secreted cyclophilin type B isoforms that is functional when expressed in E. coli; it is expressed in the intestine.
WBGene00000893	cyn-17	ZC250.1
WBGene00000902	daf-6	F31F6.5	daf-6 encodes a Patched-related protein; daf-6 is required for amphid channel morphogenesis and thus, also for normal morphology of the outer labial sensilla; specifically, daf-6 is required for restricting the amphid sensory compartment diameter; daf-6 mutants display defects in several neuron-mediated functions including dauer larvae formation, chemotaxis, osmotic avoidance, male mating, negati…
WBGene00000903	daf-7	B0412.2	daf-7 encodes a member of the transforming growth factor beta superfamily; in C. elegans, DAF-7 functions as part of a signaling pathway that interprets environmental conditions to regulate energy-balance pathways that affect dauer larval formation, fat metabolism, egg laying, pathogen avoidance behavior, and feeding behavior; daf-7 reporter gene fusions are expressed in the ASI, ADE, and OLQ neu…
WBGene00000920	daf-28	Y116F11B.1	daf-28 encodes a beta-type insulin, mostly similar to INS-4 and INS-6 and homologous to human insulin; DAF-28 inhibits dauer formation; daf-28 mutants arrest as dauers and have downregulated signals through the DAF-2/insulin pathway; in young animals, daf-28 is expressed in ASI and ASJ neurons, which regulate dauer formation; in older animals, daf-28 expression spreads to other head neurons and t…
WBGene00000928	dao-2	M03A1.7	dao-2 encodes a (putatively) secreted protein with a DB module; dao-2 is down-regulated in daf-2 mutant adults by comparison with normal adults, and thus may be involved in dauer formation.
WBGene00000929	dao-3	K07E3.3	dao-3 encodes a protein containing tetrahydrofolate dehydrogenase/cyclohydrolase catalytic and NAD(P)-binding domains; by similarity to mammalian enzymes, DAO-3 is predicted to function in one-carbon unit metabolism and thus, in amino acid and nucleotide biosynthesis; dao-3 expression appears to be regulated by daf-2-mediated insulin signaling: microarray experiments suggest that it is upregulate…
WBGene00000973	dhs-9	Y32H12A.3	dhs-9 encodes a member of the short-chain dehydrogenases/reductases family (SDR).
WBGene00000978	dhs-15	R05D8.10	dhs-15 encodes a member of the short chain dehydrogenase/reductase family.
WBGene00000992	dhs-29	F27D9.6
WBGene00001072	dpy-10	T14B4.7	A cuticle collagen protein that afffects body morphology and movement and genetically interacts with the sqt-1 collagen gene.
WBGene00001077	dpy-18	Y47D3B.10	dpy-18 encodes a catalytic alpha subunit of collagen prolyl 4-hydroxylase (P4H) orthologous to human P4H alpha (I) isoform (OMIM: 176710), an alpha subunit of prolyl-4-hydroxylase which is a procollagen modifying enzyme required for exoskeleton formation, morphogenesis and maintenance of body shape; dpy-18 has a critical role in hydroxylation of cuticle collagens during collagen synthesis; dpy-18…
WBGene00001079	dpy-20	T22B3.1	dpy-20 encodes a BED zinc finger protein, with no known homologs outside of nematodes, that is required for normal body morphology.
WBGene00001109	dsl-7	F15B9.9
WBGene00001113	dur-1	F25H8.5	The dur-1 ('Dauer UpRegulated') gene encodes proteins (DUR-1A and DUR-1C) that are predicted to be hydrophilic and heat-resistant, and that might participate in anhydrobiosis; expression of at least one dur-1 transcript is upregulated in dauer larvae and other transcripts may be specifically expressed in dauer larvae.
WBGene00001155	ech-6	T05G5.6
WBGene00001239	elo-1	F56H11.4	elo-1 encodes a component of C-18 polyunsaturated fatty acid (PUFA) elongase that is required for normal elongation of n-6 and n-3 20-carbon PUFA in vivo; ELO-1 is a condensing enzyme that elongates n-6 and n-7 (and, with less efficiency, n-3) series C18 PUFAs.
WBGene00001388	far-4	F15B9.2	far-4 encodes a fatty acid and retinol-binding protein, paralogous to FAR-3 and FAR-5 and distantly homologous to FAR proteins of parasitic nematodes; FAR-4 binds lipids in vitro; far-4 is transcribed at highest levels in the fourth larval stage, and is dispensable for viability and gross morphology in mass RNAi assays.
WBGene00001390	far-6	W02A2.2
WBGene00001392	far-8	K02F3.3
WBGene00001393	fat-1	Y67H2A.8	fat-1 encodes an omega-3 fatty acyl desaturase that acts on substrates of 16-20 carbons with a preference for omega-6 fatty acids; FAT-1 dehydrogenates its substrates 3 carbons from the methyl terminus; FAT-1 is required in vivo for n3 polyunsaturated fatty acid (PUFA) synthesis; the fatty acids of fat-1(wa9) mutants consist of 20% arachidonic acid (20:4n6), instead of the 20% eicosapentaenoic ac…
WBGene00001399	fat-7	F10D2.9	fat-7 encodes an essential delta-9 fatty acid desaturase that is required for the synthesis of monounsaturated fatty acids; fat-7 can substitute for the functions of the other two fatty acid desaturases, fat-5 and fat-6; RNA interference has shown that fat-7 is required for viability and normal growth.
WBGene00001410	feh-1	Y54F10AM.2	feh-1 encodes the single C. elegans member of the Fe65 protein family that affects embryonic and larval viability and pharyngeal pumping; the PTB2 domain binds to cytosolic domain of C. elegans APL-1 in vitro; expressed in the neuromuscular structures of the pharynx and in a subset of neurons.
WBGene00001428	fkb-3	C05C8.3	fkb-3 encodes a peptidylprolyl cis/trans isomerase homologous to mammalian FK506 immunosuppressant-binding protein 9; FKB-3 expression is positively regulated by signaling through the DAF-2 insulin receptor-like pathway and the activity of the DAF-16 fork-head transcription factor suggesting that FKB-3 could play a role in metabolism and longevity; however, as loss of FKB-3 function via RNA-media…
WBGene00001430	fkb-5	C50F2.6	fkb-5 encodes a peptidyl-prolyl cis-trans isomerase (PPIase) that is one of eight FK506 binding proteins encoded by the C. elegans genome; although fkb-5 single mutants show no obvious defects, animals doubly and triply mutant for fkb-5 and other FKB secretory pathway mutants display synthetic, cold-sensitive body morphology and molting defects as well as L1 larval lethality; an fkb-5::lacZ repor…
WBGene00001444	flp-1	F23B2.5	flp-1 can encode up to seven distinct, yet highly similar, FMRFamide-related peptides (FaRPs), small neuromodulatory peptides that are characterized by a C-terminal Arg-Phe-amide motif; in C. elegans, FLP-1 peptides are required for regulation of several behaviors, including well-coordinated, sinusoidal movement and the transition between active and inactive states of egg-laying; receptors for th…
WBGene00001447	flp-4	C18D1.3
WBGene00001450	flp-7	F49E10.3	flp-7 encodes an MVRFamide-containing peptide that, upon injection into A. suum, produces paralysis and loss of locomotory waveforms, increased body length, and decreased cAMP production.
WBGene00001453	flp-10	T06C10.4	flp-10 encodes a FMRFamide-related neuropeptide; in males, flp-10 activity is required for a sensory transduction pathway that negatively regulates the frequency of certain substeps of turning behavior during mating; a flp-10::gfp reporter is expressed in a number of neurons including AIM, ASI, AUA, BAG, BDU, DVB, PQR, PVR, and URX, and in the vulD cells.
WBGene00001454	flp-11	K02G10.4
WBGene00001455	flp-12	C05E11.8	flp-12 encodes a predicted FMRFamide-like peptide neurotransmitter that affects locomotion when injected into A. suum; expressed in the ASE and PVM sensory neurons.
WBGene00001456	flp-13	F33D4.3
WBGene00001458	flp-15	ZK525.1	flp-15 encodes two FMRFamide-related short peptide neurotransmitter; the precise roles for these peptides in C. elegans neurotransmission are not yet known.
WBGene00001460	flp-17	C52D10.11	flp-17 encodes a FMRFamide-related neuropeptide; FLP-17 displays potent excitatory activity on pharyngeal muscle pumping; a flp-17::gfp promoter fusion is expressed in the ciliated BAG neuron and M5 pharyngeal motoneuron, as well as in male-specific rays R1B, R5B, and R7B.
WBGene00001461	flp-18	Y48D7A.2	flp-18 encodes the only FMRFamide-related neuropeptide (FaRP) encoded by the C. elegans genome, other than flp-21, that activates the solitary (215V) form of NPR-1 in Xenopus oocytes; in addition, FLP-18 can activated the social (215F) form of NPR-1 in pharyngeal assays; FLP-18 is expressed in the interneurons AVA, AIY and RIG, the motor neuron RIM and the pharyngeal neurons M2 and M3.
WBGene00001462	flp-19	M79.4
WBGene00001520	gas-1	K09A9.5	The gas-1 gene encodes a 49 kDa subunit of mitochondrial complex I that is required for oxidative phosphorylation, resistance to volatile anesthetics, fecundity, and normal lifespan; gas-1 is expressed in the nematode neuromuscular system; its subcellular distribution appears to be mitochondrial; drug effects on mutants versus wild-type indicate that gas-1 functions at least partially through pre…
WBGene00001564	icl-1	C05E4.9	icl-1 encodes a predicted isocitrate lyase/malate synthase, an enzyme known to function in the glyoxylate cycle; ICL-1 was identified in a screen for proteins that interact with GEX-3, a homolog of human HEM-2 which is required for embryonic development; ICL-1 is required for embryonic morphogenesis and appears to act downstream of DAF-16 to influence lifespan.
WBGene00001621	glt-3	K08F4.4	glt-3 encodes an ortholog of glutamate/aspartate and neutral amino acid transporters.
WBGene00001633	gly-8	Y66A7A.6	gly-8 encodes a predicted transmembrane polypeptide N-acetylgalactosaminyl transferase (ppGaNTase) similar to the essential Drosophila ppGaNTase encoded by Pgant35A; by homology, GLY-8 is predicted to function as a Golgi enzyme that catalyzes transfer of N-acetylgalactosamine to serine and threonine-containing acceptor peptides, thus initiating mucin-type O-glycosylation; as loss of gly-8 activit…
WBGene00001681	gpc-1	K02A4.2	The gpc-1 gene encodes a heterotrimeric guanine nucleotide-binding protein gamma subunit, expressed specifically in sensory neurons, that is involved in taste adaptation.
WBGene00001707	grh-1	Y48G8AR.1	grh-1 encodes a LSF/GRH transcription factor homolog required for normal cuticular synthesis and embryonic development; both GRH-1 and its Drosophila homolog GRAINYHEAD bind to DNA sites upstream of dbl-1, mab-5, and tdc-1; all three of these target genes are homologs of genes regulated by GRAINYHEAD in Drosophila; grh-1(RNAi) animals die as embryos with soft, defective cuticles, which resembles …
WBGene00001714	grl-5	Y47D7A.5	grl-5 encodes a hedgehog-like protein, with an N-terminal signal sequence, a central proline-rich low-complexity region, and a C-terminal Ground-like (Grl) domain; the Grl domain is predicted to form a cysteine-crosslinked protein involved in intercellular signalling, and it has subtle similarity to the N-terminal Hedge domain of HEDGEHOG proteins.
WBGene00001719	grl-10	C26F1.5	grl-10 encodes a hedgehog-like protein, with an N-terminal signal sequence and a C-terminal Ground-like (Grl) domain; the Grl domain is predicted to form a cysteine-crosslinked protein involved in intercellular signalling, and it has subtle similarity to the N-terminal Hedge domain of HEDGEHOG proteins.
WBGene00001758	gst-10	Y45G12C.2	gst-10 encodes a glutathione S-transferase with similarity to the pi class of human glutathione S-transferases; GST-10 catalyzes the conjugation of glutathione to 4-hydroxynonenal in vitro.
WBGene00001778	gst-30	ZK546.11
WBGene00001780	gst-32	Y53F4B.37
WBGene00001783	gst-35	Y1H11.2
WBGene00001787	gst-39	Y53F4B.33
WBGene00001788	gst-40	F56B3.10
WBGene00001805	gur-4	K09E4.5
WBGene00001912	his-38	K03A1.6	his-38 encodes an H4 histone; by homology, HIS-38 is predicted to function as a nucleosome component required for packaging of DNA into chromatin; his-38 is a replication-dependent histone locus that does not reside in a cluster, but exists as a single histone locus on the X chromosome.
WBGene00001984	hog-1	W06B11.4	hog-1 encodes a hedgehog-like protein, with a solitary Hint/Hog domain; the function of HOG-1's isolated Hint/Hog domain is unknown; in proteins where they coexist with other, N-terminal, domains, the Hint/Hog domain is predicted to cut its host protein into two halves and then covalently link cholesterol to the C-terminus of the N-terminal domain; HOG-1 is weakly required for normal molting; HOG…
WBGene00001990	hot-5	K07A12.6	hot-5 encodes a predicted membrane-associated protein that is a member of the Ly-6 superfamily of glycosylphosphatidylinositol (GPI)-linked signaling proteins and is homologous to ODR-2, a neuronally expressed protein required for olfaction; as loss of hot-5 activity via RNA-mediated interference (RNAi) does not result in any abnormalities, the precise role of HOT-5 in C. elegans development and/…
WBGene00002084	ins-1	F13B12.5	ins-1 encodes an insulin-like peptide orthologous to human insulin (INS; OMIM:176730, mutated in hyperproinsulinemia and diabetes mellitus type II); INS-1 is one of 38 insulin-like peptides in C. elegans and when overexpressed can antagonize insulin-like signaling mediated by DAF-2/IR leading to arrest at the dauer larval stage; loss of INS-1, however, does not result in a dauer phenotype suggest…
WBGene00002087	ins-4	ZK75.1	ins-4 encodes an insulin-like peptide.
WBGene00002089	ins-6	ZK84.6	ins-6 encodes predicted type-beta insulin-like molecule that lacks a C peptide domain; expressed throughout development and in some neurons beginning in the two-fold elongated embryo.
WBGene00002100	ins-17	F56F3.6	ins-17 encodes an insulin-like peptide.
WBGene00002101	ins-18	T28B8.2	ins-18 encodes one of 40 C. elegans insulin/IGF-like peptides; INS-18, along with INS-1, are the only two C. elegans insulins that contain a C peptide, characteristic of mammalian insulins, connecting the B and A chains; overexpression of ins-18 induces dauer arrest at 26 degrees C and enhances the dauer arrest seen in a daf-2 mutant at 20 degrees C, suggesting that INS-18 functions to antagonize…
WBGene00002107	ins-24	ZC334.3	ins-24 encodes an insulin-like peptide of the insulin superfamily of proteins (OMIM:176730, 147440); INS-24 is one of 38 insulin-like peptides in C. elegans, but as loss of INS-24 function via RNA-mediated interference does not result in any abnormalities, the precise role of INS-24 in C. elegans development is not yet clear.
WBGene00002109	ins-26	ZC334.1	ins-26 encodes an insulin-like peptide.
WBGene00002110	ins-27	ZC334.11	ins-27 encodes an insulin-like peptide.
WBGene00002111	ins-28	ZC334.9	ins-28 encodes an insulin-like peptide.
WBGene00002118	ins-35	K02E2.4	ins-35 encodes one of several insulin-related peptides.
WBGene00002128	inx-6	C36H8.2	inx-6 encodes an innexin, an integral transmembrane channel protein that is a structural component of invertebrate gap junctions; INX-6 is required for formation of pharyngeal gap junctions and thus for the electrical coupling and synchronous muscle contractions necessary for normal feeding behavior and postembryonic development; INX-6 may function redundantly with EAT-5, another C. elegans innex…
WBGene00002140	inx-18	C18H7.2	inx-18 encodes a predicted member of the innexin family.
WBGene00002162	isp-1	F42G8.12	isp-1 encodes a Rieske iron sulphur protein (ISP) which is a subunit of the mitochondrial complex III in the mitochondrial membrane; the subunits are highly conserved in all mitochondria and aerobic bacteria; mitochondrial complex III catalyses electron transport from ubiquinol to cytochrome c; isp-1 mutants show low oxygen consumption, a decreased sensitivity to reactive oxygen species and incre…
WBGene00002262	ldh-1	F13D12.2	ldh-1 is orthologous to the human gene LACTATE DEHYDROGENASE B (LDHB; OMIM:150100), which when mutated leads to lactate dehydrogenase-B deficiency.
WBGene00002269	lec-6	Y55B1AR.1	lec-6 encodes a 'proto' type galectin (beta-galactosyl-binding lectin) containing a single carbohydrate recognition domain; by homology, LEC-6 may play roles in cell adhesion and aggregation, proliferation, or programmed cell death, but as loss of lec-6 activity via large-scale RNAi screens does not result in obvious abnormalities, the precise role of LEC-6 in C. elegans development and/or behavi…
WBGene00002348	myo-1	R06C7.10
WBGene00002393	lpr-1	Y65B4BR.2	lpr-1 encodes one of seven C. elegans proteins related to the lipocalin family of structurally related, low molecular weight, secreted proteins that bind and transport lipophilic molecules and participate in intercellular signaling; in C. elegans, LPR-1 activity is required for connectivity between the lumens of two unicellular tubes in the nematode excretory system formed by the excretory duct c…
WBGene00002983	lgx-1	C54G7.3	lgx-1 encodes a polysaccharide deacetylase.
WBGene00003065	lpd-9	T21C9.5	lpd-9 encodes a novel protein conserved amongst C. elegans, C. briggsae, and C. remanei; loss of lpd-9 activity via RNAi indicates that LPD-9 is required for fat storage and for larval growth and development.
WBGene00003075	lrx-1	T04H1.6	lrx-1 encodes a protein that contains four class A low-density lipoprotein receptor domains.
WBGene00003094	lys-5	F58B3.2
WBGene00003100	mab-3	Y53C12B.5	mab-3 encodes a DM (Doublesex and MAB-3) domain-containing protein; during development, MAB-3 plays a role in several aspects of male development; specifically, genetic studies indicate that MAB-3 likely augments the functions of the MAB-5 and EGL-5 homeodomain proteins by acting as a transcriptional repressor of ref-1, which encodes a basic helix-loop-helix (bHLH) protein that negatively regulat…
WBGene00003114	mab-23	C32C4.5	mab-23 encodes a DNA binding transcription factor of the DM (DOUBLESEX/MAB-3) class that is required for morphogenesis of the posterior hypodermis, spicules, and proctodeum in male tails, for the patterning of posterior male sensory neurons, and for normal turning during male mating; mab-23 interacts with egl-5 and with a TGF-beta-related signaling pathway, while having functions independent of m…
WBGene00003124	mai-1	K10B3.9	mai-1 is homologous to mitochondrial intrinsic ATPase inhibitor protein (IF(1)), which blocks reverse action (ATP hydrolysis) by F(0)F(1)-ATPase when its (normally required) proton gradient is lost; MAI-1 lacks an obvious mitochondrial import signal at its N-terminus, and is not transported to yeast mitochondria; MAI-1 may be cytosolic in vivo, regulating cytosolic ATPase(s); MAI-1 can inhibit ye…
WBGene00003171	mec-7	ZK154.3	mec-7 encodes a beta-tubulin required for touch sensitivity along the body wall, and for normal levels of locomotor activity; it is strongly expressed in six touch receptor neurons, with weak expression in FLP, PVD, and BDU cells.
WBGene00003388	moe-3	F32A11.6	moe-3 encodes a CCCH tandem zinc finger (TZF) protein; while loss of moe-3 activity via RNAi alone results in no obvious abnormalities, animals triply mutant for moe-3, oma-1, and oma-2 demonstrate oocyte maturation defects, indicating that these genes likely function redundantly during germline development; in situ hybridization experiments indicate that moe-3 mRNA expression is relatively weak …
WBGene00003425	msp-10	K07F5.2	msp-10 encodes a protein that belongs to a family of proteins called the Major Sperm Proteins (MSPs) that is conserved in nematodes; this family consists of closely related, small, basic proteins that make up 15% of sperm protein; this multigene family consists of over fifty genes, including many pseudogenes; MSPs are involved in both extracellular signaling and cytoskeletal functions during repr…
WBGene00003485	mua-6	W10G6.3	mua-6 encodes an essential intermediate filament protein (MUA-6/IFA-2) that is coexpressed with the essential IF protein IFB-1; MUA-6 is required for hypodermal integrity and for lasting attachment of muscles to the body wall; MUA-6 is also required for normal positioning of excretory canals and muscles; MUA-6 forms heteropolymeric intermediate filaments in vitro with an equimolar mixture of IFB-…
WBGene00003509	mxl-1	T19B10.11	mxl-1 encodes a basic helix-loop-helix protein similar to the vertebrate MAX transcriptional regulators; in vitro, MXL-1 can heterodimerize, and bind an E-box DNA sequence, with MDL-1, a C. elegans MAD-like bHLH protein; mxl-1::gfp reporter fusions are expressed in the posterior intestine and in head and tail neurons.
WBGene00003514	myo-2	T18D3.4	myo-2 encodes a muscle-type specific myosin heavy chain isoform; myo-2 is expressed in pharyngeal muscle.
WBGene00003534	nas-15	T04G9.2	nas-15 encodes an astacin-like metalloprotease.
WBGene00003675	nhr-85	W05B5.3	nhr-85 encodes a nuclear receptor of the NR1 subfamily that is orthologous to the insect E75 nuclear receptors that regulate molting and metamorphosis, and human NR1D1, which is involved in mammalian circadian rhythms; by homology, NHR-85 likely functions as a transcription factor that,based upon RNAi experiments, is required for development of the egg-laying system and formation of SDS-resistant…
WBGene00003709	nhr-119	K12H6.1
WBGene00003734	nhx-6	F58E1.6	nhx-6 encodes a sodium/proton exchanger expressed mainly in the basolateral plasma membranes of the most posterior and anterior cells of the intestine, but mainly in the apical surface of medial intestinal cells; nhx-6 has no obvious phenotype in mass RNAi screens; NHX-6 is thought to prevent intracellular acidification by catalysing the electroneutral exchange of extracellular sodium for an intr…
WBGene00003739	nlp-1	C01C4.1	nlp-1 encodes a predicted neuropeptide-like protein of the MSFamide family with similarity to Aplysia californica (sea hare) buccalin, a neuropeptide that regulates acetylcholine-induced muscle contraction; NLP-1 is expressed in the phasmid PHB tail sensory neuron, lateral neurons, head neurons, and the intestine; the precise role of NLP-1 in nervous system function and development is not yet kno…
WBGene00003741	nlp-3	F48C11.3	nlp-3 encodes a neuropeptide-like protein of the GFxGF family with similarity to orcokinins, highly conserved peptides native to crustaceans that enhance hindgut contractions; NLP-3 is expressed in neurons in the head, pharynx, and vulva, and in the intestine; the precise role of NLP-3 in nervous system function and development is not yet clear.
WBGene00003744	nlp-6	T23E7.4
WBGene00003746	nlp-8	D2005.2
WBGene00003748	nlp-10	F37A8.4	nlp-10 encodes four predicted neuropeptide-like proteins; nlp-10 is part of a GGxY neuropeptide family that has members in several other nematode species; nlp-10 is expressed in a variety of neurons, including ASK, ADL, CAN, two lateral neurons, two anterior pharyngeal neurons, one tail neuron, and one male tail neuron; as loss of nlp-10 activity via large-scale RNAi screens does not result in an…
WBGene00003749	nlp-11	ZK1320.10
WBGene00003751	nlp-13	E03D2.1	nlp-13 encodes a predicted neuropeptide of the MSFamide family; expressed primarily in neurons or in the endocrine/secretory cells, and expression includes pharyngeal neurons that modulate pharyngeal pumping of food.
WBGene00003752	nlp-14	D1009.4
WBGene00003755	nlp-17	Y45F10A.5
WBGene00003756	nlp-18	F33A8.2	nlp-18 encodes four predicted neuropeptide-like proteins; in C. elegans, nlp-18 is part of the FAFA neuropeptide family that also contains nlp-20; nlp-18 is expressed in a variety of neurons, including ASI, NSM, four head neurons, two tail neurons, and two anterior pharyngeal neurons; nlp-18 expression is also detected in the spermatheca, the rectal gland, and the intestine; as loss of nlp-18 act…
WBGene00003856	odr-10	C53B7.5	odr-10 encodes a seven transmembrane G protein-coupled olfactory receptor; ODR-10 activity is required, in the AWA neurons, for the attractive response to low concentrations of diacetyl; ODR-10 is strongly expressed in the cilia of the AWA olfactory neurons and, at low levels, in the CEP neurons; expression of odr-10 mRNA and of an odr-10::GFP fusion gene is greatly reduced in odr-7 mutant animal…
WBGene00003860	oig-2	Y38F1A.9
WBGene00003879	ora-1	F57H12.3
WBGene00003934	pat-10	F54C1.7	pat-10 encodes body wall muscle troponin C, the calcium-binding component of the troponin complex of actin thin filaments; PAT-10 is essential for muscle contraction and thus for completion of embryonic morphogenesis and elongation; by homology, PAT-10 likely functions to regulate body wall muscle contraction in response to changes in intracellular calcium; PAT-10 is expressed in body wall muscle…
WBGene00003939	pax-3	F27E5.2	pax-3 encodes a divergent paired-like homeodomain protein that does not belong to the Q50, K50, or S50 classes; PAX-3 is required for locomotion and vulval development; pax-3(RNAi) animals have consistent Pvl and Unc phenotypes (as well as less consistent Bmd, Rup, and Stp phenotypes).
WBGene00003990	pfn-2	F35C8.6
WBGene00003991	pfn-3	K03E6.6
WBGene00004062	pmp-5	T10H9.5
WBGene00004104	pqn-13	C14C11.8	The protein product of this gene is predicted to contain a glutamine/asparagine (Q/N)-rich ('prion') domain, by the algorithm of Michelitsch and Weissman (as of the WS77 release of WormBase, i.e., in wormpep77).
WBGene00004122	pqn-35	F35D11.2	The protein product of this gene is predicted to contain a glutamine/asparagine (Q/N)-rich ('prion') domain, by the algorithm of Michelitsch and Weissman (as of the WS77 release of WormBase, i.e., in wormpep77).
WBGene00004146	pqn-63	T06E4.11	The protein product of this gene is predicted to contain a glutamine/asparagine (Q/N)-rich ('prion') domain, by the algorithm of Michelitsch and Weissman (as of the WS77 release of WormBase, i.e., in wormpep77).
WBGene00004157	pqn-75	W03D2.1	The protein product of this gene is predicted to contain a glutamine/asparagine (Q/N)-rich ('prion') domain, by the algorithm of Michelitsch and Weissman (as of the WS77 release of WormBase, i.e., in wormpep77).
WBGene00004173	pqn-94	ZC15.8	The protein product of this gene is predicted to contain a glutamine/asparagine (Q/N)-rich ('prion') domain, by the algorithm of Michelitsch and Weissman (as of the WS77 release of WormBase, i.e., in wormpep77).
WBGene00004216	ptr-1	C24B5.3	ptr-1 encodes an ortholog of Drosophila and human PTCHD3, which defines one of seven paralogous families of sterol sensing domain (SSD) proteins; individually, PTR-1 is weakly required for normal molting from L4 to adult stages; however, PTR-1, in conjunction with either PTR-16 alone or with PTR-6 and PTR-10, is strongly required for both molting and viability, with double ptr-1/-16 or triple ptr…
WBGene00004218	ptr-3	C41D7.2	ptr-3 encodes a nematode-specific member of the sterol sensing domain (SSD) proteins, distantly paralogous to Drosophila PATCHED (PTC) and human PTCH (OMIM:601309, mutated in basal cell nevus syndrome); PTR-3 is weakly required for normal molting from L4 to adult stages; PTR-3 is also required for normal adult alae formation, growth to full size, and vulval morphogenesis.
WBGene00004225	ptr-11	F56C11.2	ptr-11 encodes a nematode-specific member of the sterol sensing domain (SSD) proteins, distantly paralogous to Drosophila PATCHED (PTC) and human PTCH (OMIM:601309, mutated in basal cell nevus syndrome); PTR-11 is required for normal growth to full size, locomotion, and vulval morphogenesis.
WBGene00004230	ptr-16	T21H3.2	ptr-16 encodes a nematode-specific member of the sterol sensing domain (SSD) proteins, distantly paralogous to Drosophila PATCHED (PTC) and human PTCH (OMIM:601309, mutated in basal cell nevus syndrome); PTR-16 is partially required for normal molting from L2 to L3 larval stages; however, PTR-16 and PTR-1 together are strongly required for both molting and viability, with double ptr-1/-16 RNAi an…
WBGene00004311	ras-2	F17C8.4	ras-2 encodes member of the Ras subfamily of RAS small GTPases with highest similarity to human M-Ras
WBGene00004335	ref-2	C47C12.3	ref-2 encodes a zinc-finger transcription factor of the Opa/Zic family and is similar to the human proteins ZIC1 and ZIC2 (zinc finger protein of cerebellum 1/2); ref-2 in elegans is required for both the generation of the Pn.p ventral epideraml cells, and to maintain them in an unfused state, in both hermaphrodites and males, so that sex-specifc structures can be formed; ref-2 is also required f…
WBGene00004401	rom-2	C48B4.2
WBGene00004434	rpl-22	C27A2.2	rpl-22 encodes a large ribosomal subunit L22 protein; by homology, RPL-22 is predicted to function in protein biosynthesis; in C. elegans, RPL-22 activity is broadly required for embryonic and germline development, as well as normal body coloration, morphology, and postembryonic growth rates.
WBGene00004443	rpl-29	B0513.3	rpl-29 encodes a large ribosomal subunit L29 protein; by homology, RPL-29 is predicted to function in protein biosynthesis; in C. elegans, loss of rpl-29 function via RNA-mediated interference (RNAi) does not result in any obvious abnormalities.
WBGene00004447	rpl-33	F10E7.7	rpl-33 encodes a large ribosomal subunit L35a protein.
WBGene00004448	rpl-34	C42C1.14	rpl-34 encodes a putative large ribosomal subunit L34 protein that inhibits DHC-1 in vivo; RPL-34 is expressed in most somatic tissues of larvae and adults; in mass RNAi assays, RPL-34 is required for embryonic and larval development, normally rapid growth, and normal body coloration.
WBGene00004452	rpl-38	C06B8.8	rpl-38 encodes a large ribosomal subunit L38 protein.
WBGene00004453	rpl-39	C26F1.9	rpl-39 encodes a large ribosomal subunit L39 protein.
WBGene00004454	rpl-41	C09H10.2	rpl-41 encodes a large ribosomal subunit L41 protein; by homology, RPL-41 is predicted to function in protein biosynthesis.
WBGene00004455	rpl-42	C09H10.1
WBGene00004456	rpl-43	Y48B6A.2	rpl-43 encodes a large ribosomal subunit L37a protein.
WBGene00004482	rps-13	C16A3.9	rps-13 encodes a small ribosomal subunit S13 protein; by homology, RPS-13 is predicted to function in protein biosynthesis; in C. elegans, RPS-13 activity is required for embryonic and germline development.
WBGene00004497	rps-28	Y41D4B.5	rps-28 encodes a small ribosomal subunit S28 protein.
WBGene00004814	skr-8	C52D10.9	skr-8 encodes a homolog of Skp1 in S. cerevisiae, a component of the SCF (Skp1, Cullin, F-box) ubiquitin-ligase complex that regulates ubiquitin-mediated protein degradation; SKR-8 is required for is required for posterior body morphogenesis, embryonic and larval development, and cell proliferation; SKR-8 can interact with CUL-1, a C. elegans cullin homolog.
WBGene00004816	skr-10	Y105C5B.13	skr-10 encodes a homolog of Skp1 in S. cerevisiae, a core component of the SCF (Skp1p, Cullin, F-box) ubiquitin-ligase complex that facilitates ubiquitin-mediated protein degradation; SKR-10 is required for posterior body morphogenesis, embryonic and larval development, and cell proliferation; SKR-10 is expressed in the tip and end regions of the intestine and can interact in vivo with CUL-1 and …
WBGene00004994	spp-9	T25C12.2
WBGene00004999	spp-14	K09F5.3
WBGene00006060	sth-1	ZC513.12
WBGene00006224	str-180	T10H9.6
WBGene00006408	tag-18	T14G12.3
WBGene00006418	tag-38	B0222.4
WBGene00006505	lagr-1	Y6B3B.10	lagr-1 encodes an ortholog of human LASS1 (OMIM:606919) and of budding yeast Lag1p and Lac1p; LAGR-1 is required for normally high fat content in adults, and can suppress alpha-synuclein inclusion in older adults; LAGR-1 is expressed in larval and adult pharyngeal muscle; LAGR-1 is paralogous to human LASS2-6, and to C. elegans HYL-1 and HYL-2.
WBGene00006533	tba-7	T28D6.2
WBGene00006538	tbb-4	B0272.1
WBGene00006539	tbb-6	T04H1.9
WBGene00006572	tin-9.1	C06G3.11	tin-9.1 encodes one of two C. elegans members of the Tin9 family of mitochondrial import proteins; TIN-9.1 activity is required for protein import into the mitochondrial inner membrane; TIN-9.1 is also required for normal fertility, embryonic development, body size, and time of reproductive onset.
WBGene00006574	tin-13	DY3.1
WBGene00006589	tnt-4	T08B1.2
WBGene00006640	tsp-14	F39C12.3
WBGene00006688	twk-36	R12G8.2
WBGene00006807	unc-75	C17D12.2	unc-75 encodes an RNA-binding protein with two N-terminal RNA recognition motifs (RRMs), a glutamine/asparagine-rich linker domain, and a third C-terminal RRM that is orthologous to the mammalian CELF/BrunoL proteins that control pre-mRNA splicing; UNC-75 is required for neuron-specific splicing of unc-32 mRNA; UNC-75 binds the unc-32 intron 7a in vitro; both UNC-75 and EXC-7 are required in para…
WBGene00006886	vap-1	F11C7.3	vap-1 encodes a predicted secreted protein that is similar to the venom allergen-like proteins found in a number of invertebrates, including parasitic nematodes; a vap-1 reporter fusion is expressed specifically within the amphid sheath cells.
WBGene00006954	wrt-8	C29F3.2	wrt-8 encodes a hedgehog-like protein, with (from N- to C-terminus) a signal sequence, a Wart domain, an short region of low-complexity sequence, and a Hint/Hog domain; WRT-8 is strongly expressed in hypodermal syncytia hyp6-hyp10 throughout life, and in in 12 subventral P cells and their descendants from 3-fold embryo to L2 larva stages; the Hint/Hog domain is predicted to cut WRT-8 into two hal…
WBGene00006955	wrt-9	B0344.2	wrt-9 encodes a hedgehog-like protein, with an N-terminal signal sequence, a Wart domain, and a C-terminal region of proline-rich, low-complexity sequence; the Wart domain is predicted to form a cysteine-crosslinked protein involved in intercellular signalling, and it has subtle similarity to the N-terminal Hedge domain of HEDGEHOG proteins; WRT-9 has no obvious function in RNAi assays.
WBGene00006979	zig-2	F42F12.2	zig-2 encodes a predicted secreted protein that is a member of the immunoglobulin superfamily of proteins; a zig-2::gfp reporter fusion is expressed in the PVT interneuron and weakly in 4-6 additional head neurons.
WBGene00006980	zig-3	C14F5.2	zig-3 encodes a predicted secreted protein that is a member of the immunoglobulin superfamily of proteins; a zig-3::gfp reporter fusion is expressed in the PVT, AIM, and ASI neurons, as well as in the vulva and weakly in the body wall muscle.
WBGene00006984	zig-7	F54D7.4	zig-7 encodes a predicted secreted protein that is a member of the immunoglobulin superfamily of proteins; loss of zig-7 activity via RNAi has been reported to result in aldicarb resistance; a zig-7::gfp reporter fusion is expressed in body wall muscle.
WBGene00007152	clec-225	B0365.5
WBGene00007155		B0379.1
WBGene00007170		B0393.5
WBGene00007174	mboa-1	B0395.2	mboa-1 encodes a putative acyl-Coenzyme A:cholesterol ('sterol') O-acyltransferase, orthologous to human SOAT1 (OMIM:102642); MBOA-1 is required for normal locomotion and normally long lifespan in mass RNAi assays; mboa-1 is expressed in the seam cells and nervous systems of larvae and adults, and in the adult reproductive system.
WBGene00007219	nlp-38	C01A2.7
WBGene00007250	nspb-8	C01G12.10
WBGene00007299		C04F12.5
WBGene00007316	nlp-41	C04H5.8
WBGene00007339		C05D12.1
WBGene00007350	sucl-1	C05G5.4
WBGene00007449		C08F8.9
WBGene00007487		C09G1.5
WBGene00007511		C10C5.7
WBGene00007516	gpx-5	C11E4.1	gpx-5 encodes a glutathione peroxidase; by homology, GPX-5 is predicted to function to reduce lipid hydroperoxides to their corresponding alcohols and reduce hydrogen peroxide to water to protect cells from damage induced by reactive oxygen species.
WBGene00007530		C11H1.5
WBGene00007604	xbx-9	C15C8.1
WBGene00007630	har-1	C16C10.11
WBGene00007687		C18E9.7
WBGene00007758		C27A7.8
WBGene00007806	clec-230	C29F3.5
WBGene00007823		C30H6.5
WBGene00007827		C30H6.10
WBGene00007862		C32C4.1
WBGene00007869		C32H11.6
WBGene00007891		C33B4.2
WBGene00007916		C34C6.3
WBGene00007933		C34E7.3
WBGene00007938		C34F6.1
WBGene00007958		C35C5.9
WBGene00008073		C43F9.5
WBGene00008137	sfxn-1.4	C47D12.3
WBGene00008203	clec-198	C49C3.13
WBGene00008284		C53D6.7
WBGene00008300		C54D10.5
WBGene00008315		C54G4.5
WBGene00008358	nspc-18	D1025.7
WBGene00008359	nspc-17	D1025.8
WBGene00008360	nspc-19	D1025.9
WBGene00008446		E01G4.3
WBGene00008449		E01G6.1
WBGene00008454		E02A10.4
WBGene00008477	clec-17	E03H4.10
WBGene00008512		F01G10.10
WBGene00008579		F08G2.8
WBGene00008589		F08G12.8
WBGene00008610		F09C3.2
WBGene00008634		F10A3.4
WBGene00008711		F11E6.8
WBGene00008725		F13A7.7
WBGene00008727		F13A7.12
WBGene00008739		F13D12.3
WBGene00008761		F13E9.12
WBGene00008820		F14F11.2
WBGene00008840		F15A4.5
WBGene00008857	timm-23	F15D3.7	F15D3.7 encodes the C. elegans ortholog of the mitochondrial import inner membrane translocase subunit Tim23; by homology, F15D3.7 is predicted to function in transit peptide-containing proteins across the mitochondrial inner membrane.
WBGene00008860	rmo-1	F15D4.3	rmo-1 encodes a small (82-residue) protein, orthologous to human C20orf52/ROMO1 and budding yeast Mgr2p, that is required for viability and fertility; by orthology with C20orf52/ROMO1, rmo-1 is predicted to be a mitochondrial protein inducing the synthesis of reactive oxygen species (ROS) from the mitochondrial respiratory chain and (indirectly, via ROS production) promoting cell division.
WBGene00008862		F15D4.5
WBGene00008875		F15H10.8
WBGene00008914		F17C11.2
WBGene00008967		F20B10.3
WBGene00008987		F20G2.3
WBGene00008993		F21A3.3	F21A3.3 encodes a putatively secreted protein, with an N-terminal EGF-liked domain and a DUF1794 domain, that is homologous to human THAP4/CGI-36; F21A3.3 is a paralog of MAB-7, C15F1.1, C28H8.5, C52G5.2, T28H10.2, and a domain in Y46G5A.29.
WBGene00009018		F21D9.4
WBGene00009038		F22B3.7
WBGene00009049		F22B8.7
WBGene00009069		F23A7.4
WBGene00009085		F23D12.1
WBGene00009087		F23D12.3
WBGene00009091		F23D12.7
WBGene00009156	clec-196	F26D10.12
WBGene00009161		F26E4.6
WBGene00009213	thn-1	F28D1.3
WBGene00009216		F28D1.6
WBGene00009218	acs-20	F28D1.9	acs-20 encodes a protein homologous to the mammalian FATP1 and FATP4 fatty acid transport proteins (FATP)/very long chain fatty acid acyl-CoA synthetases; acs-20 activity is required for proper cuticle development, specifically formation of a cuticle surface barrier that prevents penetration of small molecules; acs-20 may affect cuticle development via its role in incorporation of very long chain…
WBGene00009219	dpm-3	F28D1.11	dpm-3 encodes a putative regulatory subunit of dolichol phosphate mannosyltransferase, orthologous to human DPM3 (OMIM:605951); in mass RNAi assays, DPM-3 is required for normal body size, fertility, and health.
WBGene00009247	bath-45	F29C12.5
WBGene00009248		F29C12.6
WBGene00009294		F31D4.9
WBGene00009353	sdhd-1	F33A8.5	F33A8.5 is orthologous to the human gene SUCCINATE DEHYDROGENASE COMPLEX, SUBUNIT D, INTEGRAL MEMBRANE PROTEIN (SDHD; OMIM:602690), which when mutated leads to disease.
WBGene00009356		F33A8.10
WBGene00009386	tag-290	F35B12.6
WBGene00009388		F35B12.9
WBGene00009406		F35C11.7
WBGene00009436	marb-1	F35G2.2
WBGene00009454		F36A2.7
WBGene00009500		F36H2.3
WBGene00009503		F37A8.5
WBGene00009510		F37D6.4	This gene encodes a protein containing an F-box, a motif predicted to mediate protein-protein interactions either with homologs of yeast Skp-1p or with other proteins.
WBGene00009514		F37H8.5
WBGene00009529		F38B2.2
WBGene00009551		F38H4.10	F38H4.10 encodes one of three C. elegans proteins orthologous to members of the MOB (Mps One Binder) family of proteins, a group of highly conserved proteins that function as binding partners and co-activators of NDR/LATS protein kinases; in metazoans, MOB proteins are core components of the Hippo signaling pathway that regulates cell proliferation and survival.
WBGene00009562	flp-22	F39H2.1
WBGene00009577		F40F8.4
WBGene00009623		F41E7.7
WBGene00009624	cnc-8	F41E7.8	cnc-8 encodes one of eleven C. elegans caenacin peptides.
WBGene00009634	nspc-9	F42F12.1
WBGene00009636		F42F12.4
WBGene00009637	nspc-13	F42F12.6
WBGene00009638	nspc-14	F42F12.7
WBGene00009640	nspc-10	F42F12.9
WBGene00009688		F44E5.1
WBGene00009722		F45D3.2
WBGene00009787		F46F2.3
WBGene00009876		F49C12.6
WBGene00009929	abts-2	F52D10.1	abts-2 encodes an anion transporter; when expressed in Xenopus oocytes, ABTS-2 does not exhibit detectable transport of chloride, sulfate, or oxolate anions; ABTS-2::GFP fusion proteins are expressed in the larval excretory cell and the adult ovaries, while an abts-2::gfp promoter fusion is seen in only one tail ganglion neuron; in intestinal cells, the ABTS-2::GFP fusion protein localizes to the…
WBGene00009980		F53F1.2
WBGene00010032		F54B11.9
WBGene00010033		F54B11.10
WBGene00010085		F55B11.3
WBGene00010174		F56H9.2
WBGene00010214		F57G8.5
WBGene00010267	lips-9	F58G1.5
WBGene00010273	srm-3	F58G6.2
WBGene00010296	dgat-2	F59A1.10
WBGene00010319		F59B10.3
WBGene00010321		F59B10.5
WBGene00010348		H01G02.1
WBGene00010396		H13N06.2
WBGene00010442	bus-12	JC8.12	bus-12 encodes a predicted nucleotide-sugar transporter and is most similar to sqv-7 within the elegans genome, which encodes a protein that can transport UDP-glucuronic acid, UDP-N acetylgalactosamine, and UDP-galactose, when expressed in yeast cells, and UDP-galactose when expressed in canine cells; bus-12 mutants show little or no infection when grown in the presence of the nematode-specific p…
WBGene00010467		K01D12.8
WBGene00010468		K01D12.9
WBGene00010484	dph-3	K01H12.1	dph-3 encodes a small protein conserved in diverse eukaryotes, with a CSL motif (a probable zinc finger, sometimes found associated with the N-terminal domain of DnaJ protein); DPH-3 is probably a small subunit or ancillary protein of RNA polymerase II Elongator or of a hypothetical diphthamide synthase complex; DPH-3 is orthologous to mammalian DESR1 (diphtheria toxin and Pseudomonas exotoxin A …
WBGene00010539	ttr-2	K03H1.4	K03H1.4 encodes a protein containing a predicted signal sequence followed by a transthyretin-like domain; the product of K03H1.4 belongs to a family of apparently nematode-specific proteins whose function is not yet known.
WBGene00010575	flp-25	K04H4.7
WBGene00010594	swt-5	K06A4.4
WBGene00010596		K06A4.6
WBGene00010608		K07A1.1
WBGene00010632		K07C5.9
WBGene00010647		K08C7.4
WBGene00010673		K08E7.5
WBGene00010698		K08H10.6
WBGene00010783	mrpl-36	K11H3.6
WBGene00010801		M01B2.8
WBGene00010830		M02G9.1
WBGene00010835		M03B6.3
WBGene00010848		M04B2.6	M04B2.6 encodes a novel protein conserved amongst nematodes; about 30% to 50% of M04B2.6 transcripts are RNA edited to change A to G resulting in a change to residue 89 from an N to a S.
WBGene00010924		M153.1
WBGene00010928	clec-258	M162.2
WBGene00010982	flp-32	R03A10.2
WBGene00010987		R03C1.1
WBGene00011009	cyp-14A4	R04D3.1	cyp-14A4 encodes one of ~80 C. elegans cytochrome P450s: membrane-associated, heme-containing NADPH-dependent monooxygenases that catalyze the oxidative metabolism of a variety of exogenous compounds and endogenous substrates.
WBGene00011020		R05A10.3
WBGene00011069	ceh-62	R06F6.6
WBGene00011072	tag-209	R06F6.11
WBGene00011082		R07B1.11
WBGene00011107		R07E3.6
WBGene00011141		R08B4.5
WBGene00011251	glb-22	R11H6.3	glb-22 encodes a globin with no obvious function in mass RNAi assays.
WBGene00011289		R102.2
WBGene00011335		T01E8.8
WBGene00011399		T03F6.3
WBGene00011463		T05A10.6
WBGene00011476		T05D4.3
WBGene00011524		T06D8.3
WBGene00011529		T06D8.9
WBGene00011535		T06E4.8
WBGene00011540		T06E6.10
WBGene00011564	ugt-50	T07C5.1
WBGene00011641		T09A5.15
WBGene00011665		T09F5.1
WBGene00011674	cyp-13A8	T10B9.4	cyp-13A8 encodes one of ~80 C. elegans cytochrome P450s: membrane-associated, heme-containing NADPH-dependent monooxygenases that catalyze the oxidative metabolism of a variety of exogenous compounds and endogenous substrates; loss of cyp-13A8 activity in large-scale RNAi screens results in low levels of embryonic lethality, sluggish locomotion, and a clear appearance.
WBGene00011757	cht-2	T13H5.3
WBGene00011838		T19C4.1
WBGene00011854		T20B3.14
WBGene00011869	dod-6	T20G5.7
WBGene00011899		T21C12.3
WBGene00011949		T23F6.1
WBGene00011955	cdka-1	T23F11.3	cdka-1 encodes the C. elegans ortholog of the cyclin-dependent kinase 5 (CDK5) activator p35/Nck5a; cdka-1 activity is required to prevent convulsions induced by exposure to the GABA antagonist pentylenetetrazole (PTZ); in addition, cdka-1 is required for normal distribution of GABA-containing synaptic vesicles in the ventral nerve cord and for regulation of localization of LIN-10 in response to …
WBGene00011974	xbx-5	T24A11.2
WBGene00011996		T24F1.4
WBGene00011997		T24F1.5
WBGene00011999		T24F1.7
WBGene00012032		T26C5.2
WBGene00012034		T26C5.4
WBGene00012130	slc-17.4	T28F3.4
WBGene00012166	nuo-6	W01A8.4	nuo-6 encodes the C. elegans ortholog of the NDUFB4/B15 subunit of the mitochondrial NADH dehydrogenase (ubiquinone) complex (complex I).
WBGene00012179		W01D2.1
WBGene00012199	mltn-3	W02B8.3
WBGene00012221		W03C9.5
WBGene00012382	ttr-16	Y5F2A.1
WBGene00012420		Y7A9D.1
WBGene00012421		Y9C2UA.1
WBGene00012434		Y11D7A.10
WBGene00012440		Y12A6A.2
WBGene00012483		Y18D10A.16
WBGene00012540		Y37A1B.7
WBGene00012548		Y37D8A.6
WBGene00012583	clec-4	Y38E10A.5	clec-4 encodes a C-type lectin; clec-4 expression is upregulated in response to stressors, including pathogens and ionizing radiation.
WBGene00012585	lips-15	Y38E10A.7
WBGene00012591	nspe-1	Y38E10A.13
WBGene00012602		Y38E10A.24
WBGene00012634		Y38H6C.23
WBGene00012648		Y39A1A.9
WBGene00012671		Y39B6A.9
WBGene00012722		Y39G8B.1
WBGene00012753		Y41C4A.6
WBGene00012755		Y41C4A.8
WBGene00012760		Y41C4A.17
WBGene00012785		Y43C5B.2
WBGene00012791		Y43D4A.5
WBGene00012833		Y43F8C.11
WBGene00012883		Y45F10D.2
WBGene00012885		Y45F10D.4	Y45F10D.4 encodes a putative iron-sulfur cluster assembly enzyme that is required for embryonic and larval viability, and that is orthologous to human NIFUN and budding yeast ISU1 and ISU2; Y45F10D.4 expression levels are unusually stable, with relatively little variation between adults, dauers, and L3 larvae, or between wild-type and daf-2(e1370ts) or daf-16(m26) mutant adults; by orthology with…
WBGene00012917		Y46G5A.29
WBGene00012924		Y47D3A.5
WBGene00012939		Y47D3B.1
WBGene00013047		Y50E8A.2
WBGene00013055		Y50E8A.12	Y50E8A.12 encodes a protein with a THAP or THAP-like domain that is required for normal levels of fat storage; other proteins with THAP or THAP-like domains include LIN-15A, LIN-15B, LIN-36, and HIM-17 (which all interact with LIN-35/Rb), as well as CDC-14B, CTB-1, GON-14, and ~100 other proteins such as Drosophila P element transposase and human nuclear proapoptotic factor THAP1.
WBGene00013074	hmit-1.2	Y51A2D.5	hmit-1.2 encodes one of three C. elegans proton (H+)-dependent myo-inositol transporters; loss of hmit-1.2 activity via large-scale RNAi result in no obvious abnormalities but by homology, HMIT-1.2 is predicted to function as a plasma membrane protein required for the regulated uptake of myo-inositol and thus potentially for regulation of cell signaling and intracellular osmolarity.
WBGene00013081		Y51A2D.14
WBGene00013173		Y53F4B.27
WBGene00013181		Y53H1B.2
WBGene00013327		Y57G11C.38
WBGene00013406		Y63D3A.7	Y63D3A.7 encodes the C. elegans ortholog of the NDUFA2/B8 subunit of the mitochondrial NADH dehydrogenase (ubiquinone) complex (complex I).
WBGene00013457	paqr-3	Y67A10A.8
WBGene00013459		Y67A10A.10
WBGene00013463		Y67H2A.5	Y67H2A.5 encodes a KASH domain (klarsicht, ANC-1 and Syne) protein; vertebrate KASH domain proteins include SYNE1 and SYNE2; most KASH domain proteins do not share primary sequence homology outside of their KASH domain; Y67H2A.5 is required for meiotic progression in the gonad and normal cell cycle progression in the early embryo; knock-down of Y67H2A.5 results in embryonic and larval lethalities…
WBGene00013508		Y71A12B.11
WBGene00013520	best-21	Y73F8A.11
WBGene00013523		Y73F8A.14
WBGene00013548		Y75B8A.11
WBGene00013568		Y75B12B.3
WBGene00013588	nlp-42	Y80D3A.10
WBGene00013673		Y105E8A.13
WBGene00013784		Y116A8C.3
WBGene00013824		Y116F11B.8
WBGene00013852	hhat-1	ZC101.3	hhat-1 encodes a putative protein-cysteine N-palmitoyltransferase ('hedgehog acyltransferase') orthologous to human HHAT (OMIM: 605743) and GUP1 (OMIM:608116), and paralogous to HHAT-2; since C. elegans has no HEDGEHOG homolog, the substrate and function of HHAT-1 in vivo are unclear.
WBGene00014000		ZK550.6	The ZK550.6 gene encodes an ortholog of the human gene PHYTANOYL-COA HYDROXYLASE (PHYH; PAHX; OMIM:602026), which when mutated leads to Refsum disease (OMIM:266500).
WBGene00014042		ZK666.2
WBGene00014085		ZK809.1
WBGene00014102	best-25	ZK849.4
WBGene00014132		ZK896.1
WBGene00014159	arrd-4	ZK938.2
WBGene00014183		ZK1025.3
WBGene00014213		ZK1073.1
WBGene00014226		ZK1098.11
WBGene00014233		ZK1128.7
WBGene00014245		ZK1307.2
WBGene00014826		R13H4.2
WBGene00015142		B0310.6
WBGene00015192		B0432.11
WBGene00015196		B0454.5
WBGene00015202		B0478.3
WBGene00015231	cutl-14	B0511.5
WBGene00015260		B0554.7
WBGene00015300		C01F1.5
WBGene00015322		C02B8.3
WBGene00015340		C02E7.7
WBGene00015354	snet-1	C02F12.3
WBGene00015392	nspc-7	C03G5.2
WBGene00015402		C03G6.17
WBGene00015403	clec-10	C03H5.1
WBGene00015408		C03H5.6
WBGene00015464		C05C8.7
WBGene00015479	wht-1	C05D10.3	C05D10.3 encodes an ATP-binding cassette (ABC) transporter; C05D10.3 activity is required for efficient RNA interference (RNAi) of a germline-expressed target, pop-1.
WBGene00015546		C06G1.2
WBGene00015610		C08F1.6
WBGene00015619		C08G9.1
WBGene00015645	lips-7	C09E8.2
WBGene00015646	mlt-10	C09E8.3	mlt-10 encodes a nematode-specific protein that contains a domain of unknown function, DUF644, and tandem proline- and hydroxy amino acid-rich repeats; mlt-10 is required for proper execution of the molting cycle, as well as a number of other processes including normal body shape, locomotion, and reproduction; MLT-10 is expressed transiently with each molting cycle in the hypodermis, except for t…
WBGene00015682		C10G8.3
WBGene00015755		C14B9.10
WBGene00015760		C14C6.6
WBGene00015810		C16A3.5
WBGene00015948		C18A11.2
WBGene00015955		C18B2.4
WBGene00016028	flp-24	C24A1.1
WBGene00016105		C25F6.6
WBGene00016114	flp-27	C25H3.5
WBGene00016130		C26B2.8
WBGene00016150	hint-3	C26F1.7
WBGene00016329	osr-1	C32E12.3
WBGene00016362		C33G8.4
WBGene00016434		C35B1.4
WBGene00016436		C35B1.7
WBGene00016530		C39D10.2
WBGene00016535		C39D10.8
WBGene00016599		C42D8.1
WBGene00016628	slc-36.5	C44B7.6
WBGene00016634		C44B11.4
WBGene00016635		C44B11.6
WBGene00016645		C44C1.6
WBGene00016655	acbp-1	C44E4.6	acbp-1 encodes a highly conserved protein containing a functional acyl-CoA-binding binding domain orthologous to human DBI (Diazepam Binding inhibitor) (OMIM: 125950) required for protein stability and ligand binding; acyl-CoA proteins are required for lipid droplet morphology and lipid storage function; acbp-1 mutants have reduced triglycerides, aberrant lipid droplet morphology and number in th…
WBGene00016667		C45E5.4
WBGene00016671		C45G7.4
WBGene00016738		C47D2.1
WBGene00016781		C49G7.3
WBGene00016782	phat-3	C49G7.4
WBGene00016870	ets-10	C52B9.11
WBGene00016898		C53C9.2
WBGene00016915		C54D2.1
WBGene00016916		C54D2.2
WBGene00016919		C54E4.4
WBGene00017009		D1007.13
WBGene00017056		D2062.4
WBGene00017068		D2092.8
WBGene00017197		F07C3.9
WBGene00017244	apy-1	F08C6.6	apy-1 encodes a membrane-bound uridine diphosphatase (UDPase, endo-apyrase) orthologous to human CANT1 and paralogous to ZK563.7; APY-1 is required for repression of the unfolded protein response of stressed endoplasmic reticulum (ER), for normally organized pharynx and thin muscle fibers in adults, and for normally high fertility, rapid growth, and long lifespan; apy-1 is transcriptionally activ…
WBGene00017246		F08D12.2
WBGene00017247		F08D12.3
WBGene00017250		F08D12.7	F08D12.7 encodes a novel protein conserved amongst Caenorhaditis species; although loss of F08D12.7 activity via RNAi results in no obvious defects, F08D12.7 transcripts are enriched in L1-stage muscle and upregulated in L2 larvae in response to overexpression of hlh-2 and hlh-8; in addition, in analyses of the early embryonic transcriptome, F08D12.7 transcripts are classified as strictly materna…
WBGene00017253	sdz-9	F08D12.10	This gene encodes a protein containing an F-box, a motif predicted to mediate protein-protein interactions either with homologs of yeast Skp-1p or with other proteins; its encoded protein also contains a Pfam-B45 motif of presently unknown function.
WBGene00017307		F09F9.2
WBGene00017335		F10D2.10
WBGene00017374	ttr-41	F10G7.11
WBGene00017416		F13B6.1
WBGene00017420		F13B9.2
WBGene00017426		F13C5.5
WBGene00017429		F13D11.4
WBGene00017483	lgc-22	F15E6.2
WBGene00017535	atf-8	F17A9.3
WBGene00017567		F18E3.11
WBGene00017599		F19F10.3
WBGene00017613		F20A1.1
WBGene00017621		F20A1.10
WBGene00017644	exc-9	F20D12.5	exc-9 encodes one of two C. elegans small LIM domain-containing proteins related to the mammalian CRIP (Cysteine-Rich Intestinal Protein) family of proteins; in C. elegans, exc-9 activity is required cell autonomously for proper organization of the apical cytoskeleton of the excretory canal cell, which is essential for maintaining the diameter of the excretory canal tubules; in addition, exc-9 is…
WBGene00017666		F21E9.2
WBGene00017705		F22E5.6
WBGene00017716		F22F4.1
WBGene00017717		F22F4.4
WBGene00017762		F23H11.7
WBGene00017780		F25E2.2
WBGene00017798	slc-17.8	F25G6.7
WBGene00017813		F26A10.1
WBGene00017814		F26A10.2	F26A10.2 encodes a protein with four zinc-finger domains and a glutamine/asparagine-rich domain, that is required for maintenance of the germline and for locomotion; F26A10.2(RNAi) animals are uncoordinated and have sterile progeny.
WBGene00017819		F26D11.2
WBGene00017850		F27B10.1
WBGene00017866	stn-2	F27D9.8	stn-2 encodes a gamma-syntrophin; loss-of-functions stn-2 mutations indicate that STN-2 activity is required for normal rates of locomotion and head movements; the STN-2 PDZ domain interacts with the SAX-7/L1CAM intracellular PB motif in vitro and genetic studies indicate that stn-2 and sax-7 interact to regulate neuronal and axon positioning; an STN-2::GFP reporter fusion is expressed in body wa…
WBGene00017871		F28A10.3
WBGene00017909		F28H1.4
WBGene00017923		F29B9.8
WBGene00017926		F29C4.2
WBGene00017937		F30H5.3
WBGene00017938		F31A3.3
WBGene00018005		F33D11.8
WBGene00018025		F35A5.2
WBGene00018027		F35A5.5
WBGene00018055		F35F10.5
WBGene00018111		F36H9.2
WBGene00018117	nlp-47	F36H12.1
WBGene00018249		F40H3.1
WBGene00018256	cutl-28	F41A4.1
WBGene00018258		F41B4.2
WBGene00018259		F41B4.3
WBGene00018292		F41E6.11
WBGene00018293		F41E6.12
WBGene00018298		F41G3.1
WBGene00018303		F41G3.10
WBGene00018340	anmt-2	F42A10.3
WBGene00018348		F42C5.6
WBGene00018425		F44E7.3
WBGene00018437	btb-8	F45C12.6
WBGene00018485		F46C8.3
WBGene00018500		F46F5.9
WBGene00018514		F46G11.1	F46G11.1 is orthologous to the human gene TRUNCATED PUTATIVE T7-LIKE MITOCHONDRIAL DNA HELICASE (C10orf2; OMIM:606075), which when mutated leads to disease.
WBGene00018517		F46G11.4
WBGene00018538		F47B7.7	F47B7.7 encodes a novel protein conserved amongst nematode species.
WBGene00018569		F47F2.1
WBGene00018572	lin-42	F47F6.1	lin-42 encodes three PAS domain-containing proteins orthologous to insect and vertebrate Period proteins that function in regulation of circadian rhythms; during larval development, lin-42 functions in the heterochronic pathway to regulate developmental switches that occurs in multiple tissues, including the hypodermis, gonad, sex myoblasts, and vulva; genetic analysis suggests that, in the hypod…
WBGene00018590	nlp-37	F48B9.4
WBGene00018591	npax-2	F48B9.5
WBGene00018616		F48G7.5
WBGene00018654		F49H12.3
WBGene00018655		F49H12.4	F49H12.4 encodes a small protein with a predicted transmembrane domain that is conserved amongst nematodes; an F49H12.4::GFP is expressed in the PVD neurons and in a small number of head and tail neurons.
WBGene00018708	oac-32	F52F10.4
WBGene00018724		F53A9.1
WBGene00018738	swip-10	F53B1.6
WBGene00018787	cutl-20	F54A5.2
WBGene00018885	drd-5	F55E10.6
WBGene00018937		F56B6.6
WBGene00018965		F56D2.3
WBGene00018976	daam-1	F56E10.2	daam-1 encodes an ortholog of Drosophila DAAM and human DAAM1 (OMIM:606626); DAAM-1 enables Wnt-directed planar cell polarity; DAAM-1 is required for the fully asymmetrical division of B.a versus B.p cells, though this requirement is quantitatively weak.
WBGene00018997		F57B9.3
WBGene00019007		F57B10.14
WBGene00019148		H03E18.1
WBGene00019160		H05L03.3
WBGene00019233	ugt-14	H23N18.2
WBGene00019285	cbn-1	K01A2.11	cbn-1 encodes a protein that contains a predicted signal peptide and calcium-binding EF-hand motifs.
WBGene00019322	ahcy-1	K02F2.2	ahcy-1 encodes the C. elegans S-adenosylhomocysteine hydrolase (SAHH) ortholog; by homology, AHCY-1 is predicted to catalyze the hydrolysis of S-adenosyl-L-homocysteine to adenosine and L-homocysteine; loss of ahcy-1 activity via RNAi results in embryonic and larval lethality, abnormal body morphology, sick animals, and uncoordinated locomotion; Northern blot analyses indicate the ahcy-1 mRNA is …
WBGene00019355		K03B4.4
WBGene00019367		K03H6.1
WBGene00019488		K07D4.9
WBGene00019538		K08D12.4
WBGene00019597		K09H9.5
WBGene00019607		K10B2.4
WBGene00019620	fah-1	K10C2.4	fah-1 encodes a putative fumarylacetoacetate hydrolase, orthologous to human FAH (OMIM:276700, mutated in type I tyrosinemia), that is required for tyrosine metabolism, resistance to oxidative and protein-folding stresses, and more generally for normally rapid growth, normal locomotion, fertility, and viability; fah-1 is expressed in hypodermis and intestine; the intestines of fah-1(RNAi) animals…
WBGene00019623		K10C9.1
WBGene00019624		K10C9.3
WBGene00019630	emb-1	K10D2.4	emb-1 encodes the anaphase-promoting complex (APC) subunit APC16; emb-1 functions as an essential component of the APC; loss of maternal emb-1 function results in a 1-cell arrest phenotype; temperature-sensitive alleles of emb-1 result in arrest in metaphase I; mutant defects are maternal-specific as emb-1 males are fertile; the zygotic phenotype of emb-1 is sterility; emb-1 behaves both genetica…
WBGene00019640	dos-2	K10G6.2
WBGene00019645	swt-7	K11D12.5	swt-7 encodes a transmembrane protein that is a member of the SWEET1 family of sugar transporters.
WBGene00019655		K11G9.5
WBGene00019703	fbxb-41	M01D1.8	This gene encodes a protein containing an F-box, a motif predicted to mediate protein-protein interactions either with homologs of yeast Skp-1p or with other proteins; its encoded protein also contains a Pfam-B45 motif of presently unknown function.
WBGene00019732		M02D8.6
WBGene00019734		M02E1.2
WBGene00019738	clec-265	M02F4.7
WBGene00019750		M03D4.3
WBGene00019754		M03E7.2
WBGene00019772		M04G7.1
WBGene00020017		R12A1.3
WBGene00020032		R12E2.6
WBGene00020043		R13A1.5
WBGene00020083		R57.2
WBGene00020120		R160.3
WBGene00020126	flp-26	R173.4
WBGene00020143		T01C8.2
WBGene00020148		T01D1.3
WBGene00020149		T01D1.4
WBGene00020194		T03G6.1
WBGene00020205	arrd-1	T04B8.3
WBGene00020229		T05A8.3
WBGene00020237	phat-4	T05B4.3
WBGene00020317	pdf-1	T07E3.6
WBGene00020409		T10D4.7
WBGene00020416		T10E9.6
WBGene00020497		T14A8.2
WBGene00020599		T20B6.3
WBGene00020626		T20F5.4
WBGene00020651		T21D12.12
WBGene00020720		T23B12.5
WBGene00020730		T23E1.3
WBGene00020736		T23F2.3
WBGene00020741	dlhd-1	T23F4.3
WBGene00020766		T24C12.4
WBGene00020844		T27A10.2
WBGene00020862	fip-2	T27E4.4
WBGene00020886	ttr-6	T28B4.3
WBGene00020906		T28H11.8
WBGene00020929		W02C12.2
WBGene00020931	cytb-5.2	W02D3.1
WBGene00021075		W07E6.3
WBGene00021089		W08E12.8
WBGene00021117	clec-126	W09G10.5
WBGene00021185		Y9C12A.1
WBGene00021212		Y18H1A.8
WBGene00021268	capa-1	Y23B4A.2	capa-1 encodes a neuropeptide precursor that can produce a pyrokinin (PK)-like peptide and two periviscerokinin (PVK)-like peptides; a synthetic peptide corresponding to the AFFYTPRI-NH2 sequence of CAPA-1 is able to bind and activate the G protein-coupled receptor encoded by NMUR-2 when the latter is expressed in HEK293T cells; antibodies that recognize the protein products of CAPA-1 stain two p…
WBGene00021305	oig-6	Y32G9A.8
WBGene00021389		Y38A10A.2
WBGene00021400		Y38C1AA.9
WBGene00021415	nsy-4	Y38F2AL.1	nsy-4 encodes a member of the PMP22/EMP/claudin/calcium channel gamma subunit family; nsy-4 is worm-specific, with obvious homologs only in C. elegans; nsy-4 functions with nsy-5 to induce the AWC chemosensory neuron ON fate by regulating the activity of the UNC-2/UNC-36 calcium channel.
WBGene00021487	comt-3	Y40B10A.2
WBGene00021576	fbxc-51	Y46B2A.1
WBGene00021582	clec-71	Y46C8AL.4
WBGene00021608		Y46H3D.1
WBGene00021630		Y47D9A.3
WBGene00021675		Y48G1BR.1
WBGene00021795		Y52E8A.2
WBGene00021817		Y53G8B.1
WBGene00021818		Y53G8B.2
WBGene00021870	samt-1	Y54G2A.4
WBGene00021883		Y54G2A.18
WBGene00021894		Y54G2A.32
WBGene00021931		Y55F3AM.14
WBGene00022024		Y64H9A.2
WBGene00022075		Y69A2AR.3
WBGene00022103	cdh-12	Y71D11A.1	cdh-12 encodes a cadherin; by sequence similarity, CDH-12 is predicted to function in cellular adhesion.
WBGene00022144	pghm-1	Y71G12B.4
WBGene00022170		Y71H2AM.5
WBGene00022178		Y71H2AM.13
WBGene00022180		Y71H2AM.15
WBGene00022194		Y71H2B.4
WBGene00022242	sfrp-1	Y73B6BL.21
WBGene00022254		Y73B6BL.35
WBGene00022274		Y73E7A.8
WBGene00022284	glb-33	Y75B7AL.1	glb-33 encodes a unusual protein with an N-terminal G-protein-coupled/7-transmembrane receptor (GPCR/7TM) domain, and a C-terminal globin domain; glb-33 expression is probably induced by anoxia in a HIF-1-dependent manner; glb-33 has no obvious function in mass RNAi assays.
WBGene00022302		Y76B12C.8
WBGene00022417		Y102A11A.7
WBGene00022515	ttr-48	ZC64.2
WBGene00022570	sdz-35	ZC239.12
WBGene00022591	cuti-1	ZC328.1
WBGene00022614		ZC449.4
WBGene00022626		ZC513.1
WBGene00022674		ZK177.9
WBGene00022744		ZK470.1
WBGene00022748	oaz-1	ZK484.1
WBGene00022782		ZK622.4
WBGene00022783	tomm-7	ZK652.2	tomm-7 encodes the C. elegans member of the Tom7 family of mitochondrial import proteins; TOMM-7 activity is required for normal mitochondrial morphology.
WBGene00022791		ZK686.1
WBGene00022821		ZK813.2
WBGene00022825		ZK816.1
WBGene00023416	spi-1	R10H1.4	isl-1 encodes a putative secreted TIL-domain protease inhibitor paralogous to SWM-1 and the products of 13 other C. elegans genes; ISL-1 and its relatives are collectively similar to other TIL-domain protease inhibitors from nematodes, insects, and vertebrates, such as Ascaris suum trypsin inhibitor ATI and Onchocerca volvulus SPI-1.
WBGene00023450		T12D8.10
WBGene00023477	nspc-1	C03G5.8
WBGene00044024		C35A5.11
WBGene00044078	tag-243	T04A8.4
WBGene00044107		F58G6.9
WBGene00044137		F28H6.8
WBGene00044163		F49C5.11
WBGene00044227		C07A9.13
WBGene00044260		Y87G2A.19
WBGene00044289		Y37F4.8
WBGene00044304		F52B10.3
WBGene00044338	nspc-3	C03G5.10
WBGene00044339	nspc-4	C03G5.11
WBGene00044404		F36H2.5
WBGene00044413		B0205.12
WBGene00044433		W10C8.6
WBGene00044446		C06G4.6
WBGene00044448		ZK783.6
WBGene00044463		W09G12.10
WBGene00044466		Y48A5A.3
WBGene00044484	hot-9	C09B9.8
WBGene00044489	pudl-1	Y54G2A.46
WBGene00044500		T19E7.6
WBGene00044513		Y58G8A.5
WBGene00044530		F32D1.11
WBGene00044533		F41F3.8
WBGene00044534		H23N18.6
WBGene00044538		T09D3.8
WBGene00044556		F38G1.3
WBGene00044568	ntc-1	F39C12.4
WBGene00044615		B0252.8
WBGene00044638		F23A7.8
WBGene00044662		F26G1.9
WBGene00044719	clec-172	K03H6.7
WBGene00044741		Y57G11C.52
WBGene00044746		C53H9.3
WBGene00044811		F12E12.11
WBGene00044922		Y43C5A.7
WBGene00045067		F07C6.6
WBGene00045269		F46G11.6
WBGene00045275		F18E3.12
WBGene00045276		F18E3.13
WBGene00045331		F14D7.12
WBGene00045411		C25F9.11
WBGene00045494		ZK662.6
WBGene00050881		ZK39.10
WBGene00077489		C04G6.13
WBGene00077490		M03A1.8
WBGene00077491		K08H10.10
WBGene00077684		Y26D4A.21
WBGene00077690	mtp-18	T13C5.8
WBGene00077714		R102.11
WBGene00077728		T23G11.11
WBGene00138711		R07B1.13
WBGene00000686		Y73B6BL.34	This gene is dead. Merged into -> bli-6
WBGene00006370		C44H4.2	This gene is dead. Merged into -> let-4
WBGene00014187		ZK1025.7	This gene is dead. Merged into -> bah-1
WBGene00016498		C37C3.6	This gene is dead. Merged into -> mig-6
WBGene00018464		F45E1.3	This gene is dead. Merged into -> F45E1.4
WBGene00020848		none available	This gene is dead. Merged into -> pat-9
WBGene00021399		Y38C1AA.8	This gene is dead. Merged into -> col-99
WBGene00021674		Y48G1BM.9	This gene is dead. Merged into -> Y48G1BR.1
