# Supplementary material for: Glucose or Altered Ceramide Biosynthesis Mediate Oxygen Deprivation Sensitivity Through Novel Pathways Revealed by Transcriptome Analysis in Caenorhabditis elegans
Source: G3 (Bethesda). 2016 Aug 5;6(10):3149–60. doi: 10.1534/g3.116.031583 (PMC5068937; doi:10.1534/g3.116.031583)
Supplement: Supplemental Material [file supp_g3.116.031583_TableS4.xlsx]

## Sheet: Down_N2G&hyl-2G(406)
Table S4. Transcipts downregulated in N2 and hyl-2 animals fed a glucose diet
WormBase Gene ID	Gene Name	Gene ID	Gene > Brief Description
WBGene00000101	aka-1	D1022.7	aka-1 encodes an A kinase anchor protein that has mutiple isoforms, all of which have a zinc-finger domain of the FYVE type; interacts with KIN-2 in vitro.
WBGene00000151	apn-1	T05H10.2	apn-1 encodes a member of the AP (apurinic or apyrimidinic) endonuclease (endo IV) family of DNA repair enzymes; apn-1 activity is essential for DNA repair and maintaining genome integrity; APN-1 exhibits DNA repair activities including nucleotide incision and 3'- to 5' exonuclease activity; expression of an apn-1 cDNA can complement an apn1apn2tpp1 triply mutant S. cerevisiae strain deficient in…
WBGene00000156	apr-1	K04G2.8	The apr-1 gene encodes an ortholog of human APC (OMIM:175100, mutated in familial adenomatous polyposis) that is required for germline fertility, the control of homeodomain expression (CEH-13 and LIN-39) during embryogenesis and vulval development, and for the migration and elongation of hypodermal cells during embryo morphogenesis; APR-1 is thought to reside in adherens junctions, while also sti…
WBGene00000196	aars-1	W02B12.6	ars-1 encodes an alanyl tRNA synthetase; on the basis of similarity to S. cerevisiae ALA1p, ARS-1 is probably cytoplasmic.
WBGene00000226	atl-1	T06E4.3	The atl-1 gene encodes a large, 2514-residue protein of the ATM family, homologous to human AT (OMIM:208900, mutated in ataxia telangiectasia); the C-terminal sequence of ATL-1 contains a PI-3 kinase-like domain; ATL-1 is required for survival through early embryogenesis and normal chromosomal segregation; atl-1 is expressed in both the mitotic and meiotic cells of adult gonads.
WBGene00000257	bmk-1	F23B12.8	bmk-1 encodes the sole C. elegans BimC/kinesin-5 homolog; while BMK-1 activity is not essential for mitotic progression or development, BMK-1 does play a role in negatively regulating interpolar microtubule sliding during anaphase spindle elongation, thus serving as a brake to slow the rate of spindle-pole separation; BMK-1 localizes to mitotic and meiotic spindles and becomes concentrated at the…
WBGene00000271	brf-1	F45E12.2	brf-1 encodes an ortholog of mammalian B-RELATED FACTOR (also known as BRF, TDS4, PCF4, or hTFIIIB90); BRF is thought to act as a molecular bridge between TATA-binding protein (TBP) associated factors that functions in TFIIIB (RNA polymerase III associated transcription factors).
WBGene00000274	btf-1	F15D4.1	btf-1 encodes a member of the TBP-associated family (TAF), with weak similarity to human TBP-associated factor 172.
WBGene00000396	cdh-4	F25F2.2	cdh-4 encodes a Fat-like cadherin homolog; CDH-4 is required for axon fasciculation, cell migration, and hypodermis and pharyngeal development; in addition, CDH-4 functions together with the FMI-1 flamingo-like cadherin to regulate development of the GABAergic VD motorneurons; cdh-4 is widely expressed beginning early in development, but by the L3 larval stage expression is confined to the VD GAB…
WBGene00000421	ced-7	C48B4.4	ced-7 encodes an ATP binding cassette (ABC) transporter that is a member of the ABCA subfamily of transporter proteins; CED-7 activity is required in both apoptotic and phagocytic cells for engulfment of apoptotic cell corpses; in regulating apoptotic cell clearance, CED-7 functions upstream of CED-10/Rac, and together with CED-1 and CED-6, to mediate actin reorganization around the apoptotic cel…
WBGene00000464	ceh-44	Y54F10AM.4	ceh-44 encodes at least three proteins via alternative splicing; the CEH-44A protein is an ortholog of the CUX class of CUT homeodomain proteins, expressed in early embryos (mostly anterior in the comma stage), in the larval nerve ring and the adult gonad; the CUX class includes Drosophila CUT, human CUTL1 and human CUTL2; ceh-44 is a complex gene, in which two alternatively spliced protein produ…
WBGene00000520	cku-80	R07E5.8	cku-80 encodes an ortholog of human XRCC5 (Ku80; OMIM:194364, antigen of systemic lupus erythematosus); CKU-80 is required for resistance to ionizing radiation (IR) in somatic tissues (such as motor neurons, vulva, uterus, or somatic gonad) and in endoreduplicating intestinal cells, but not in the germline (e.g., in dog-1-induced lesions); CKU-80 is required for growth on high NaCl, probably beca…
WBGene00000585	cogc-2	C06G3.10	cogc-2 encodes an ortholog of mammalian COG-2, a subunit of lobe A of the conserved oligomeric Golgi complex (COGC); COGC-2 is required for normal gonadal distal tip cell migration, a process that also requires seven other orthologs of COGC subunits; like other lobe A subunits in both C. elegans and S. cerevisiae, COGC-2 is strongly required for normal function, while lobe B subunits are only par…
WBGene00000708	col-135	M199.5
WBGene00000796	crn-3	C14A4.4	crn-3 encodes a cell death-related nuclease, homologous to the 100 kDa polymyositis/scleroderma autoantigen (PM/Scl-100), that is required for normal levels of DNA degradation during apoptosis; PM/Scl-100 is a ribonuclease component of the multiexonuclease exosome complex, which processes or degrades several types of RNAs in yeast; crn-3(RNAi) animals show retarded growth and a low penetrance of …
WBGene00000814	csn-2	B0025.2	csn-2 encodes a homolog of COP9 signalosome complex subunit 2 that affects embryonic viability and growth rate.
WBGene00000840	cul-5	ZK856.1	cul-5 encodes a cullin, orthologous to vasopressin-activated calcium-mobilizing receptor-1 in mammals, that is thought to regulate the cell cycle by virtue of its paralogy to cul-1 and cul-2; however, CUL-5 is dispensable for viability and gross morphology in mass RNAi screens, and does not appear to interact with any of 17 Skp1-related proteins (SKR-1 through SKR-21).
WBGene00000854	cux-7	C07H6.8	cux-7 encodes an conserved but unfamiliar protein orthologous to the human gene XE7 and the Drosophila gene CG2179-PA; since cux-7 is in an operon with clk-2, CUX-7 might have some role in telomere maintenance, development or rhythmic behavior; however, cux-7 currently has no known function, and is dispensable for viability and gross morphology in mass RNAi screens.
WBGene00000866	cyb-2.1	Y43E12A.1
WBGene00000867	cyb-2.2	H31G24.4
WBGene00000892	cyn-16	Y17G7B.9	cyn-16 encodes a highly diverged member of the cyclophilin family; CYN-16 exhibits low levels of peptidyl-prolyl cis/trans isomerase activity in vitro that is insensitive to the presence of cyclosporin A; a cyn-16::gfp fusion protein is expressed in the intestine during larval and adult stages of development, with particularly strong expression seen in the anterior and posterior ends; in dauer la…
WBGene00000911	daf-15	C10C5.6	daf-15 encodes an ortholog of RAPTOR (the regulatory associated protein of mTOR), and is regulated by DAF-16; daf-15 is required for non-dauer development, at least in some tissues or stages; daf-15(m81) mutants constitutively and irreversibly form abnormal dauer-like larvae (and are thus effectively lethal/sterile); mutants do not form true dauers when exposed to dauer pheromone, yet execute onl…
WBGene00000913	daf-18	T07A9.6	daf-18 encodes a lipid phosphatase homologous to the human PTEN tumor suppresor (OMIM:601728, mutated in Cowden disease and several cancers); DAF-18 negatively regulates insulin-like signaling mediated by DAF-2/IR and AGE-1/PI3K and thus plays a role in metabolism, development, and longevity; based on sequence and genetic analysis, DAF-18 is predicted to dephosphorylate AGE-1-generated PIP3 in or…
WBGene00000938	dcp-66	C26C6.5	dcp-66 encodes an ortholog of the NuRD component p66, and is required for excretory cell differentiation and vulval development; DCP-66 is predicted, by orthology, to be a member of the transcriptionally inhibitory nucleosomal remodelling and deacetylase (NuRD) complex; DCP-66 binds the Ex-1 pgp-12 promoter element both in vivo and in vitro, is expressed in excretory cells from embryos through ad…
WBGene00000939	dcr-1	K12H4.8	dcr-1 encodes a bidentate ribonuclease that is homologous to E. coli RNAse III; DCR-1 is required both for RNA interference and for synthesis of small developmental RNAs; DCR-1 functions to process pre-miRNAs into their mature, 22-nt form; DCR-1 interacts in vivo with RDE-4, a double-stranded RNA (dsRNA) binding protein required for RNAi that interacts with trigger dsRNAs and may function to deli…
WBGene00000994	dic-1	F08B4.1	dic-1 encodes an ortholog of Drosophila CG3125 and human DEAD/H BOX 26 (DDX26, DICE-1; OMIM:604331; nuclear protein, lost or downregulated in non-small cell lung carcinomas); DIC-1 and its orthologs have an N-terminal von Willebrand factor (vWF) type A domain; DIC-1 is essential for normal mitochondrial morphology and function, particularly that of the mitochondrial cristae/inner membrane; dic-1 …
WBGene00001029	dnj-11	F38A5.13	dnj-11 encodes a protein containing DnaJ and Myb domains that is orthologous to the mammalian ZRF1/MIDA1/MPP11/DNAJC2 family of ribosome-associated molecular chaperones; in C. elegans, dnj-11 functions to regulate asymmetric cell division and mitotic spindle orientation in the NSM neuroblast and subsequently the apoptotic death of the NSM sister cell; in regulating NSM sister cell death, DNJ-11 f…
WBGene00001035	dnj-17	T03F6.2	This gene encodes a protein containing a DnaJ ('J') domain.
WBGene00001040	dnj-22	T23B12.7	This gene encodes a protein containing a DnaJ ('J') domain that is predicted to be mitochondrial.
WBGene00001046	dnj-28	Y54E10BL.4	This gene encodes a protein containing a DnaJ ('J') domain.
WBGene00001081	dpy-22	F47A4.2	dpy-22 encodes a broadly expressed protein, homologous to the human transcriptional mediator protein TRAP230, which is involved in WNT and RAS signaling, as well as in dosage compensation; DPY-22 has a C-terminal glutamine-rich domain that is dispensable for inhibition of RAS-dependent cell differentiation, but is required for inhibition of BAR-1-dependent gene expression.
WBGene00001085	dpy-26	C25G4.5	dpy-26 encodes a novel, acidic protein that is highly conserved in other Caenorhabditis species; during development, dpy-26 activity is required for both dosage compensation and meiotic chromosome segregation; DPY-26 localizes to all meiotic chromosomes in the germline and to the hermaphrodite X chromosomes in somatic cells; SDC-1, SDC-2, and SDC-3 proteins form a complex and these three proteins…
WBGene00001112	duo-3	Y106G6H.12
WBGene00001134	eat-3	D2013.5	eat-3 encodes a mitochondrial dynamin family member, closely related to bacterial dynamin-like proteins, that is orthologous to human Opa1 (OMIM:203740, mutated in autosomal dominant optic atrophy) and budding yeast Mgm1; eat-3 is required for proper regulation of inner mitochondrial membrane fusion and normal mitochondrial function (oxidative phosphorylation); accordingly, eat-3 is also required…
WBGene00001214	ego-1	F26A3.3	ego-1 encodes a homolog of RNA-directed RNA polymerase; ego-1 is essential for several aspects of germline development such as proliferation, heterochromatin assembly on unpaired DNA during meiosis, and gametogenesis; ego-1 is also required for RNAi in the germ line; EGO-1 is detected in nuclear extracts.
WBGene00001259	emb-5	T04A8.14	emb-5 encodes the C. elegans ortholog of the Spt6 family of RNA polymerase II transcription elongation factors; first identified in screens for temperature-sensitive embryonic lethal mutations, emb-5 is required for the correct timing of the second E (endoderm)-cell division in the early embryo and thus, for normal embryonic gastrulation; in addition, emb-5 activity is required postembryonically …
WBGene00001352	evl-14	H38K22.1	evl-14 encodes a homolog of the yeast sister cohesion protein Pds5p that functions during both mitosis and meiosis and is implicated in the maintenance of sister chromatid cohesion in late prophase, and affects vulval morphology, meiotic germline development, embryonic and larval viability, fertility, and cell divisions in the germ line as well as in vulval and somatic gonad lineages; some of the…
WBGene00001443	fli-1	B0523.5	fli-1 encodes a protein with an N-terminal amphipathic leucine-rich region and gelsolin repeats that is orthologous to Drosophila and human Flightless I; FLI-1 can interact with human Ha-Ras and human actin in vitro; fli-1 mRNA levels are highest in embryos.
WBGene00001470	baz-2	ZK783.4	flt-1 encodes a putative homolog of flectin, an extracellular matrix protein thought to provide a microenvironment of great elasticity; however, FLT-1 protein contains no similarity to other ECM components, instead mostly appearing to be made up of chromatin or DNA-binding domains; FLT-1 also contains a glutamine/asparagine-rich domain, which may mediate epigenetic regulation.
WBGene00001563	gei-6	C05C8.4
WBGene00001571	gei-14	K01C8.5	gei-14 encodes a novel protein that interacts with GEX-3 in yeast two-hybrid assays.
WBGene00001596	gld-2	ZC308.1	gld-2 encodes the catalytic subunit of a cytoplasmic poly(A) polymerase (PAP) associated with P granules in early embryos, which encodes the central catalytic domain but lacks the normal RNA-binding (RRM) domain of eukaryotic PAPs; GLD-2 regulates the switch from mitosis to meiosis in the germline, is necessary for formation of functional sperm or oocytes, requires activation by GLD-3 for PAP act…
WBGene00001599	glh-2	C55B7.1	glh-2 encodes a putative DEAD-box RNA helicase that contains six CCHC zinc fingers and is homologous to Drosophila VASA, a germ-line-specific, ATP-dependent, RNA helicase; at non-permissive temperatures, GLH-2 plays a role in germ-line development and fertility, specifically in regulating the normal extent of germ-line proliferation, oogenesis, and the production of functional sperm; GLH-2 activi…
WBGene00001601	glh-4	T12F5.3	glh-4 encodes a putative germline RNA helicase that affects germline proliferation, oogenesis, spermatogenesis, and hence fertility in combination with glh-1, and is partially redundant with glh-1; glh-4 is a constituent of P granules and expression is most abundant in newly fertilized embryos.
WBGene00001653	gon-4	K04D7.5	gon-4 encodes a large (1336-residue), unfamiliar, acidic (20% acidic residues and pI of 4.4), nuclear protein directly required for gonadogenesis in both sexes and, indirectly, for proper germ line and vulval development; gon-4 is expressed (and functionally required) in somatic gonadal cells during early gonadal development; while Z1 and Z4 (the somatic gonad precursor cells) appear to be specif…
WBGene00001829	hcp-1	ZK1055.1	hcp-1 encodes a homolog of the mammalian centromere protein-F (CENP-F) and is involved in mitotic chromosome segregation; hcp-1 functions in an ordered pathway consisting of two other CENP proteins encoded by hcp-3 and hcp-4 to control assembly of the kinetochore; hcp-1 localization to the kinetochore is dependent on hcp-3 and hcp-4.
WBGene00001973	hmg-3	C32F10.5
WBGene00001974	hmg-4	T20B12.8	hmg-4 encodes a protein with strong similarity to the highly conserved high mobility group protein SSRP1 (structure-specific DNA recognition protein); by homology, HMG-4 is predicted to be a member of the FACT (facilitates chromatin transcription) complex that functions as a transcription elongation factor; RNAi experiments indicate that hmg-4 is required for locomotion and larval development, an…
WBGene00001978	hmp-1	R13H4.4	hmp-1 encodes an alpha-catenin; during development, hmp-1 activity is required for proper enclosure and elongation of the embryo; HMP-1 localizes to hypodermal adherens junctions.
WBGene00002027	hsr-9	T05F1.6	hsr-9 encodes a protein containing a BRCT (BRCA 1 C terminus) domain that is found in proteins that regulate the cell cycle checkpoint in response to DNA damage; HSR-9 activity is required for a normal response to DNA damage caused by gamma-irradiation; loss of HSR-9 function via RNA-mediated interference after gamma-irradiation results in defects in mitotic cell cycle arrest, reduction of apopto…
WBGene00002072	ima-1	T19B10.7	ima-1 encodes a member of the importin family.
WBGene00002192	kin-4	C10C6.1
WBGene00002201	kin-18	T17E9.1
WBGene00002214	klc-1	M7.2	klc-1 encodes one of two C. elegans kinesin light chains; by homology, KLC-1 is predicted to function, along with kinesin-like heavy chains, as part of a multimeric kinesin complex involved in intracellular transport; consistent with this, KLC-1 has been shown to interact with UNC-116/kinesin, KCA-1/kinesin cargo adaptor, and the ARX-2/Arp2/3 complex component in yeast two-hybrid assays; RNAi exp…
WBGene00002231	knl-1	C02F5.1	knl-1 encodes a novel acidic protein with a coiled-coil region at its C-terminus; KNL-1 is an essential kinetochore component that is required for proper spindle elongation and chromosome separation, and in the kinetochore assembly pathway, plays a key role in linking the initiation of kinetochore formation with the construction of a functional microtubule-binding interface; in the assembly pathw…
WBGene00002637	let-418	F26F12.7	The let-418 gene encodes a homolog of Mi-2/CHD3, a component of the nucleosome remodeling and histone deacetylase (NURD) complex; LET-418 is similar to DNA helicases, homologous to human AIRE (OMIM:607358, mutated in autoimmune polyendocrinopathy syndrome), and paralogous to CHD-3; with MEP-1, LET-418 is required to repress germline-specific genes in somatic cells, and also negatively regulates R…
WBGene00002694	let-502	C10H11.9	let-502 encodes a Rho-binding Ser/Thr kinase orthologous to human myotonic dystrophy kinase (DM-kinase); let-502 is required for early embryonic cleavages, embryonic elongation, migration of hypodermal P cells to a ventral position, normal spermathecal contraction, and fertility; LET-502 is required for hypodermal cells to properly change their shape, and is expressed in those cells, during embry…
WBGene00002850	let-716	C16A3.3
WBGene00002998	lin-9	ZK637.7	lin-9 encodes two novel proteins that are conserved amongst C. elegans, Drosophila, plants, and vertebrates; lin-9 activity is required redundantly with activity of the synMuv A genes, such as lin-8, for negative regulation of the RTK/Ras-mediated signal transduction pathway that controls vulval development; in addition, lin-9 activity is required non-redundantly for hermaphrodite gonadal sheath …
WBGene00003020	lin-35	C32F10.2	lin-35 encodes the C. elegans retinoblastoma protein (Rb) ortholog; lin-35 was first identified in screens for synthetic multivulva (synMuv) genes and as a class B synMuv gene, functions redundantly with class A genes to antagonize Ras signaling and negatively regulate vulval development; in addition, loss of lin-35 activity results in enhanced RNA interference; lin-35 activity is also required r…
WBGene00003030	lin-45	Y73B6A.5	The lin-45 gene encodes an ortholog of the vertebrate protein RAF which is required for larval viability, fertility and the induction of vulval cell fates.
WBGene00003034	lin-49	F42A9.2
WBGene00003074	lars-2	ZK524.3	lars-2 encodes the ortholog of human leucyl amino-acyl tRNA synthetase (LARS); in C. elegans, lars-2 is required for normal mitochondrial structure and function, and acts downstream of daf-2 to control lifespan; lars-2 mutants show swollen, disorganized and sometimes fused mitochondria, and live much longer than wild-type worms; a lars-2 GFP translation fusion gene was ubiquitously expressed, wit…
WBGene00003133	mat-2	W10C6.1	mat-2 encodes a subunit of the anaphase-promoting complex or cyclosome (APCC) which is a multi-subunit E3 ubiquitin ligase that targets proteins for degradation during the metaphase-to-anaphase transition of the cell cycle; mat-2 is required for chromosome segregation during meiosis I and is involved in polarity specification of the anterior/posterior axis in the developing embryo.
WBGene00003210	mel-28	C38D4.3	mel-28 encodes a large (1,784-residue) protein required for nuclear envelope assembly; MEL-28 is highly divergent from, but orthologous to human AT-hook-containing transcription factor 1 (AHCTF1); MEL-28 is found in nuclear pore complexes (NPCs) during interphase, kinetochores early in mitosis, and chromatin later in mitosis; mel-28 mutants were first identified in a screen for genes involved in …
WBGene00003367	mix-1	M106.1	The mix-1 gene encodes a homolog of SMC2 involved in chromosome segregation, X-chromosome gene regulation, and repression of X-linked genes during dosage compensation.
WBGene00003389	mog-1	K03H1.2	The mog-1 gene encodes a DEAH helicase orthologous to the Drosophila CG1375/1405, the human PRP16, and the S. cerevisiae PRP16 proteins.
WBGene00003393	mog-5	EEED8.5	The mog-5 gene encodes a DEAH helicase orthologous to the Drosophila CG8241, the human HRH1, and the S. cerevisiae PRP22 proteins.
WBGene00003405	mre-11	ZC302.1	mre-11 encodes a protein orthologous to S. cerevisiae MRE11 and to human MRE11A (OMIM:600814, mutated in ataxia-telangiectasia-like disorder); MRE-11 is required for meiotic recombination and DNA repair in C. elegans, for multigenerational persistence of the germline, and (in conjunction with CHK-2 and SPO-11) for the localization of RAD-51 to foci in late zygotene/early pachytene nuclei.
WBGene00003410	mrp-4	F21G4.2	mrp-4 encodes a putative member of subfamily C of the ATP-binding cassette transporters; MRP-4 is required, redundantly with its paralog WHT-2, for sperm to normally migrate towards a PUFA-based signal exuded by oocytes; hermaphrodites subjected to double wht-2(RNAi) mrp-4(RNAi) are infertile, both through aberrant loss of their own sperm and through failure of males to effectively inseminate the…
WBGene00003421	msh-5	F09E8.3	msh-5 encodes a germline-specific homolog of the yeast and mammalian DNA mismatch repair protein MSH5 (MutS-family) that is required for crossing over and chiasma formation during Caenorhabditis elegans meiosis; inactivation of both rad-51 and msh-5 induces chromosome fragmentation, not seen with inactivation of either gene alone.
WBGene00003422	msh-6	Y47G6A.11	msh-6 encodes a gene orthologous to human MSH6 (homolog of MutS), which is involved in post-replicative mismatch DNA repair (MMR); in elegans, msh-6 defective animals show an elevated level of spontaneous mutants in both the male and female germline; in elegans, similar to higher mammals, MMR surveillance is likely carried out by a MSH-2/MSH-6 heterodimer.
WBGene00003472	mtk-1	B0414.7
WBGene00003576	ndc-80	W01B6.9	ndc-80 (cogc-7) encodes an ortholog of mammalian COG-7 (OMIM:606978, mutated in congenital disorder of glycosylation), a subunit of lobe B of the conserved oligomeric Golgi complex (COGC); NDC-80 is also an outer kinetochore component orthologous to S. cerevisiae Ndc80p; NDC-80 affects metaphase plate formation in embryos (thus affecting chromosome segregation), kinetochore-microtubule interactio…
WBGene00003664	nhr-74	C27C7.3
WBGene00003777	nmy-2	F20G4.3	nmy-2 encodes a non-muscle myosin II; NMY-2 is required for polarized cytoplasmic flow, polarized distribution of the PAR proteins, cytokinesis, and for proper anterior-posterior polarity in early embryos; NMY-2 functions with PAR-5 in the onset of the establishment phase of polarization in the C. elegans zygote along the anterior-posterior axis, and nmy-2 is partially redundant with nmy-1 with r…
WBGene00003800	npp-14	C03D6.4	npp-14 is orthologous to the human gene NUCLEOPORIN, 214-KD (NUP214; OMIM:114350), which encodes part of the nucleopore complex mediating nucleocytoplasmic transport; NUP214, as a fusion gene with DEK (OMIM:125264), is found in a subset of acute myeloid leukemia.
WBGene00003821	nst-1	K01C8.9	nst-1 encodes a homolog of human GNL3 (OMIM:608011, nucleostemin) and GNL3L, and of S. cerevisiae NUG1; NST-1 may suppress tumorous growth in the germ line by ensuring robust larval germline proliferation; like PRO-1, -2, and -3, NST-1 is probably required for ribosome biogenesis, suggesting a link between biogenesis in the distal sheath and control of cell division in the germ line; nucleostemin…
WBGene00003918	par-3	F54E7.3	par-3 encodes a PDZ domain-containing protein orthologous to mammalian atypical PKC isotype-specific interacting protein (ASIP) and Drosophila Bazooka; PAR-3 is required maternally for polarization of the zygote along the anterior-posterior (A-P) axis; PAR-3, PAR-6, and PKC-3 form a complex that localizes to the anterior cytoplasmic cortex of the one- and two-cell embryo; this localization is reg…
WBGene00004044	plk-3	F55G1.8	plk-3 encodes one of three C. elegans polo-like kinases; microarray analyses indicate that plk-3 transcripts are expressed maternally and downregulated in gonadal tissue mutant for deps-1, which encodes a novel, P granule-associated protein that promotes P granule assembly and germline RNA interference.
WBGene00004051	parg-1	F20C5.1	parg-1 (formerly known as pme-3) encodes a poly(ADP-ribose) glycohydrolase (PARG) orthologous to human PARG (OMIM:603501) and paralogous to PARG-2; PARG-1 exhibits poly(ADP-ribose) glycohydrolase activity in vitro, and is required in vivo for normal resistance to ionizing radiation; PARG-1 is primarily expressed in the nuclei of nerve cells in the head and tail, as well as in the nerve cord and m…
WBGene00004101	hgrs-1	C07G1.5	hgrs-1 encodes a VHS and FYVE zinc finger-domain containing protein that is the C. elegans ortholog of S. cerevisiae Vps27p and mammalian hepatocyte growth factor-regulated tyrosine kinase substrate (HGS); hgrs-1 activity is essential for molting and thus for proper larval development; consistent with its proposed role in the endocytic pathway, HGRS-1 is also required for proper trafficking of th…
WBGene00004117	sin-3	F02E9.4	sin-3 encodes an ortholog of the SIN3 family of histone deacetylase subunits, which also has a glutamine/asparagine-rich domain, possibly involved in epigenetic regulation; sin-3 has no obvious phenotype in mass RNAi screens; on the basis of its homology, SIN-3, when activated by promoter-specific transcription factors, is expected to work in conjunction with other histone deacetylase components …
WBGene00004132	ifet-1	F56F3.1
WBGene00004152	pqn-70	T19B10.4	The protein product of this gene is predicted to contain a glutamine/asparagine (Q/N)-rich ('prion') domain, by the algorithm of Michelitsch and Weissman (as of the WS77 release of WormBase, i.e., in wormpep77).
WBGene00004166	pqn-85	Y43H11AL.3	pqn-85 encodes an ortholog of budding yeast Scc2p, Drosophila NIPPED-B, and human NIPBL (OMIM:608667, mutated in Cornelia de Lange syndrome) that is required for resistance to double-stranded DNA breakage; PQN-85 is also required, with MAU-2 and SCC-3, for normal chromosome segregation and embryonic viability; pqn-85(RNAi) induces hypersensitivity to double-stranded breaks in DNA (manifested by a…
WBGene00004179	prg-2	C01G5.2	prg-2 encodes a novel, basic protein that is one of two C. elegans members of the Piwi subfamily of highly conserved Argonaut/Piwi proteins.
WBGene00004204	swsn-4	F01G4.1	swsn-4 (phasmid socket absent) gene encodes an ortholog of SWI2/SNF2, a component of the SWI/SNF complex that is conserved from yeast to mammals and that is involved in chromatin remodeling; swsn-4 is probably required during mitosis of the T cells for asymmetric cell division.
WBGene00004208	ptc-1	ZK675.1	ptc-1 encodes an ortholog of Drosophila PATCHED (PTC) and human PTCH which defines one of seven paralogous families of sterol sensing domain (SSD) proteins; PTC-1 is required for cytokinesis in the germline, but not in somatic cells (the converse of PTR-2's function, and a role conserved in C. briggsae); PTC-1 is also required to isolate meiotic germline nuclei from one another so that their nucl…
WBGene00004296	rad-50	T04H1.4	rad-50 encodes the C. elegans ortholog of eukaryotic Rad50 and bacterial SbcC; RAD-50 is predicted to function, in a complex with MRE-11 and COM-1, in homology-mediated double-strand break (DSB) repair; genetic analyses indicate that rad-50 is required for a distinct pathway of meiotic DSB repair that functions from the onset of meiotic prophase through the midpachytene/late pachytene transition.
WBGene00004315	rbd-1	T23F6.4	rbd-1 encodes an ortholog of S. cerevisiae Mrd1p; RBD-1 is required for processing of 18S rRNA and subsequent formation of the 40S ribosomal subunit, and is essential for normal development; in addition, RBD-1 may suppress tumorous growth in the germ line by ensuring robust larval germline proliferation; like PRO-1, -2, and -3, RBD-1's role in ribosome biogenesis suggests a link between biogenesi…
WBGene00004322	rcq-5	E03A3.2	rcq-5 encodes an ATP-dependent DNA helicase that is a member of the RecQ family of DNA helicases; loss of rcq-5 activity via RNAi results in decreased lifespan and increased sensitivity to ionizing radiation; RCQ-5, a nuclear protein, is expressed in germ cells and oocytes, as well as in somatic cells from embryogenesis through adulthood, with highest levels of postembryonic expression seen in in…
WBGene00004323	rde-1	K08H10.7	rde-1 encodes a member of the Argonaute (SGO) and PIWI family of proteins; rde-1 activity is required for RNA-mediated interference (RNAi); specifically, in RNAi induced by exogenous dsRNA, RDE-1 acts as the siRNA acceptor for siRNAs produced by DCR-1-mediated cleavage; subsequently, RDE-1 directs a multi-protein complex to homologous mRNA targets to trigger their destabilization and degradation;…
WBGene00004324	rde-2	F21C3.4	rde-2 encodes a novel protein that is conserved in at least two other Caenorhabditis species; rde-2 is required for the functional silencing of chromosomal loci by transgenes (cosuppression) and promotes the effects of RNAi in a step after the formation of a heritable interfering agent, also affects X-chromosome nondisjunction and transposon activation; functions downstream of rde-1 in the RNAi p…
WBGene00004337	rfc-1	C54G10.2
WBGene00004371	rig-4	Y42H9B.2
WBGene00004378	rme-8	F18C12.2	rme-8 encodes a DNA J domain-containing protein; rme-8 is required for both receptor-mediated endocytosis and pinocytosis (fluid-phase endocytosis) in coelomocytes and other cell types; specifically, RME-8 binds SNX-1, a component of the core retromer complex, in vitro and, along with SNX-1 and HSP-1, regulates endosomal clathrin and retromer-mediated endosome to Golgi retrograde transport; rme-8…
WBGene00004411	rpc-1	C42D4.8
WBGene00004508	rrf-1	F26A3.8	rrf-1 encodes an RNA-directed RNA polymerase (RdRP) homolog required for somatic (but not germline) RNAi; RRF-1 is also required for 'transitive interference'.
WBGene00004510	rrf-3	F10B5.7	rrf-3 encodes an RNA-directed RNA polymerase (RdRP) homolog that inhibits somatic RNAi, and thus promotes activity of repeated genes (e.g., multicopy transgenic arrays); the effect of RRF-3 on RNAi is opposite to that of RRF-1 (which stimulates somatic RNAi), which might arise from competition by RRF-3 with RRF-1 or EGO-1 in RNAi formation; rrf-3(allele) or rrf-3(allele2) mutants are hypersensiti…
WBGene00004684	rsd-6	F16D3.2
WBGene00004721	san-1	ZC328.4	san-1 encodes the C. elegans ortholog of the Saccharomyces cerevisiae spindle checkpoint protein Mad3p; san-1 is essential for the mitotic spindle checkpoint activity in response to stimuli such as microtubule depolymerization or anoxia, in which microscopically visible movement ceases and cell cycle progression reversibly arrests; san-1 has also been reported to be essential for normal embryonic…
WBGene00004728	sax-2	F21H11.2	sax-2 encodes a conserved protein that contains HEAT/Armadillo repeats and is related to Drosophila furry; sax-2 activity is required for maintaining normal neuronal morphology, particularly proper neurite outgrowth and termination; sax-2 activity is also required for normal male mating behavior and gonad morphogenesis in both sexes; a sax-2 reporter gene fusion indicates that sax-2 is expressed …
WBGene00004747	sdc-3	C25D7.3	sdc-3 encodes a protein that contains two mutationally separable domains: a zinc finger motif required for dosage compensation and a myosin- like putative ATP- binding region required for her-1 regulation of sex determination; SDC-3 activates dosage compensation by directing the dosage compensation protein complex to the hermaphrodite X chromosomes, and is functionally redundant with SDC-2 with r…
WBGene00004782	set-2	C26E6.9	set-2 encodes a histone H3K4 methyltransferase closely related to the yeast Set1 and mammalian SET1/MLL proteins; SET-2 displays H3K4 methyltransferase activity in vitro and in C. elegans, regulates levels of H3K4; SET-2 plays a role in germline development, postembryonic development, negative regulation of lifespan in adult animals, and RNA interference; SET-2 localizes to nuclei.
WBGene00004800	sir-2.1	R11A8.4	sir-2.1 encodes an NAD-dependent protein deacetylase with similarity to Saccharomyces cerevisiae Sir2p and mammalian SIRT1.
WBGene00004874	smc-4	F35G12.8	The smc-4 gene encodes a homolog of the SMC4 subunit of mitotic condensin; SMC-4 acts with MIX-1 to enable chromosome segregation.
WBGene00004879	smg-1	C48B6.6	smg-1 encodes a phosphatidylinositol kinase-related protein kinase; SMG-1 functions as a key component of the nonsense-mediated mRNA decay (NMD) pathway that identifies and degrades mRNAs that contain premature stop codons; in addition, and partially in parallel to DAF-2-insulin signaling, SMG-1 regulates adult lifespan and the response to oxidative stress; in vitro, SMG-1 is capable of phosphory…
WBGene00004955	spd-5	F56A3.4	spd-5 encodes a coiled-coil domain protein; spd-5 activity is required for centrosome maturation, symmetry breaking, pronuclear migration, mitotic spindle assembly, and cell division; in regulating centrosome maturation, spd-5 interacts genetically with spd-2, which also encodes a coiled-coil protein; SPD-5 physically interacts with CED-9, a C. elegans BCL2 ortholog and spd-5(RNAi) results in inc…
WBGene00004987	spp-2	T08A9.12	spp-2 encodes an antimicrobial peptide that belongs to the SPP-protein family, called caenopores, with structural similarity to saposin-like proteins (SAPLIPs), the amoebapores and the mammalian NK-lysin and granulysin; caenopores are part of the worm's innate immune system and interact with and eliminate bacteria via membrane pore-forming activity; C. elegans has at least 33 putative SPP protein…
WBGene00005006	spr-1	D1014.8	spr-1 encodes the C. elegans ortholog of the human corepressor CoREST that functions in HDAC-containing complexes to mediate transcriptional repression; in C. elegans, spr-1 was first identified in screens for genetic suppressors of the egg-laying defective phenotype of sel-12/presenilin mutants; subsequent genetic analyses showed that spr-1 likely functions as a negative regulator of LIN-12/Notc…
WBGene00005009	spr-4	C09H6.1
WBGene00005019	sqv-1	D2096.4	sqv-1 encodes a UDP-glucuronic acid decarboxylase, biochemically active in vitro, that is required for cytokinesis of one-cell embryos and for vulval morphogenesis; SQV-1 is coexpressed with the nucleotide-sugar transporter homolog SQV-7 in in the vulva and in oocytes; SQV-1 colocalizes with SQV-5 and SQV-7 to punctate foci (probably the Golgi apparatus) in the cytoplasm of the vulva, the uterus …
WBGene00005023	sqv-5	T24D1.1	sqv-5 encodes a chondroitin synthase that both initiates and elongates chondroitin chains (unlike human chondroitin synthase, which only elongates them); SQV-5 is required for cytokinesis (e.g., at the one-cell embryo stage), gonad migration, and vulval morphogenesis (by expanding the extracellular space of the vulva in L4 larvae); the common requirement for SQV-5 in both processes may be to prom…
WBGene00005552	sri-40	Y27F2A.3
WBGene00006324	sup-17	DY3.7	sup-17 encodes an ADAM protein, an integral membrane disintegrin and zinc-activated metalloproteinase, orthologous to Drosophila and mouse KUZBANIAN and the vertebrate ADAM10 proteins; SUP-17 is required maternally for embryonic development and plays a role in LIN-12/Notch-mediated cell signaling required for several cell fate decisions during vulval development; SUP-17 is also required for norma…
WBGene00006382	taf-1	W04A8.7	The taf-1 gene encodes an ortholog of human TATA-binding protein associated factor TAF1L (TAFII250) that possesses histone acetyl transferase (HAT) activity and is a component of the TFIID general transcription factor that recognizes the transcription start site; TAF-1 is required for proper embryonic and larval development.
WBGene00006390	taf-8	ZK1320.12
WBGene00006394	taf-11.2	K10D3.3
WBGene00006442	tag-65	F58G11.5
WBGene00006512	abcf-1	F18E2.2
WBGene00006571	tim-1	Y75B8A.22	tim-1 encodes the C. elegans ortholog of mammalian timeless and Drosophila timeout proteins; in C. elegans, TIM-1 activity is essential for regulation of chromatid cohesion and thus, for proper meiotic and mitotic chromosome behavior and normal embryonic development; in addition, TIM-1 appears to also play a role in regulation of developmental timing, controlling the temporal identity of hypoderm…
WBGene00006579	tlk-1	C07A9.3	tlk-1 encodes, through alternative splicing, two isoforms of a Tousled-class serine/threonine protein kinase; TLK-1A/B are orthologous to Tousled from A. thaliana; tlk-1(RNAi) embryos have, compared to normal embryos, reduced phosphorylation of the RNA polymerase II C-terminal domain at Serine-2 and methylation of histone H3 at Lysine-36 (posttranslational modifications associated with transcript…
WBGene00006595	top-1	M01E5.5	top-1 encodes the C. elegans DNA topoisomerase I ortholog; TOP-1 exhibits DNA topoisomerase I activity in vitro and in vivo, this activity is required for normal gonad, germline, and embryonic development; top-1 mRNA is expressed throughout the gonad and during early embryogenesis, with mRNA levels nearly gone by hatching; TOP-1 protein levels are highest in embryos and L1 larvae, decrease by the…
WBGene00006605	tra-2	C15F1.3	tra-2 encodes a transmembrane receptor that functions in the sex determination pathway to specify female fates in hermaphroditic XX animals; tra-2 encodes two proteins: TRA-2A, the major protein expressed at all developmental stages, and TRA-2B, a form specific to the hermaphrodite germ line; in hermaphrodites, direct interaction between the TRA-2A intracellular domain inhibits FEM-3 masculinizin…
WBGene00006618	trt-1	DY3.4	trt-1 encodes C. elegans telomerase reverse transcriptase that affects fertility, maintenance of telomere length, and chromosome nondisjunction.
WBGene00006736	ulp-1	T10F2.3	ulp-1 encodes a SUMO protease; by homology, ULP-1 is predicted to function in removal of SUMO ubiquitin-like molecules from tagged proteins; expression of a chimeric SOP-2::GFP::ULP-1 protein results in aberrant localization of SOP-2, suggesting that: 1) ULP-1 functions in vivo to remove SUMO moieties from SOP-2 and 2) sumoylation is important for SOP-2 localization to nuclear bodies.
WBGene00006793	unc-59	W09C5.2	unc-59, by alternative splicing, encodes two septin isoforms required (like the septins UNC-61A/B) for normal axonal migration, distal tip cell migration, and postembryonic cytokinesis (at the cellular level) and for normal locomotion and formation of the postembryonic vulva, somatic gonad, and male tail (at the organismal level); both UNC-59 and UNC-61A/B are dispensable for embryonic cytokinesi…
WBGene00006897	ver-4	F59F3.5
WBGene00006925	vit-1	K09F5.2
WBGene00006944	wrn-1	F18C5.2	wrn-1 encodes an ortholog of human WRN, and one of four C. elegans homologs of the RecQ DNA helicase family, that includes E. coli RecQ; by homology, WRN-1 is predicted to function as a helicase, DNA-dependent ATPase, and exonuclease that plays a key role in DNA replication, recombination, and repair; RNA interference studies in C. elegans and the enhancement of many of the resulting phenotypes b…
WBGene00006961	xnp-1	B0041.7	xnp-1 encodes an ATP-dependent DNA helicase of the SNF2 family that is orthologous to human XNP/ATR-X, which is associated with a number of X-linked mental retardation syndromes; in C. elegans, xnp-1 activity is required at high temperatures for embryogenesis, somatic gonad development, fertility, and vulval morphogenesis; in addition, animals doubly mutant for xnp-1 and lin-35/Rb, hpl-2/HP1, or …
WBGene00007008	rfp-1	R05D3.4	rfp-1 encodes a putative ubiquitin-protein ligase orthologous to budding yeast Bre1p, rat Staring, human RNF20, and human RNF40; RFP-1 inhibits physiological apoptosis in oocytes, keeping it down to a normal level of ~50% in hermaphrodite gonads; RFP-1 is also required for vulval development, egg-laying, and progression through L1 larval stage; RFP-1 binds (in descending strength) UBC-1, UBC-2, a…
WBGene00007013	mdt-8	Y62F5A.1
WBGene00007028	trr-1	C47D12.1	trr-1 encodes proteins with similarity to the atypical protein kinases of the TRAAP subfamily of PIKK kinases that are found in multisubunit, chromatin-modifying histone acetyltransferase complexes; trr-1 functions as a negative regulator of let-60/Ras signaling and was initially identified in screens for synMuv genes that interact with lin-15A; trr-1 mutations were subsequently found to have wea…
WBGene00007048	nfx-1	C16A3.7
WBGene00007050	tag-184	F18C5.3
WBGene00007087		B0001.2
WBGene00007111	sart-3	B0035.12
WBGene00007184	ctr-9	B0464.2	ctr-9 encodes the C. elegans ortholog of mammalian and Saccharomyces cerevisiae CTR9 that is a member of the PAF1 (Polymerase-Associated Factor 1) complex; by homology CTR-9 is predicted to function in the regulation of transcription.
WBGene00007256	swsn-9	C01H6.7
WBGene00007258	hasp-1	C01H6.9	hasp-1 encodes a homolog of vertebrate haploid germ cell-specific nuclear protein kinase (haspin); the hasp-1 tm3858 deletion mutation has been classified as lethal or sterile by the National Bioresource Project of Japan; HASP-1 specifically binds GOA-1 in yeast two-hybrid assays; HASP-1 is expressed in PHB sensory neurons and PVT interneurons in the tail, several unidentified neurons in the head…
WBGene00007329		C05C10.2
WBGene00007433	swsn-7	C08B11.3
WBGene00007455	ugt-22	C08F11.8
WBGene00007587	mma-1	C14C10.4
WBGene00007606		C15C8.4
WBGene00007621		C16C2.4
WBGene00007627	ccdc-55	C16C10.6	ccdc-55 encodes a conserved coiled-coil domain-containing protein that is related to the mammalian nuclear speckle splicing regulatory proteins 1 (NSrp1s); in C. elegans, CCDC-55 activity is required for early larval development and also for distal tip cell (DTC) migration; cell type-specific RNAi experiments suggest that CCDC-55 functions within the DTC to regulates its migration; genetic intera…
WBGene00007642		C17E4.2
WBGene00007761	rad-26	C27B7.4
WBGene00007860	rilp-1	C32A3.3
WBGene00007912		C34B7.2
WBGene00007914	mys-4	C34B7.4	C34B7.4 encodes a MYST family histone acetyltransferase; based upon sequence similarity, the product of C34B7.4 is predicted to be the enzymatic component of an NuA4-like histone acetyltransferase (HAT) complex that functions in transcriptional activation; C34B7.4 is likely required for regulating gene expression in multiple tissues, as loss of its activity via RNAi results in suppression of ecto…
WBGene00007963	cyp-25A1	C36A4.1	cyp-25A1 encodes one of ~80 C. elegans cytochrome P450s: membrane-associated, heme-containing NADPH-dependent monooxygenases that catalyze the oxidative metabolism of a variety of exogenous compounds and endogenous substrates.
WBGene00007975	gls-1	C36B1.8
WBGene00007978		C36B1.11
WBGene00008034		C39E9.11	C39E9.11 is orthologous to the human gene PAPILLARY RENAL CELL CARCINOMA (TRANSLOCATION-ASSOCIATED) (PRCC; OMIM:179755), which when mutated leads to disease.
WBGene00008107	aspm-1	C45G3.1	aspm-1 encodes a protein, with one N-terminal calponin-homology domain and two IQ calmodulin-binding domains, that is orthologous to Drosophila Asp (Abnormal Spindles) and to human ASPM (OMIM:605481), which when mutated leads to primary microcephaly; in C. elegans, ASPM-1 is required for the forces that regulate meiotic spindle rotation in meiosis I and II and for proper meiotic spindle organizat…
WBGene00008119		C46F11.4
WBGene00008400	drh-3	D2005.5	drh-3 encodes a DEAH/D-box helicase; drh-3 is required for germline RNAi and for production of several types of endogenous small RNA molecules; in addition, drh-3 plays an essential role in germ cell proliferation, gamete formation, and chromosome segregation; drh-3 is also involved in resistance to X-ray irradiation and genetic studies suggest that drh-3 may also control expression of small RNAs…
WBGene00008411	mans-1	D2030.1
WBGene00008502	skih-2	F01G4.3
WBGene00008531		F02E9.7
WBGene00008534		F02H6.1
WBGene00008535		F02H6.2
WBGene00008536		F02H6.3
WBGene00008537		F02H6.4
WBGene00008646		F10C2.5
WBGene00008648		F10D11.2
WBGene00008823		F14H3.4
WBGene00008829	cyp-35D1	F14H3.10
WBGene00008887	tbcd-1	F16D3.4	F16D3.4 encodes a putative beta-tubulin folding cofactor D, orthologous to human TBCD (OMIM:604649); in early embryos, F16D3.4 is required for normally rapid microtubule elongation; F16D3.4 may be a ligand and effector of the ARL2 ortholog EVL-20; F16D3.4 is expressed in larval and adult pharynx, intestine, and neurons; in mass RNAi assays, F16D3.4 is required for normal mitotic spindle elongatio…
WBGene00008921		F17C11.10
WBGene00008934		F18C12.3
WBGene00008965	mltn-10	F19H8.5
WBGene00008990	smgl-1	F20G4.1
WBGene00009007	otub-3	F21D5.2
WBGene00009010		F21D5.5
WBGene00009086		F23D12.2	This gene encodes a protein containing an F-box, a motif predicted to mediate protein-protein interactions either with homologs of yeast Skp-1p or with other proteins; this gene's encoded protein also contains an FTH/DUF38 motif, which may also mediate protein-protein interaction.
WBGene00009103	rtfo-1	F25B3.6	rtfo-1 encodes the C. elegans ortholog of mammalian and Saccharomyces cerevisiae RTF1 that is a member of the PAF1 (Polymerase-Associated Factor 1) complex; by homology RTFO-1 is predicted to function in the regulation of transcription.
WBGene00009124	rtel-1	F25H2.13
WBGene00009127		F25H5.5	F25H5.5 encodes the C. elegans homologue of Claspin, an S-phase checkpoint component that interacts with Chk1 and negatively regulates cell cycle progression; in wild-type animals, loss of F25H5.5 activity results in some embryonic lethality; loss of F25H5.5 activity in a lin-35 mutant background, however, results in sterility, as well as smaller than normal body size, uncoordinated locomotion, a…
WBGene00009163	drsh-1	F26E4.10	drsh-1 encodes a predicted RNase III-type ribonuclease that is orthologous to Drosophila and human Drosha; by homology, DRSH-1 is predicted to function as an endoribonuclease that, in the nucleus, initiates cleavage of primary miRNA transcripts (pri-mRNAs) into pre-miRNAs that are then exported to the cytoplasm for further processing; loss of drsh-1 activity via RNAi results in re-expression of a…
WBGene00009179	kbp-3	F26H11.1
WBGene00009200		F28C1.1
WBGene00009254	capg-1	F29D11.2	capg-1 encodes the C. elegans homolog of human CAP-G, a subunit of the condensin I complex that functions to organize chromosomal structure and regulate chromosome segregation; immunoprecipitation experiments using C. elegans embryonic extracts demonstrate that CAPG-1 is a member of two distinct condensin I complexes, condensin I and condensin I-DC, that regulate meiotic and mitotic chromosome se…
WBGene00009267	usp-48	F30A10.10
WBGene00009365		F33H1.4
WBGene00009460	ubr-5	F36A2.13	F36A2.13 encodes an E3 ubiquitin ligase similar to the mammalian UBR5 ubiquitin ligases; F36A2.13 is predicted to function in ubiquitin-dependent protein catabolic processes.
WBGene00009477	rbpl-1	F36F2.3	rbpl-1 encodes a protein containing a DWNN domain that has similarity to the E3 ubiquitin-protein ligase RBBP6 (Retinoblastoma binding protein 6); loss of rbpl-1 activity via RNAi results in embryonic lethality and sick, slow growing animals with disorganized germlines.
WBGene00009479	fcp-1	F36F2.6	fcp-1 encodes the C. elegans ortholog of FCP1 phosphatase, an enzyme required for dephosphorylation of the C-terminal domain (CTD) of RNA polymerase II and hence, transcriptional regulation; loss of fcp-1 via large-scale RNAi experiments results in nearly 100% embryonic lethality.
WBGene00009507	mus-101	F37D6.1	mus-101 encodes a protein that contains six BRCA1 carboxy-terminal repeats and is orthologous to Drosophila Mus101 and the vertebrate TOPBP1 DNA topoisomerase 2 beta binding proteins that regulate formation of DNA replication initiation complexes; in C. elegans, mus-101 is an essential gene required for regulation of DNA replication and thus germ cell proliferation and embryonic development; mus-…
WBGene00009508	row-1	F37D6.2
WBGene00009671	mfap-1	F43G9.10	mfap-1 encodes the C. elegans ortholog of the highly conserved mammalian microfibrillar-association protein1 (MFAP1); in C. elegans, MFAP-1 regulates alternative splicing and is essential for development; targets of MFAP-1 regulation include tos-1; MFAP-1 interacts with a number of protein in yeast two-hybrid screens including the products of K04G7.11 and D1054.14 that also encode presumptive spl…
WBGene00009672		F43G9.12
WBGene00009711		F44G4.1
WBGene00009770		F46B6.5
WBGene00009902	drd-1	F49E12.9
WBGene00009921		F52B5.2
WBGene00009996		F53F4.14
WBGene00010013		F54B3.1
WBGene00010044		F54C9.9
WBGene00010056	smc-6	F54D5.14
WBGene00010093	capg-2	F55C5.4
WBGene00010124		F55G11.4	F55G11.4 encodes a protein containing a CUB-like domain conserved amongst nematodes; F55G11.4 expression is increased in response to bacterial infection, suggesting that it plays a role in the defense response.
WBGene00010231		F58B3.4
WBGene00010284	aman-2	F58H1.1	aman-2 encodes an alpha-mannosidase II, homologous to human MAN2A1 (OMIM:154582) and MAN2A2, that is required for normal N-glycan structures and predicted to act in the Golgi; AMAN-2 is predicted to mature glycoproteins by removing mannose residues from their N-linked oligosaccharides; translational fusions of AMAN-2 with GFP are subcellularly localized in a pattern consistent with Golgi function…
WBGene00010306	golg-4	F59A2.6
WBGene00010367		H05L14.2
WBGene00010369	chd-1	H06O01.2	H06O01.2 encodes a large (1,461-aa) putative chromodomain helicase DNA-binding protein that inhibits DHC-1 in vivo; H06O01.2 is orthologous to budding yeast CHD1, human CHD1 (OMIM:602118), and human CHD2 (OMIM:602119); H06O01.2(RNAi) suppresses the lethality of conditional dhc-1 mutations, as well as the spindle length and cytokinesis defects of dhc-1(or195), indicating that H06O01.2 negatively r…
WBGene00010483		K01G12.3
WBGene00010498		K02B12.5
WBGene00010502		K02C4.3
WBGene00010620		K07A12.1
WBGene00010629		K07C5.6
WBGene00010638		K07F5.14
WBGene00010687		K08F9.4
WBGene00010844	prp-3	M03C11.7
WBGene00010875		M05D6.2
WBGene00011016		R04F11.3
WBGene00011036	edc-3	R05D11.8
WBGene00011066	ztf-15	R06C7.9
WBGene00011071		R06F6.8
WBGene00011109		R07E5.1
WBGene00011153		R09A8.2
WBGene00011225		R10H10.7
WBGene00011237		R11A8.2
WBGene00011240		R11A8.7	The protein product of this gene is predicted to contain a glutamine/asparagine (Q/N)-rich ('prion') domain, by the algorithm of Michelitsch and Weissman (as of the WS77 release of WormBase, i.e., in wormpep77).
WBGene00011242		R11D1.1
WBGene00011352	rskn-1	T01H8.1
WBGene00011415	him-18	T04A8.15
WBGene00011489		T05F1.2	T05F1.2 encodes a novel protein; in situ hybridization studies indicate that T05F1.2 mRNA is expressed in the medial germline.
WBGene00011507		T05H10.1
WBGene00011509		T05H10.4
WBGene00011532	chaf-1	T06D10.2
WBGene00011576		T07C12.12
WBGene00011629		T08G11.1
WBGene00011696	eea-1	T10G3.5	eea-1 encodes a coiled-coil protein that is the C. elegans ortholog of early endosome antigen 1 (EEA1); eea-1 activity is required for wild-type levels of endocytosis; a fusion protein between EEA-1 FYVE domains and GFP binds endosomal/vacuolar membranes in wild-type worms but not in those lacking vps-34 activity, suggesting that, like its human ortholog, C. elegans EEA-1 binds phosphatidylinosit…
WBGene00011720		T11G6.5
WBGene00011747	sna-2	T13F2.7	sna-2 encodes an snRNP-binding protein (SNA-2/SL75p) homologous to Ascaris SL95p (SL 175kd); SNA-2 is found in at least two Sm snRNPs, SL1 and Y, but not in SL2; in snRNP SL1, SNA-2 associates with the SNA-1/SL21p protein, while associating with SUT-1/SL26p (a paralog of SNA-1) in snRNP Y; sna-2(RNAi) is lethal; SNA-2 can bind either SNA-1 or SUT-1 even in the absence of RNA.
WBGene00011835		T19B10.8
WBGene00011885		T21B10.3
WBGene00011917		T22C1.6
WBGene00011966		T23G7.3
WBGene00011975		T24B1.1	T24B1.1 is orthologous to the human gene GOLGI AUTOANTIGEN, GOLGIN SUBFAMILY A, 5 (GOLGA5; OMIM:606918), which when mutated leads to disease.
WBGene00011979		T24B8.5	T24B8.5 encodes an ShK-like toxin peptide containing a domain rich in cysteine residues found in the sea anemone potassium channel inhibitor ShK; T24B8.5 expression is regulated by the PMK-1/p38 MAPK signaling pathway and the ATF-7 transcription factor, which is a downstream target of PMK-1.
WBGene00011980		T24B8.7
WBGene00011988	har-2	T24D1.5
WBGene00012151		VH15N14R.1
WBGene00012234		W04A4.5
WBGene00012245		W04D2.6	W04D2.6 encodes, by alternative splicing, two isoforms of an ortholog of human RBM25 (RED120); W04D2.6 is required (in conjunction with RSP-6) for normally rapid growth and (in conjunction with CPF-1 and F59A2.4) for oogenesis and embryonic viability; the long isoform of W04D2.6 has both an N-terminal RNA recognition domain (RRM) that is isoform-specific, and a C-terminal nucleic acid-binding dom…
WBGene00012253	clec-50	W04E12.8
WBGene00012360	tat-3	W09D10.2	tat-3 encodes one of six C. elegans subfamily IV P-type ATPase that, by sequence similarity, is proposed to function as an aminophospholipid translocase (flippase); loss of tat-3 function via RNAi or deletion mutation results in no obvious developmental or morphological defects, however loss of tat-3 function can enhance the sterol deprivation hypersensitivity seen in tat-4 mutants; a tat-3::gfp …
WBGene00012435	flh-1	Y11D7A.12
WBGene00012436	flh-3	Y11D7A.13
WBGene00012498		Y24F12A.3
WBGene00012522		Y32B12B.2
WBGene00012747		Y40H7A.10
WBGene00013246		Y57A10A.1
WBGene00013730	sql-1	Y111B2A.4
WBGene00013877		ZC376.6
WBGene00014011		ZK632.2	ZK632.2 encodes a protein containing a Forkhead-associated domain and a double-stranded RNA binding domain that is orthologous to human kanadaptin (kidney anion exchanger adaptor protein); a variation that affect ZK632.2, tm2186, suggests that ZK632.2 is an essential gene.
WBGene00014066	rev-1	ZK675.2
WBGene00014078		ZK792.5
WBGene00014087		ZK809.5
WBGene00014165	puf-12	ZK945.3
WBGene00014218		ZK1098.1	ZK1098.1 encodes a protein, with multiple WW/rsp5/WWP domains and FF domains, required for embryonic viability and for normally high rates of postembryonic growth.
WBGene00014220		ZK1098.3
WBGene00015037		B0212.3
WBGene00015237		B0511.12	B0511.12 encodes an ortholog of Drosophila PECANEX, and thus may participate in GLP-1/LIN-12 signalling.
WBGene00015296		C01F1.1
WBGene00015418	pac-1	C04D8.1	pac-1 encodes a RhoGAP (Rho guanosine triphosphatase (GTPase) activating protein); in the embryo, PAC-1 is essential for establishment of radial (inner-outer) asymmetry and specifically, for differential localization of PAR-6, PAR-3, and PKC-3 to outer somatic cell surfaces devoid of cell-cell contacts; in regulating PAR protein localization, PAC-1 appears to act by spatially regulating activity …
WBGene00015451		C04F5.9
WBGene00015486		C05D11.9	C05D11.9 encodes an ortholog of Pop1, a protein subunit shared by the endoribonucleases RNase MRP and RNAse P; RNAse MRP cleaves mitochondrial RNA in mitochondrial DNA synthesis, nucleolar pre-rRNA in ribosome synthesis, and at least one mRNA (CLB2) involved in cell-cycle regulation; RNAse P cleaves tRNA precursors to produce their mature 5' end; C05D11.9 is evolutionarily ubiquitous among eukary…
WBGene00015499	inst-1	C06A5.1
WBGene00015557		C06G4.1
WBGene00015581		C07H6.4
WBGene00015641		C09E7.7
WBGene00015642		C09E7.8
WBGene00015813	thoc-2	C16A3.8	thoc-2 encodes the C. elegans ortholog of mammalian THOC2 and S. cerevisiae Tho2, conserved subunits of the THO complex involved in mRNP biogenesis as part of transcription elongation, mRNA maturation, and export; in C. elegans, thoc-2 activity is required for progression through the meiotic and mitotic cell cycles and thus for normal fertility and organismal development.
WBGene00015818		C16A11.5
WBGene00016015		C23G10.8
WBGene00016060	mms-19	C24G6.3
WBGene00016061	hpo-15	C24G6.6
WBGene00016084	cht-3	C25A8.4
WBGene00016113		C25H3.4
WBGene00016117		C25H3.8
WBGene00016143	eri-9	C26E6.7
WBGene00016151	smc-5	C27A2.1
WBGene00016154		C27A12.2
WBGene00016170		C27F2.8
WBGene00016245		C30B5.4
WBGene00016361	drd-10	C33G8.3
WBGene00016409	sumv-1	C34E10.8	sumv-1 encodes a protein with similarity to the KAT8 NLS2 non-enzymatic subunit of the mammalian KAT8/MOF histone acetyltransferase complex.
WBGene00016421	cdc-7	C34G6.5
WBGene00016481		C36C5.12
WBGene00016494		C37A2.8
WBGene00016566	eri-7	C41D11.7
WBGene00016582		C42C1.4
WBGene00016586		C42C1.8
WBGene00016603	met-1	C43E11.3	met-1 encodes a histone methyltransferase whose SET domain is similar to that of Saccharomyces cerevisiae Set2p; loss of met-1 activity in the background of a mutant class A synMuv gene, such as lin-15A, results in a multivulval phenotype, indicating that met-1 acts to negatively regulate vulval cell fate specification; as met-1 is required for normal levels of histone H3K36 and H3K9 trimethylati…
WBGene00016632		C44B7.12
WBGene00016650		C44E4.1
WBGene00016944	uri-1	C55B7.5	uri-1 encodes a molecular chaperone orthologous to the unconventional prefoldin RPB5 (RNA polymerase subunit 5) interactor, URI; in C.elegans, URI-1 activity is required for suppressing endogenous genotoxic DNA damage and thus, is essential for maintenance of genome integrity (DNA stability) and progression through the mitotic and meiotic cell cycles, particularly during germ cell development; UR…
WBGene00017025		D1037.1
WBGene00017066	maco-1	D2092.5	maco-1 encodes a novel protein with five transmembrane domains in the N-terminus and four coiled coil domains in the C-terminus; maco-1 is functionally conserved across the species and is orthologous to human macoilin (OMIM:601301); macoilin is involved in assembly or traffic of ion channels or ion channel regulators; MACO-1 is not required for development but for appropriate regulation of neuron…
WBGene00017071	aagr-1	D2096.3
WBGene00017079		D2096.12
WBGene00017162	ddx-23	F01F1.7
WBGene00017269		F08F8.4
WBGene00017274		F08F8.9
WBGene00017275		F08F8.10
WBGene00017313	cpsf-2	F09G2.4
WBGene00017357		F10E9.5
WBGene00017501	pud-3	F15E11.15
WBGene00017605		F19F10.9	The F19F10.9 gene encodes a homolog of the human SART1 gene, which encodes a protein recognised by IgE that may be involved in atopic disease.
WBGene00017642		F20D12.2
WBGene00017696	polk-1	F22B7.6	polk-1 encodes a putative DNA polymerase kappa orthologous to humam POLK (OMIM:605650); POLK-1 promotes lagging-strand synthesis through G/C rich sequences, and counteracts sensitivity to MMS mutagenesis in embryos; polk-1(RNAi) enhances the mutator phenotype of dog-1(gk10) 2.3-fold.
WBGene00017730		F22H10.6
WBGene00017800		F25G6.9
WBGene00017855		F27C1.6
WBGene00017895	vrk-1	F28B12.3	vrk-1 encodes the ortholog of the vaccinia-related protein kinases in metazoans; vrk-1 is required for normal mitosis, proper nuclear envelope formation and regulates the association of the LEM domain protein BAF-1/Barrier-to-autointegration factor (and possibly other LEM domain proteins) with chromatin via BAF-1 phosphorylation; vrk-1 is required for germ cell proliferation and acts in part thro…
WBGene00017920	jmjd-1.2	F29B9.2	jmjd-1.2 encodes a PHD and JmjC domain-containing histone demethylase that is homologous to human PHF8, mutations in which are associated with mild X-linked mental retardation (XLMR) and cleft/lip palate; JMJD-1.2 exhibits H3K9me2 and H3K27me2 demethylase activity in vitro and loss-of-function mutations in jmjd-1.2 result in increased levels of H3K9me2 and H3K27me2 in protein lysates from mutant …
WBGene00018017	golg-2	F33G12.5
WBGene00018225	nep-14	F40B5.1
WBGene00018317		F41H10.4
WBGene00018420		F44E2.7
WBGene00018482		F45F2.10
WBGene00018508		F46F11.1
WBGene00018609		F48E8.2
WBGene00018778		F53H1.4
WBGene00018813		F54D11.3
WBGene00018833	ztf-1	F54F2.5	ztf-1 encodes a zinc-finger transcription factor; although a ztf-1 deletion mutation, tm2652, is homozygous viable, loss of ztf-1 activity via RNAi can partially suppress the embryonic lethality seen in par-2(it5ts) animals; expression of a ZTF-1::GFP fusion is restricted to a few head neurons in adults, while GFP is more broadly expressed, including in pharyngeal neurons and in the intestine, th…
WBGene00018862	wago-2	F55A12.1
WBGene00018864		F55A12.5
WBGene00018890		F55F8.2	F55F8.2 encodes a DEAD-box helicase; loss of F55F8.2 activity via RNAi indicates that F55F8.2 activity is required for positive regulation of growth rate, larval development, vulval morphogenesis, cuticle development, reproduction, and the overall health of the animal.
WBGene00018892	cir-1	F55F8.4	cir-1 is a nuclear protein homologous to mammalian CIR, a component of the co-repressor complex which associates with CBF1 in mammals (OMIM:605228); cir-1 is required for larval and different aspects of germ line development from proliferation and gonad extension, to progression of meiosis; cir-1 mutants cause 90% of larvae to cease development at larval stage1, escapers are lethargic and show de…
WBGene00018900	rod-1	F55G1.4	rod-1 encodes a novel protein that is orthologous to the Drosophila Rough Deal and mammalian KNTC1 kinetochore components; in C. elegans, ROD-1 functions as part of the RZZ (Rod/Zw10/Zwilch) complex that regulates microtubule attachment to the kinetochores; ROD-1 physically interacts with, and negatively regulates activity of, NDC-80, a member of the NDC80 complex that mediates end-coupled microt…
WBGene00018908	fncm-1	F56A3.1
WBGene00019002		F57B10.4
WBGene00019004	xpg-1	F57B10.6	xpg-1 encodes an ortholog of human XPG (also known as ERCC5; mutations in this gene are associated with Cockayne Syndrome; OMIM:133530); xpg-1 is a core NER (Nuclear Excision Repair) factor (other members being xpf-1, xpa-1, and ercc-1); NER factors remove UV-induced DNA damage and have been demonstrated to be required for both the global genome repair (GGR) and transcription coupled repair (TCR)…
WBGene00019087		F59A6.5
WBGene00019124		F59E12.9
WBGene00019168		H06I04.3
WBGene00019217	athp-2	H20J04.2
WBGene00019247	syp-4	H27M09.3
WBGene00019259		H34C03.2
WBGene00019432	knl-2	K06A5.4
WBGene00019457	vms-1	K06H7.3
WBGene00019467		K07B1.7
WBGene00019510		K07H8.10
WBGene00019629	cid-1	K10D2.3	cid-1 (also known as pup-1) encodes a template-independent poly(U) polymerase with 3'' end RNA substrates, orthologous to human ZCCHC6 and ZCCHC11, and paralogous to PUP-2; CID-1 prevents larvae from growing to adulthood in media containing hydroxyurea (HU, a drug that stalls replication forks) and represses HSP-4 expression; CID-1 is required for gonadogenesis, embryonic and vulval development, …
WBGene00019668	fil-2	K12B6.3
WBGene00019712		M01E11.3
WBGene00019811	egg-2	R01H2.3	egg-2 encodes a LDL-receptor repeat-containing protein that is required for fertilization; egg-2 acts redundantly with a similar protein, egg-1, and both proteins are expressed in the developing oocyte; egg-2 is not required for male fertility; egg-2 localizes to the oocyte plasma membrane; the structure and localization of the egg-2 protein suggest that it is required together with egg-1, for ga…
WBGene00019824		R02D3.7
WBGene00019883	met-2	R05D3.11	met-2 encodes a histone methyltransferase similar to human SETDB1; during development, met-2 acts as a class B synMuv gene: loss of met-2 activity in the background of a class A or class C synMuv mutant, such as lin-15A or trr-1, respectively, results in a multivulval phenotype, indicating that met-2 acts to negatively regulate vulval cell fate specification; as met-2 is required for normal level…
WBGene00019940	npp-21	R07G3.3
WBGene00020087		R119.1
WBGene00020111		R151.8
WBGene00020182	ugt-53	T03D3.1
WBGene00020258		T05E7.1
WBGene00020259		T05E7.3
WBGene00020403		T10B11.7
WBGene00020412		T10E9.2
WBGene00020763	ztf-18	T24C4.7
WBGene00020781		T24H7.2	T24H7.2 encodes an ortholog of hypoxia-upregulated vertebrate proteins such as human HYOU1; T24H7.2, its C. elegans paralog T14G8.3, and HYOU1 are ER resident hsp70 family molecular chaperone homologs; the grp (glucose regulated protein) 170 family is a collection of related large hsp70 chaperones confined to the ER; members of this family are present in all eukaryotes, participating in a wide ra…
WBGene00020819		T26A5.2
WBGene00020821	jhdm-1	T26A5.5
WBGene00020824		T26A8.1
WBGene00020935	fnci-1	W02D3.10
WBGene00020964	polq-1	W03A3.2	polq-1 encodes a protein, containing an amino-terminal DEAD/DEAH box helicase domain and a carboxy-terminal DNA polymerase I-like domain, that is most closely related to vertebrate DNA polymerase theta (POLQ) and Drosophila Mus308; in C. elegans, polq-1 functions in a novel and brc-1-dependent pathway to repair DNA interstrand cross-links (ICLs) and thus confer resistance to DNA-damaging agents; …
WBGene00021103	eri-3	W09B6.3
WBGene00021160	gba-4	Y4C6B.6	The Y4C6B.6 gene encodes a homolog of the human gene GLCM, which when mutated leads to Gaucher disease type I (OMIM:230800).
WBGene00021186		Y9D1A.1
WBGene00021316		Y32H12A.8
WBGene00021344		Y37B11A.2
WBGene00021538	rabs-5	Y42H9AR.3
WBGene00021539		Y42H9AR.4
WBGene00021541		Y42H9B.3
WBGene00021559		Y45G5AM.7
WBGene00021607		Y46H3C.7
WBGene00021731		Y49G5A.1
WBGene00021832		Y54E10A.12
WBGene00021869		Y54G2A.3
WBGene00021877		Y54G2A.12
WBGene00022025		Y65B4A.1
WBGene00022598	ztf-8	ZC395.8
WBGene00022765		ZK546.14
WBGene00022812		ZK742.2
WBGene00022855	tcer-1	ZK1127.9
WBGene00022865	ufbp-1	ZK1236.7
WBGene00022883		ZK1248.15
WBGene00043980		F11D5.7
WBGene00044149		T24D5.6
WBGene00044439		Y51H7C.15
WBGene00045261		H29C22.1
WBGene00045291		F23D12.10
WBGene00077757		E02H4.7
WBGene00003819		F20H11.2	This gene is dead. Merged into -> let-765
WBGene00013731		Y111B2A.5	This gene is dead. Merged into -> sql-1
WBGene00015643		C09E7.9	This gene is dead. Merged into -> C09E7.6
WBGene00016243		none available	This gene is dead. Merged into -> szy-4
WBGene00016656		C44E4.7	This gene is dead. Merged into -> ubr-4
WBGene00019876		R05D3.1	This gene is dead. Merged into -> R05D3.12; new WBGene00019884

## Sheet: DownN2G only (114)
Table S4. Transcipts downregulated in N2 but not hyl-2 animals fed a glucose diet
WormBase Gene ID	Gene Name	Gene ID	Gene > Brief Description
WBGene00000197	aars-2	F28H1.3	aars-2 encodes a predicted cytoplasmic alanyl-tRNA synthetase (AlaRS), a class II aminoacyl-tRNA synthetase that catalyzes the attachment of alanine to its cognate tRNA and is thus required for protein biosynthesis; AARS-2 is essential for embryogenesis, and is required for fertility and a normal rate of postembryonic development; AARS-2 expression is likely ubiquitous and detected in hypodermis,…
WBGene00000460	ceh-39	T26C11.7	ceh-39 encodes a a ONECUT class CUT homeobox protein with a single N-terminal cut domain; CEH-39 acts as an X-signal element (XSE) to affect sex determination; the cut domain may be a compact DNA-binding domain composed of alpha helices; ceh-39 is one of three nematode-specific ONECUT genes in a cluster with ceh-21 and ceh-41.
WBGene00000620	col-43	ZC513.8	col-43 encodes a collagen that is individually dispensable for viability and gross morphology in mass RNAi screens.
WBGene00000670	col-95	Y41C4A.16	col-95 encodes a collagen.
WBGene00000731	col-158	D2023.7
WBGene00000871	cye-1	C37A2.4	cye-1 encodes the sole C. elegans E-type cyclin; CYE-1 is required for progression through the mitotic cell cycle during embryonic, larval, and germline development; cye-1 is also required for endoreduplication in intestinal cells; CYE-1 is expressed ubiquitously in nuclei during embryonic development and postembryonically in proliferating blast cells, including germline stem cells; in the germli…
WBGene00001431	fkb-6	F31D4.3	fkb-6 encodes a peptidyl-prolyl cis-trans isomerase that is most closely related to mammalian FK506-binding protein 4; loss of fkb-6 activity via large-scale RNAi screens indicates that fkb-6 is required for embryonic and vulval development as well as wild type brood size; FKB-6 exhibits peptidyl-prolyl cis-trans isomerase activity in vitro, and physically interacts with the Hsp90 ortholog DAF-21…
WBGene00001591	glc-1	F11A5.10	glc-1 encodes the alpha subunit of a glutamate-gated chloride channel and forms a functional channel in Xenopus oocytes; mutations genetically interact with avr-14 and avr-15 mutations such that triple mutants exhibit high level resistance to ivermectin.
WBGene00001683	gpd-1	T09F3.3	gpd-1 encodes one of four C. elegans glyceraldehyde-3-phosphate dehydrogenases (GAPDHs); by homology, GPD-1 is predicted to reversibly catalyze the oxidation and phosphorylation of glyceraldehyde-3-phosphate to 1,3-diphosphoglycerate during glycolysis; GPD-1 is required for embryogenesis, normal body morphology, and gonad development; in C. elegans, GPD-1 and GPD-4 constitute the minor GAPDH isoe…
WBGene00001686	gpd-4	F33H1.2	gpd-4 encodes one of four C. elegans glyceraldehyde-3-phosphate dehydrogenases (GAPDHs); by homology, GPD-4 is predicted to reversibly catalyze the oxidation and phosphorylation of glyceraldehyde-3-phosphate to 1,3-diphosphoglycerate during glycolysis; GPD-4 is required for embryonic and larval development; in C. elegans, GPD-4 and GPD-1 constitute the minor GAPDH isoenzymes and are expressed pri…
WBGene00001865	him-6	T04A11.6	him-6 encodes a RecQ-like ATP-dependent DNA helicase orthologous to human BLM; HIM-6 is required for normal levels of recombination during meiosis and as such, loss of HIM-6 function results in an increased frequency of genotypically XO males and inviable aneuoploid embryos as a result of higher levels of chromosome nondisjunction; HIM-6 interacts both genetically and in vitro with TOP-3, DNA top…
WBGene00001881	his-7	F45F2.4	his-7 encodes an H2A histone.
WBGene00001921	his-47	B0035.7	his-47 encodes an H2A histone; by homology, HIS-47 is predicted to function as a nucleosome component required for packaging of DNA into chromatin; his-47 is a replication-dependent histone locus that resides in a histone gene-rich region on chromosome IV.
WBGene00001979	hmp-2	K05C4.6	hmp-2 encodes a beta-catenin; HMP-2 activity is required during embryonic development for cell adhesion at adherens junctions, cell migration, and body morphogenesis; as a beta-catenin, HMP-2 likely functions solely as part of a cadherin-catenin complex, as in yeast two-hybrid assays, HMP-2 is the only C. elegans beta-catenin that binds HMP-1/alpha-catenin and HMR-1/cadherin; additionally, in the…
WBGene00002073	ima-2	F26B1.3	ima-2 encodes one of three C. elegans importin alpha proteins; IMA-2 is predicted to function as an adaptor protein that regulates import of nuclear proteins; during development, ima-2 activity is required for normal germline and embryonic mitoses, specifically for proper chromosome segregration and nuclear reassembly; IMA-2 expression is detected in germ cells, oocytes, and early embryonic cells…
WBGene00002091	ins-8	ZK1251.11	ins-8 encodes an insulin-like peptide.
WBGene00002144	inx-22	Y47G6A.2
WBGene00002169	isw-1	F37A4.8	isw-1 encodes a chromatin remodeling protein containing an AT-hook, two SANT domains, a DEXD/H box, and an ATPase domain that is the C. elegans ortholog of Drosophila ISWI, human SNF2H, and Saccharomyces cerevisiae ISW2; ISW-1 likely acts as the ATPase component of a Nucleosome Remodeling Factor (NURF)-like complex also containing NURF-1 that antagonizes the action of synMuv (synthetic Multivulva…
WBGene00002225	klp-15	M01E11.6
WBGene00002229	klp-19	Y43F4B.6	klp-19 encodes a plus-end-directed microtubule motor protein that is most closely related to motors of the kinesin-4 family; KLP-19 activity is essential for embryonic and larval development and is required for generating a force that aligns sister chromatid kinetochores directly opposite the spindle poles thus ensuring proper holocentric chromosome segregation; KLP-19 expression is detected in e…
WBGene00002994	lin-5	T09A5.10	lin-5 encodes a novel protein with a centrally located alpha-helical coiled-coil domain and ten potential proline-directed kinase phosphorylation sites; LIN-5 activity is required for mitosis and cytokinesis at all stages of development and specifically, for spindle positioning, chromosome alignment and segregation, and perhaps also for blocking exit from mitosis when chromosome segregation fails…
WBGene00003026	lin-41	C12C8.3	lin-41 encodes a novel RBCC (Ring finger-B box-Coiled coil) protein that is a member of the NHL (NCL-1, HT2A, and LIN-41) family of proteins; lin-41 is a heterochronic gene required for temporal control of specific postembryonic cell fates; lin-41 is also required for proper male tail morphogenesis; lin-41 translation is negatively regulated during L4 and adult stages by the let-7 microRNA that b…
WBGene00003096	lys-7	C02A12.4	lys-7 encodes an enzyme homologous to an antimicrobial lysozyme encoded by the LYS4 gene of the protozoan parasite Entamoeba histolytica; LYS-7 functions in the innate immune response as an antimicrobial enzyme that, by homology, hydrolyzes the 1,4-beta-linkages between N-acetyl-D-glucosamine and N-acetylmuramic acid in peptidoglycan heteropolymers of prokaryotic cell walls; loss of lys-7 activit…
WBGene00003154	mcm-2	Y17G7B.5
WBGene00003158	mcm-6	ZK632.1	mcm-6 encodes a protein that has similarity to human DNA replication licensing factor MCM6 and affects embryonic viability.
WBGene00003159	mcm-7	F32D1.10	mcm-7 encodes the C. elegans ortholog of the MCM7 member of the MCM complex, a hexameric protein complex required for the initiation and regulation of DNA replication.
WBGene00003184	mei-2	F57B10.12	mei-2 encodes a novel protein that contains a region similar to the p80-targeting subunit of katanin that is required for embryonic viability, alignment of chromosomes at the metaphase plate, and establishment of the oocyte meiotic spindle together with MEI-1; can interact with MEI-1 in HeLa cells and this complex can function to disassemble microtubules, expressed in the germ line, throughout th…
WBGene00003220	mes-2	R06A4.7	mes-2 encodes a SET domain-containing protein that is orthologous to the Drosophila Polycomb group protein Enhancer of zeste [E(Z)]; as a member of a Polycomb-like chromatin repressive complex with MES-3 and MES-6, MES-2 is required maternally for normal germline development and during larval development, for anteroposterior patterning; during germline development, the MES-2/MES-3/MES-6 complex i…
WBGene00003228	mex-1	W03C9.7	mex-1 encodes a CCCH-type zinc-finger protein that is required maternally for segregation of P granules, germ cell formation, and somatic cell differentiation in the early embryo; MEX-1 is expressed cytoplasmically in germ line blastomeres, is a component of P granules, and is required for restricting PIE-1 expression and function to these cells; mex-1 mRNA transcripts are also transiently associ…
WBGene00003795	npp-9	F59A2.1
WBGene00003864	oma-1	C09G9.6	oma-1 encodes a zinc finger protein of the TIS11 finger type that is paralogous to OMA-2; while either oma-1 or oma-2 individually have no obvious mutant phenotype, oma-1 and oma-2 doubly mutant animals show defects in oocyte maturation, indicating that the two genes function redundantly in this process; whereas normal oocytes are released from meiotic prophase I arrest during oocyte maturation, …
WBGene00003994	pgl-3	C18G1.4	pgl-3 encodes a novel protein that is a member of the PGL (P Granule Abnormality) family of C. elegans proteins that are associated with germline P granules; pgl-3 functions redundantly with pgl-1 in hermaphrodite germline development by controlling the extent of germline proliferation as well as gametogenesis and embryonic development; PGL-3 and PGL-1 interact in vitro and in vivo, suggesting th…
WBGene00004110	pqn-20	C37A2.2	The protein product of this gene is predicted to contain a glutamine/asparagine (Q/N)-rich ('prion') domain, by the algorithm of Michelitsch and Weissman (as of the WS77 release of WormBase, i.e., in wormpep77).
WBGene00004178	prg-1	D2030.6	prg-1 encodes a novel, basic protein that is one of two C. elegans members of the Piwi subfamily of highly conserved Argonaut/Piwi proteins; during development, PRG-1 activity is essential for successful gametogenesis, normal levels of fertility, and accumulation of 21 U-RNAs (piRNAs), small RNAs expressed in the germ line; in addition, PRG-1 appears to act upstream of an siRNA pathway to regulat…
WBGene00004186	prpf-4	F22D6.5
WBGene00004217	ptr-2	C32E8.8	ptr-2 encodes an ortholog of Drosophila and human PTCHD3, which defines one of seven paralogous families of sterol sensing domain (SSD) proteins; PTR-2 is required for cytokinesis in somatic cells, but not in the germline (the converse of PTC-1's function); PTR-2 is partially required for normal molting from L4 to adult stages; PTR-2 is also required for normal male tail development, growth to fu…
WBGene00004239	puf-3	Y45F10A.2	The puf-3 gene encodes a predicted RNA binding protein that is a member of the conserved PUF (Pumilio and FBF) family of RNA binding proteins; PUF-3 is expressed in the ovary and is required for multiple aspects of early embryogenesis including proper cell cycle timing, spindle positioning, and formation of the polar bodies and pronuclei.
WBGene00004241	puf-5	F54C9.8	puf-5 encodes a Pumilio protein; PUF-5 is required, redundantly with PUF-6/7, for translational repression of glp-1 mRNA in oocytes (via specific elements in the 3' UTR site), and for normal oocyte maturation (growth, organization, nuclear enlargement, yolk uptake, and localization of RME-2 to the plasma membrane) and early embryogenesis (cell divisions and eggshell formation); since glp-1 mutati…
WBGene00004312	rba-1	K07A1.11
WBGene00004374	rme-2	T11F8.3	rme-2 encodes a member of the low-density lipoprotein (LDL) receptor superfamily; RME-2 functions as the C. elegans yolk receptor whose activity is required for yolk uptake during oogenesis; RME-2 is expressed in developing oocytes where it localizes at or near the cell surface.
WBGene00004391	rnr-1	T23G5.1	rnr-1 encodes the large subunit of ribonucleotide reductase; by homology, RNR-1 is predicted to function in deoxyribonucleotide biosynthesis; in C. elegans rnr-1 is an essential gene whose activity is required for reproduction and embryonic development.
WBGene00004737	scc-1	F10G7.4	scc-1 encodes a member of the Rad21/Rec8-like family of cohesion proteins that affects embryonic viability, fertility, the rate of embryonic cell divisions and the incidence of male progeny; interacts with ATL-1, F56D12.5, and F11E6.1 based on yeast two-hybrid assays, and is expressed in nondividing embryonic and germline nuclei.
WBGene00004840	sls-2.8	Y75B8A.38
WBGene00004953	spd-2	F32H2.3	spd-2 encodes a protein with three predicted coiled-coil domains; SPD-2 activity is essential for centrosome maturation and duplication, and hence for proper mitotic spindle assembly; in regulating the early steps of centrosome maturation, SPD-2 acts together with the coiled-coil protein SPD-5, the Aurora-A kinase AIR-1, and the cytoplasmic dynein DHC-1; in regulating centrosome duplication, SPD-…
WBGene00004988	spp-3	T08A9.7	spp-3 encodes an antimicrobial peptide that belongs to the SPP-protein family, called caenopores, with structural similarity to saposin-like proteins (SAPLIPs), the amoebapores and the mammalian NK-lysin and granulysin; caenopores are part of the worm's innate immune system and interact with and eliminate bacteria via membrane pore-forming activity; C. elegans has at least 33 putative SPP protein…
WBGene00004990	spp-5	T08A9.9	spp-5 encodes a caenopore, a saposin (B) domain-containing protein that is a member of the saposin-like protein (SAPLIP) superfamily containing mammalian NK-lysin and granulysin and the protozoan amoebapore-like proteins; SPP-5 exhibits pore-forming activity and functions as an effector of innate immunity, demonstrating antimicrobial activity against both Gram-positive and Gram-negative bacteria;…
WBGene00005002	spp-17	C54G6.5
WBGene00006737	ulp-2	Y38A8.3
WBGene00006804	unc-71	Y37D8A.13	unc-71 encodes an ADAM, a disintegrin and metalloprotease-containing transmembrane protein that is a member of the metzincin superfamily of proteases; UNC-71 is required non-cell autonomously for motor axon guidance and sex myoblast migration; UNC-71 does not appear to have an active metalloprotease domain, but functions with UNC-6/netrin and integrins INA-1/PAT-3 to provide guidance cues during …
WBGene00006856	usp-14	C13B4.2	usp-14 encodes a homolog of ubiquitin-specific protease 14 (Usp14), a highly conserved thiol protease that hydrolyzes the peptide bond at the C-terminal glycine of ubiquitin (OMIM:607274, mutations are associated with synaptic defects in ataxia mice); by homology, USP-14 is predicted to function in ubiquitin-mediated protein degradation, or regulation of protein localization or activity; as loss …
WBGene00006940	wee-1.3	Y53C12A.1	wee-1.3 encodes one of two C. elegans homologs of the Wee1 family of dual-specificity protein kinases (wee-1.1 encodes the second homolog; wee-1.2 is a pseudogene); in particular, WEE-1.3 is related to the membrane-associated vertebrate MYT1 kinases.
WBGene00007150	acly-2	B0365.1
WBGene00007500	nasp-1	C09H10.6
WBGene00007534		C12D8.1	C12D8.1 encodes two alternative proteins (through alternative splicing), that belong to an ancient family of single-stranded nucleic acid-binding proteins, and that are predicted to regulate gene expression through binding either mRNA or (locally) single-stranded DNA; they is most likely to specifically bind one or more discrete mRNAs and regulate their spatial localization or alternative splicin…
WBGene00007624	hrde-1	C16C10.3
WBGene00007647		C17E4.10
WBGene00008218	nasp-2	C50B6.2
WBGene00008385		D1081.7
WBGene00008390		D1086.3
WBGene00008710		F11E6.7
WBGene00008822		F14H3.3
WBGene00009035	gfat-2	F22B3.4	gfat-2 encodes a glucosamine--fructose-6-phosphate aminotransferase (EC:2.6.1.16, also known as glutamine-fructose-6-phosphate transaminase), paralogous to GFAT-1; GFAT-2 is predicted to catalyze the first, and rate-limiting, step of the hexosamine pathway in which glucosamine-6-phosphate is synthesized from L-glutamine and fructose-6-phosphate and ultimately converted to UDP-N-acetylglucosamine …
WBGene00009131		F25H8.1
WBGene00009368	pole-1	F33H2.5
WBGene00009385	sas-5	F35B12.5	sas-5 encodes a coiled-coil protein whose activity is required, paternally, maternally, and in a dose-dependent manner, for daughter centriole formation; SAS-5 localizes to both the cytoplasm and to centrioles, and photobleaching experiments reveal rapid SAS-5 cycling between these two cellular components throughout the cell cycle; SAS-5 localization to centrioles depends upon the ZYG-1 kinase an…
WBGene00010351	cbd-1	H02I12.1	cbd-1 encodes a large (1319-residue) protein with 12 chitin-binding peritrophin-A domains; cbd-1(RNAi) animals have an osmotically-sensitive embryonic lethal phenotype, perhaps because of defects in chitin and eggshell synthesis; like CEJ-1 and CPG-2, CBD-1 may participate in eggshell synthesis and early embryonic development; CBD-1's multiple peritrophin-A domains might enable mechanical cross-l…
WBGene00010492	meg-1	K02B9.1	meg-1 encodes a novel protein that localizes exclusively to P granules; originally identified by microarray analyses of germline-enriched transcripts, loss of meg-1 activity via mutation and RNAi indicates that MEG-1 is required for germline development and normal levels of fertility; specifically, MEG-1 is required maternally for normal germ cell proliferation and/or survival and for fully norma…
WBGene00010609	dut-1	K07A1.2	dut-1 encodes a deoxyuridine triphosphate nucleotidohydrolase (dUTPase); by homology, DUT-1 is predicted to catalyze the hydrolysis of dUTP into dUMP and pyrophosphate, thus providing the dUMP substrate for de novo dTMP synthesis; disruption of DUT-1 activity leads to incorporation of uracil into DNA which can be removed by the base excision repair pathway, but eventually gives rise to apoptosis …
WBGene00010785	top-2	K12D12.1
WBGene00011350	perm-1	T01H3.4	perm-1 encodes a sugar modifying enzyme; perm-1 is required for formation of the eggshell permeability barrier, a distinct envelope that forms between the embryonic plasma membrane and the trilaminar eggshell.
WBGene00011986		T24D1.3
WBGene00012198		W02B8.2
WBGene00012524		Y32B12B.4	Y32B12B.4 encodes a protein with a THAP or THAP-like domain; other proteins with such domains include LIN-15A, LIN-15B, LIN-36, and HIM-17 (which all interact with LIN-35/Rb), as well as CDC-14B, CTB-1, GON-14, and ~100 other proteins such as Drosophila P element transposase and human nuclear proapoptotic factor THAP1.
WBGene00012615	dct-16	Y38H6C.1
WBGene00012848		Y44A6B.3
WBGene00013038	ani-1	Y49E10.19	ani-1 encodes one of three C. elegans anillins; ANI-1 activity is required in the early embryo for cortical contractile events, including polar body extrusion, membrane ruffling, and pseudocleavage; at later stages of development, ANI-1 also plays a role in cuticle formation, coordinated locomotion, vulval development, and male tail formation; in regulating cortical events, ANI-1 appears to funct…
WBGene00013156		Y53F4B.9
WBGene00013223	efa-6	Y55D9A.1	efa-6 encodes a putative guanine nucleotide exchange factor that inhibits DHC-1 in vivo; EFA-6's human orthologs are the pleckstrin and Sec7 domain proteins PSD/TYL/cytohesin-1 (OMIM:602327), PSD2, PSD3, and PSD4; efa-6(RNAi) suppresses the lethality of conditional dhc-1 mutations, as well as the spindle length and cytokinesis defects of dhc-1(or195), indicating that EFA-6 negatively regulates dy…
WBGene00013297		Y57G11B.5
WBGene00013654		Y105C5B.15
WBGene00013931	clec-97	ZK39.6
WBGene00014113	hpo-40	ZK856.12
WBGene00015017		B0205.1
WBGene00015083	egg-1	B0244.8	egg-1 encodes a LDL-receptor repeat-containing protein that is required for fertilization; egg-1 acts redundantly with a similar protein, egg-2, and both proteins are expressed in the developing oocyte; egg-1 is not required for male fertility; egg-1 localizes to the oocyte plasma membrane; the structure and localization of the egg-1 protein suggest that it is required together with egg-2, for ga…
WBGene00015146	abi-1	B0336.6	abi-1 encodes an Abl interactor orthologous to human SSH3BP1 (ABI1; OMIM:603050, mutated in acute myeloid leukemia), ABI-2 (OMIM:606442), and NESH (OMIM:606363); abi-1 is required for epidermal cell migrations during embryonic enclosure, proper migration of the excretory cell, distal tip cell, and mechanosensory and motoneurons, and apoptotic cell engulfment; ABI-1 physically interacts with the M…
WBGene00015312		C01G8.1
WBGene00015449	ugt-63	C04F5.7
WBGene00015504		C06A5.6
WBGene00015573		C07G1.7
WBGene00016627		C44B7.5
WBGene00016823		C50E3.12
WBGene00017011	eaf-1	D1007.16
WBGene00017436		F13H8.3
WBGene00017548		F18A1.7
WBGene00017648	ddo-3	F20H11.5	ddo-3 encodes a putative secreted D-aspartate oxidase (DASPO), paralogous to DDO-1 and DDO-2; recombinant DDO-3 protein is insoluble when expressed in E. coli, and thus has not yet been tested in vitro for activity; ddo-3 is expressed in a head mesodermal cell, hypodermis, other head cells, and vulva.
WBGene00018409		F44B9.8
WBGene00018427		F44E7.5
WBGene00018605		F48E3.4
WBGene00019208	lips-14	H17B01.3
WBGene00019600	rga-3	K09H11.3	rga-3 encodes a GTPase-activating protein (GAP); RNAi experiments predicted to target rga-3 and the related rga-4 gene result in early embryonic defects, specifically defects in cortical contractility, non-muscle myosin NMY-2 distribution, and the relative size of PAR protein domains; in vitro, RGA-3 positively regulates RHO-1 GTPase activity, consistent with genetic studies showing that the rga-…
WBGene00019608	ani-2	K10B2.5	ani-2 encodes one of three C. elegans anillins; ANI-2 activity is required in the syncytial gonad for proper gonad structure and oocyte formation; specifically, ANI-2 appears to be required for maintaining the structure of the rachis, the syncytial compartment of germline cytoplasm that connects developing ooctyes; in the adult gonad, ANI-2 localizes to the surface of the rachis.
WBGene00019971	ergo-1	R09A1.1	ergo-1 encodes an Argonaute protein; ERGO-1 is required for somatic gene regulation via the production or stabilization of endogenous (endo)-siRNAs, specifically the initial class of endo-siRNAs which are 26-nt, 5'-monophosphorylated, 5'-G-enriched antisense siRNAs; ERGO-1 activity is also required for the subcellular redistribution of the NRDE-3 Argonaute protein which, upon binding secondary si…
WBGene00020035	egg-5	R12E2.10	egg-5 encodes a pseudotyrosine phosphatase; egg-5, along with egg-4 which also encodes a pseudotyrosine phosphatase, are required for the egg-to-oocyte transition and embryonic development; EGG-4 and EGG-5 function to negatively regulate the activity of the MBK-2 DYRK family kinase by sequestering MBK-2 at the oocyte cortex and, in the case of EGG-4, by inhibiting its enzymatic activity; EGG-5 ph…
WBGene00020590		T19H12.6
WBGene00020910	dgtr-1	W01A11.2	dgtr-1 encodes an acyl chain transfer enzyme; dgtr-1 is required for formation of the eggshell permeability barrier, a distinct envelope that forms between the embryonic plasma membrane and the trilaminar eggshell.
WBGene00021035		W05F2.3
WBGene00021797	plep-1	Y52E8A.4
WBGene00022034	deps-1	Y65B4BL.2	deps-1 encodes an large (619-residue), unfamiliar P-granule-associated protein required for germline RNAi, PGL-1's localization in P granules, accumulation of GLH-1 and RDE-4 (along with glh-1 mRNA), germline proliferation and fertility at high temperatures, and embryonic viability at low temperatures; unless rescued by maternal DEPS-1, deps-1 mutants show temperature-sensitive sterility at 24+ d…
WBGene00022037	acs-13	Y65B4BL.5
WBGene00022420		Y102E9.2
WBGene00022455	tyms-1	Y110A7A.4	tyms-1 encodes the C. elegans thymidylate synthase ortholog; by homology, TYMS-1 is predicted to function in dTMP biosynthesis and thus in DNA synthesis; when expressed as a recombinant protein TYMS-1 exhibits thymidylate synthase activity in vitro, and this activity is negatively regulated by tyrosine nitration; analysis of crude C. elegans extracts indicates that thymidylate synthase activity i…
WBGene00022854	cin-4	ZK1127.7
WBGene00044658		C01G10.17
WBGene00045268	ttr-42	H01M10.3

## Sheet: Downhyl-2G only(796)
Table S4. Transcipts downregulated in hyl-2 but not N2 animals fed a glucose diet
WormBase Gene ID	Gene Name	Gene ID	Gene > Brief Description
WBGene00000071	acy-4	T01C2.1	acy-4 encodes an adenylate cyclase most similar to vertebrate type V and type VI adenylate cyclases; by homology, ACY-4 is a predicted plasma membrane protein that catalyzes the conversion of ATP to cyclic AMP, a key second messenger in intracellular signaling.
WBGene00000084	aex-1	D2030.10	aex-1 encodes a novel, C2 calcium-binding domain protein that is similar to human BAP3 proteins and rat Munc13; in C. elegans, AEX-1 functions in retrograde signaling to regulate presynaptic activity and localization of the synaptic vesicle fusion protein UNC-13; AEX-1 is required for the defecation motor program, specifically the anterior body wall and enteric muscle contractions, and for normal…
WBGene00000136	amt-4	C05E11.5	amt-4 encodes a member of the ammonium transporter protein family.
WBGene00000139	amx-3	F25C8.2
WBGene00000143	apc-2	K06H7.6	apc-2 encodes an ortholog of subunit 2 of anaphase-promoting complex (APC, a cyclin-specific E3 RING ubiquitin ligase); APC-2 and S. cerevisiae's Apc2p have 32% identity in their cullin domains (considered crucial for function), but otherwise share no obvious similarity; inactivating apc-2 with RNAi causes embryos to arrest at the meiotic one-cell stage, implying that APC-2 is required for the me…
WBGene00000146	ape-1	F46F3.4	ape-1 encodes an ortholog of inhibitory p53-interacting protein (iASPP); APE-1 binds CEP-1 in vitro, and shares 38% amino-acid identity in its ankyrin repeats and SH3 domain to iASPP, with many iASPP residues contacting p53 being conserved; RNAi of ape-1 induces CEP-1- and HUS-1-dependent apoptosis in the germline, consistent with inhibition of the CEP-1/HUS-1 DNA damage checkpoint by APE-1 in th…
WBGene00000162	apd-3	W09G10.4	apd-3 encodes an adaptin: specifically, it encodes an ortholog of the delta subunit of adaptor protein complex 3 (AP-3).
WBGene00000186	ark-1	C01C7.1	ark-1 encodes a homolog of the nonreceptor tyrosine kinase ACK which inhibits signalling through the EGF receptor homolog LET-23, both in (RAS-dependent) vulval development and in (RAS-independent) ovulation.
WBGene00000259	bpl-1	F13H8.10	bpl-1 encodes an ortholog of biotin ligase/holocarboxylase synthetase (called biotin ligase in bacteria, and holocarboxylase synthetase in mammalian or animal systems); it is orthologous to human HOLOCARBOXYLASE SYNTHETASE (HLCS; OMIM:253270), which when mutated leads to HLCS deficiency.
WBGene00000366	cbp-1	R10E11.1	cbp-1 encodes a homolog of the mammalian transcriptional cofactors CBP (OMIM:600140) and p300 (E1A-BINDING PROTEIN, 300-KD; OMIM:602700) that have been shown to possess histone acetyltransferase activity, and which, when mutated, lead to Rubinstein-Taybi syndrome (OMIM:180849) and colorectal cancer (OMIM:114500); at least one splicing form of CBP-1 exhibits histone acetyltransferase (HAT) activit…
WBGene00000395	cdh-3	ZK112.7	cdh-3 encodes a member of the cadherin superfamily that affects morphogenesis of tail epithelia and excretory function; expressed predominantly in developing epithelial cells, and also expressed in the AC, excretory cell, various neurons, and vulval cells during different stages of development.
WBGene00000413	cdt-1	Y54E10A.15	cdt-1 encodes the C. elegans ortholog of the replication-licensing factor Cdt1; CDT-1 activity is essential for DNA replication; CDT-1 levels are negatively regulated by a CUL-4-containing ubiquitin ligase complex.
WBGene00000419	ced-5	C02F4.1	ced-5 encodes a homolog of the human protein DOCK180; ced-5 is required for the cell engulfment stage of programmed cell death, and physically interacts with CED-2.
WBGene00000426	ced-12	Y106G6E.5	ced-12 encodes the C. elegans ELMO ortholog; ced-12 is required both for phagocytotic engulfment of apoptotic cells, and for normal migrations of healthy cells during development; CED-12 binds directly to CED-5, the C. elegans DOCK180 ortholog.
WBGene00000459	ceh-38	F22D3.1	ceh-38 encodes two proteins, by alternative splicing, that belong to the ONECUT class of homeodomain proteins (which includes mammalian hepatocyte nuclear factor-6); ceh-38 is expressed from embryos to adults, and in many different tissues (e.g., pharynx, gut, hypodermis and many nerve cells).
WBGene00000467	cep-1	F52B5.5	cep-1 encodes an ortholog of the human tumor suppressor p53 (OMIM:191170, mutated in Li-Fraumeni syndrome) that promotes DNA damage-induced apoptosis and is required for normal meiotic segregation in the germ line, and affects sensitivity to hypoxia-induced lethality and longevity in response to starvation; CEP-1 is expressed ubiquitously in embryos and in the nucleoli of a subset of pharyngeal c…
WBGene00000499	chk-2	Y60A3A.12	chk-2 encodes a member of the Cds1/Chk2 checkpoint kinase family, orthologous to human CHK2 (OMIM:604373, mutated in Li-Fraumeni syndrome), that affects pairing between homologous chromosomes during early meiotic prophase, and might function to couple premeiotic S phase with early prophase; CHK-2 is expressed in the germ line.
WBGene00000537	clk-2	C07H6.6	The clk-2 gene encodes an ortholog of the S. cerevisiae telomere length-regulating protein Tel2p that has been shown to bind a number of DNA structures in vitro, including single-, double- and four-stranded DNA; in C. elegans, CLK-2 activity is required for the DNA damage and S phase replication checkpoints, for embryonic development, and for normal biological rhythms and life span; a functional …
WBGene00000543	clp-2	T04A8.16	clp-2 encodes a large calpain subunit that contains two predicted MIT (microtubule interacting and trafficking) domains and is homologous to the mammalian Calpain 7 proteins and the atypical, nuclear-localized Aspergillus calpain, PalB; by homology, CLP-2 is predicted to function as a calcium-dependent, cysteine protease that is involved in intracellular proteolysis and peptidolysis; however, as …
WBGene00000567	cnx-1	ZK632.6	cnx-1 encodes the C. elegans ortholog of calnexin, a type I Ca2+-binding integral membrane protein of the endoplasmic reticulum (ER); CNX-1 binds calcium and is predicted to function as a molecular chaperone required for glycoprotein folding and maturation as well as regulation of intracellular calcium homeostasis; in C. elegans, cnx-1 activity is required at 25 degrees C for wild-type levels of …
WBGene00000783	cpr-3	T10H4.12
WBGene00000815	csn-3	Y38C1AA.2	csn-3 encodes a subunit ortholog of the eukaryotic COP9/signalosome complex which promotes deneddylation of CUL-3 and is involved in the degradation of the microtubule-severing Katanin-like protein MEI-1 during mitosis; RNA interference of csn-3 results in spindle orientation and cytokinesis defects in the embryo.
WBGene00000836	cul-1	D2045.6	cul-1 encodes a cullin, orthologous to Cdc53/Cul1 in S. cerevisiae and CUL-1 in humans (OMIM:603134), that is required both maternally and zygotically for developmentally programmed transitions from the G1 phase of the cell cycle to the GO phase or the apoptotic pathway, and that is probably also required for normally slow G1-to-S phase progression; CUL-1 physically interacts with eight Skp1-rela…
WBGene00000839	cul-4	F45E12.3	cul-4 encodes one of six C. elegans cullin proteins; CUL-4 activity is essential for negative regulation of DNA-replication licensing and thus, for maintenance of genome stability; in regulating DNA replication, CUL-4 functions as part of a CUL-4/DDB-1 ubiquitin ligase complex that degrades the replication licensing factor CDT-1 and indirectly promotes nuclear export of the replication licensing …
WBGene00000874	cyk-3	ZK328.1	cyk-3 encodes a functional ubiquitin C-terminal hydrolase required for embryonic viability and for cellular osmotic regulation; osmotic regulation defects in mutants contribute at least partially to cytokinesis defects in mutant embryos.
WBGene00000885	cyn-9	T27D1.1	cyn-9 encodes a peptidyl prolyl cis-trans isomerase most similar to human cyclophilin G (OMIM:606093); CYN-9 likely functions as a catalyst in the folding and modification of cuticle collagens; a cyn-9::lacZ reporter is expressed in the syncytial hypodermis from early larval through adult stages; cyn-9 mRNA is expressed most strongly at the mid-L3 and mid-L4 larval stages, the intermoult period w…
WBGene00000898	daf-2	Y55D5A.5	daf-2 encodes a receptor tyrosine kinase that is the C. elegans insulin/IGF receptor ortholog; DAF-2 activity is required for a number of processes in C. elegans, including embryonic and larval development, formation of the developmentally arrested dauer larval stage (diapause), larval developmental timing, adult longevity, reproduction, fat storage, salt chemotaxis learning, and stress resistanc…
WBGene00000962	dhc-1	T21E12.4	dhc-1 encodes a cytoplasmic dynein heavy chain homolog required in one-cell embryos for pronuclear migration, centrosome separation, centrosome proximity to the male pronucleus, and mitotic spindle orientation, suggesting that DHC-1 helps position the microtubule organizing center; DHC-1 genetically interacts with SPD-5, a coiled-coil centrosomal protein.
WBGene00000963	dhp-1	R06C7.3	dhp-1 encodes a homolog of the human gene DPYS, which when mutated leads to dihydropyrimidinuria (OMIM:222748).
WBGene00000971	dhs-7	E04F6.7
WBGene00001001	dis-3	C04G2.6
WBGene00001017	dnc-1	ZK593.5	dnc-1 encodes the C. elegans ortholog of the dynactin complex subunit p150/GLUED/DCTN1; dnc-1 is required for pronuclear migration and centrosome separation in one-cell embryos and for the correct alignment of mitotic spindles in early embryos; DNC-1 shares embryonic functions with DNC-2, DHC-1, LIS-1 and NUD-1; DNC-1 is part of the multisubunit dynactin complex in vivo, and physically interacts …
WBGene00001022	dnj-4	C01G8.4	This gene encodes a protein containing a DnaJ ('J') domain.
WBGene00001026	dnj-8	C56C10.13	This gene encodes a protein containing a DnaJ ('J') domain.
WBGene00001028	dnj-10	F22B7.5	This gene encodes a protein containing a DnaJ ('J') domain that is predicted to be mitochondrial.
WBGene00001044	dnj-26	Y39C12A.8	This gene encodes a protein containing a DnaJ ('J') domain.
WBGene00001056	dpf-3	K02F2.1
WBGene00001060	dpf-7	R11E3.7
WBGene00001086	dpy-27	R13G10.1	dpy-27 encodes an ATP-binding protein that is a homolog of the SMC4 subunit of mitotic condensin; DPY-27, in combination with other proteins including MIX-1, act as a unit to repress X-linked gene expression during hermaphrodite dosage compensation; in XX oocytes and early embryos, DPY-27 exhibits diffuse nuclear localization, but by the 30-cell stage of embryogenesis, DPY-27 specifically localiz…
WBGene00001090	drh-1	F15B10.2	drh-1 encodes a Dicer-related helicase that contains a DExD/H-box helicase domain; loss of drh-1 activity via RNAi suggests that drh-1 is required, perhaps redundantly with drh-2, for both germline and somatic RNA interference (RNAi); in addition, drh-1 is required, downstream of virus sensing and viral siRNA formation, for antiviral RNAi; DRH-1 interacts in vivo with RDE-4, a double-stranded RNA…
WBGene00001110	duo-1	F38B7.5
WBGene00001194	egl-27	C04A2.3	egl-27 encodes, along with lin-40, one of two C. elegans homologs of human MTA1 (metastasis-associated protein), part of a nucleosome remodeling and histone deacetylation (NURD) complex; in conjunction with its paralog egr-1, egl-27 is required for proper organization in all parts of the embryo, and for the embryonic expression of hlh-8; egl-27 activity is also required for transdifferentiation o…
WBGene00001226	eif-3.C	T23D8.4	eif-3.C encodes a putative c subunit of translation initiation factor 3 that is required for fertility and for embryonic osmotic integrity; eif-3.C is orthologous to human EIF3S8 (OMIM:603916) and budding yeast NIP1.
WBGene00001324	eor-1	R11E3.6	eor-1 encodes an ortholog of the human BTB/zinc-finger transcription factor PLZF (OMIM:176797), which is is found as a retinoic acid receptor alpha (RARA) fusion in acute promyelocytic leukemia (APL); EOR-1 positively regulates RAS/RAF-mediated signalling during excretory system development, as well as RAS/RAF- and WNT-mediated signalling during P12 fate specification; EOR-1 may function with EOR…
WBGene00001413	fem-3	C01F6.4	fem-3 encodes a novel protein that promotes male development in all tissues.
WBGene00001523	gbh-2	M05D6.7	gbh-2 encodes an ortholog of human gamma butyrobetaine hydroxilase 2 involved in carnitine biosynthesis; RNA interference of gbh-2 results in malformation of the gonad and accumulation of fat in the pseudocoelomic cavity and in intestinal cells; the GBH-2-GFP fusion protein is predominantly expressed in intestinal cells from early embryogenesis.
WBGene00001565	gei-8	C14B9.6	gei-8 encodes a novel protein highly similar to C. briggsae BP:CBP04038 that contains a glutamine/asparagine (Q/N)-rich ('prion') domain (by the algorithm of Michelitsch and Weissman) and two myb-like DNA-binding domains; interacts with GEX-3 in yeast two-hybrid assays.
WBGene00001568	snpc-4	F32H2.1	gei-11 encodes a protein that contains Myb DNA-binding domains and is homologous to mammalian SNAPC4, required for RNA polymerase II and III transcription of snRNA genes; GEI-11 is required for ventral enclosure during embryonic development, as well as for normal rates of postembryonic growth; GEI-11 interacts with GEX-3, a homolog of mammalian protein ligands of the small GTPase Rac1 that is als…
WBGene00001579	gex-2	F56A11.1	The gex-2 gene encodes a homolog of p140/Sra-1, a mammalian protein ligand of the small GTPase Rac1; gex-2 is required for tissue morphogenesis and cell migrations.
WBGene00001580	gex-3	F28D1.10	The gex-3 gene encodes a homolog of NAP1/NCKAP1, a mammalian protein ligand of the small GTPase Rac1, and of Drosophila HEM2/NAP1/KETTE; gex-3 is required for tissue morphogenesis and cell migrations; in gex-3 mutants, cells differentiate properly but fail to become organized.
WBGene00001582	gfi-2	K02A11.1
WBGene00001584	nrde-4	F45E4.10	nrde-4 encodes a novel protein conserved amongst nematodes; NRDE-4 plays a key role in the nuclear RNAi pathway and chromatin regulation; NRDE-4 is required for silencing nuclear localized RNAs and linking small RNAs to transcription inhibition and histone H3K9 methylation; in regulating gene expression, NRDE-4 functions downstream of NRDE-1, NRDE-2, and NRDE-3 pre-mRNA interactions; NRDE-4 has a…
WBGene00001597	gld-3	T07F8.3	gld-3 encodes two KH domain-containing RNA-binding proteins, GLD-3L and GLD-3S, that are homologous to Drosophila Bicaudal-C; gld-3 activity is required for two aspects of germ line development: the sperm/oocyte and mitosis/meiosis decisions; in regulating the sperm/oocyte switch, GLD-3L acts by binding and negatively regulating FBF's regulatory interaction with the fem-3 3'UTR; in regulating the…
WBGene00001600	glh-3	B0414.6	glh-3 encodes a predicted DEAD-like RNA helicase; GLH-3 interacts with itself and with CSN-5, KGB-1, ZYX-1, and GLH-1 in vitro, and is expressed in association with P granules throughout development.
WBGene00001617	glr-6	F41B4.4	glr-6 encodes a putative non-NMDA ionotropic glutamate receptor subunit, most closely related to GLR-5, possibly of the kainate subfamily; glr-6 (along with glr-3) is expressed in only one cell type, the thermosensory interneuron RIA, from near hatching onward to adulthood.
WBGene00001638	gly-13	B0416.6	gly-13 encodes an experimentally verified UDP-N-acetylglucosamine alpha-3-D-mannoside beta-1,2-N-acetylglucosaminyltransferase I (GnT I), that is the primary GnT I enzyme in vivo, and that can act on unusual substrates; gly-13 is expressed throughout development in many cell types; a deletion allele of gly-13 is partially lethal with survivors displaying severe morphological and behavioral defect…
WBGene00001660	gop-1	C34E10.3
WBGene00001678	gpa-16	Y95B8A.5	gpa-16 encodes a G protein alpha subunit; gpa-16 is required for spindle position and orientation in embryos; gpa-16 is expressed in AVM, PDE, PLM, BDU, PVC, and RIP, and weakly expressed in the pharynx, body-wall muscle, and vulval muscle.
WBGene00001740	gro-1	ZC395.6	gro-1 encodes two isoforms of the C. elegans isopentenylpyroptiosphate:tRNA transferase (IPT) ortholog; by homology, GRO-1 is predicted to function in modification of a subset of tRNAs; in C. elegans, a loss-of-function mutation in gro-1 results in delayed embryogenesis and postembryonic development, slower rates of adult behaviors, reduced brood size, and a genetic background-specific increase i…
WBGene00001743	grp-1	K06H7.4
WBGene00001795	gtl-1	C05C12.3	gtl-1 encodes a TRPM subfamily member of the TRP channel family that affects the periodicity of the defecation cycle in combination with gon-2; expression includes the intestine.
WBGene00001827	hcf-1	C46A5.9	hcf-1 encodes the C. elegans ortholog of human host cell factor (HCF-1), a transcriptional regulator that associates with histone modification enzymes and plays a role in cell cycle progression; in C. elegans, hcf-1 plays a role in regulation of cell division and mitotic histone modification; in addition, HCF-1 functions in determination of adult lifespan as a negative regulator of DAF-16, with w…
WBGene00001830	hcp-2	T06E4.1
WBGene00001874	him-17	T09E8.2	him-17 encodes a protein with no obvious non-nematode homologs that localizes to chromatin in germline nuclei, and that is required for double-stranded break (DSB) formation, chiasmata, crossovers, and genetic recombination during meiosis, but is dispensable for homolog pairing and synapsis, spo-11 germline transcription, or the conversion of DSBs into chiasmata; HIM-17 is also required for norma…
WBGene00002003	hse-5	B0285.5	hse-5 encodes the C. elegans ortholog of the heparan sulfate modifying enzyme glucuronyl C5-epimerase; by homology, HSE-5 is predicted to function in heparan sulfate biosynthesis by catalyzing the chain-modifying epimerization of glucuronic acid to iduronic acid; during development, hse-5 activity is required for normal body size, locomotion, and nervous system development; an hse-5::gfp transcri…
WBGene00002035	hum-1	F29D10.4	hum-1 encodes a class I unconventional myosin heavy chain that, within this class, is most closely related to the amoeboid myosin I subclass; loss of hum-1 activity via RNAi results in a low frequency of aldicarb resistance, suggesting that hum-1 may play a role in regulating synapse structure and/or function; when expressed in the DA cholinergic motor neurons, a HUM-1 reporter fusion protein loc…
WBGene00002041	hum-8	Y66H1A.6
WBGene00002080	xpo-3	C49H3.10	imb-6 encodes an importin-beta-like protein orthologous to vertebrate Exportin-t, a specific mediator of tRNA export from the nucleus; IMB-6 is predicted to function by binding tRNAs directly in the presence of the RAN-1 GTPase and facilitating their nucleocytoplasmic transport; in C. elegans, loss of imb-6 function via RNA-mediated interference (RNAi) does not result in any obvious abnormalities.
WBGene00002147	ire-1	C41C4.4	ire-1 encodes a transmembrane serine/threonine protein kinase and site-specific endoribonuclease orthologous to Saccharomyces cerevisiae inositol-requiring 1 protein kinase (Ire1) and human endoplasmic reticulum-to-nucleus signaling 1 (ERN1, OMIM:604033); IRE-1 is required for the unfolded protein response (UPR) that counteracts cellular stress induced by accumulation of unfolded proteins in the …
WBGene00002153	iars-2	C25A1.7	iars-2 encodes a predicted mitochondrial isoleucyl-tRNA synthetase (IleRS), a class I aminoacyl-tRNA synthetase that catalyzes the attachment of isoleucine to its cognate tRNA and is thus required for protein biosynthesis; loss of iars-2 activity via RNA-mediated interference (RNAi) in the hypersensitive rrf-3 strain results in thin animals who grow at slower rates than wild type, indicating that…
WBGene00002173	itr-1	F33D4.2	itr-1 encodes a putative inositol (1,4,5) trisphosphate receptor that affects the defecation cycle and pharyngeal pumping, and also affects ovulation in a pathway downstream of LET-23; interacts with UNC-54 in vivo, and is expressed in the adult intestine, pharynx, excretory cell, germ line, and spermatheca, with limited neuronal expression.
WBGene00002221	klp-10	C33H5.4
WBGene00002223	klp-12	T01G1.1
WBGene00002224	klp-13	F22F4.3	klp-13 encodes an atypical kinesin-like motor protein similar to Saccharomyces cerevisiae Kip3, which has been implicated in nuclear migration; as loss of KLP-13 function via RNA-mediated interference (RNAi) does not result in any abnormalities, the precise role of KLP-13 in C. elegans development and/or behavior is not yet known.
WBGene00002230	klp-20	Y50D7A.6	klp-20 encodes one of 19 C. elegans kinesin-like proteins; KLP-20, along with KLP-11 and KAP-1, is a component of heterotrimeric kinesin-II that cooperates with OSM-3 motors to facilitate anterograde intraflagellar transport essential for formation of sensory neuron cilia.
WBGene00002248	lam-3	T22A3.8	lam-3 encodes one of two C. elegans a laminin A subunits and is orthologous to human laminin alpha2; LAM-3 is a basement membrane component required for normal tissue development, including pharyngeal development; lam-3 is expressed in the pharynx and hypodermis, and also weakly in the intestine.
WBGene00002295	let-19	K08F8.6	The let-19 gene encodes a protein related to human TRAP240 (thyroid hormone receptor-associated protein 240, OMIM:300182), a transcriptional co-activation complex subunit conserved in yeast, Drosophila, and humans; LET-19 is required for proper asymmetric cell divisions and cell fusions regulated by LIN-44/Wnt and LIN-17/frizzled, as well as for proper development of secondary vulval cell fates a…
WBGene00002299	let-23	ZK1067.1	let-23 encodes an EGF-receptor-family transmembrane tyrosine kinase that affects viability, inductive signaling during development of the vulva, male spicule formation, posterior development of the epidermis, ovulation and stress induced sleep; let-23 is genetically upstream of the let-60/RAS pathway with respect to viability and vulval development, is upstream of phosopholipase C gamma with resp…
WBGene00002583	let-363	B0261.2	let-363 encodes, by alternative splicing, two large (>2600-residue) proteins with C-terminal similarity to phosphatidylinositol kinase (PIK); LET-363 proteins are orthologous to S. cerevisiae Tor1p and Tor2p and human FRAP1 (OMIM:601231, mammalian target of FKBP12-rapamycin); LET-363 proteins are required for progression through the L3 stage of larval development and are thought to generally stim…
WBGene00002985	lig-1	C29A12.3	lig-1 encodes a putative ATP-dependent DNA ligase, based on homology; lig-1 may be one of the direct targets of the daf-16 forkhead transcription factor, based on chromatin immunoprecipitation (ChIP) studies.
WBGene00002986	lig-4	C07H6.1	lig-4 encodes an ortholog of DNA ligase IV in budding yeast (DNL4) and human (LIG4; OMIM:601837, mutated in LIG4 syndrome); LIG-4 is required for resistance to ionizing radiation (IR) in somatic tissues (such as motor neurons, vulva, or uterus) and in endoreduplicating intestinal cells, but not in the germline (e.g., in dog-1-induced lesions); LIG-4 is required for non-homologous end-joining of d…
WBGene00003002	lin-13	C03B8.4	lin-13 encodes a large (2248-residue) nuclear protein with multiple zinc fingers of the C2H2 class and a LXCXE retinoblastoma protein-binding motif, that is required for survival through larval development and for negative regulation of vulval fates during postembryonic development.
WBGene00003009	lin-23	K10B2.1	lin-23 encodes an F-box- and WD-repeat-containing protein homologous to Saccharomyces cerevisiae MET30 and human beta-TRCP (OMIM:603482), components of SCF (Skp1, Cullin, F-box) ubiquitin-ligase complexes that function in ubiquitin-mediated protein degradation; LIN-23 negatively regulates postembryonic cell divsions in all tissue types, and specifically, has been shown to function cell autonomous…
WBGene00003059	lpd-2	C48E7.3
WBGene00003062	lpd-6	K09H9.6	lpd-6 encodes a predicted rRNA-binding protein that is orthologous to Drosophila Peter Pan and the Saccharomyces cerevisiae SSF1 and SSF2 proteins that are required for ribosomal large subunit maturation; loss of lpd-6 activity via RNAi indicates that, in C. elegans, LPD-6 is required for fat storage and for larval growth and development; based upon its similarity to yeast SSF1 and SSF2, LPD-6 is…
WBGene00003073	lars-1	R74.1	lrs-1 encodes a predicted cytoplasmic leucyl-tRNA synthetase (LeuRS), a class I aminoacyl-tRNA synthetase that catalyzes the attachment of leucine to its cognate tRNA and is thus required for protein biosynthesis; LRS-1 activity is required for embryonic, larval, and germline development, as well as normal body morphology and rates of postembryonic growth.
WBGene00003136	mau-2	C09H6.3	mau-2 encodes an ortholog of budding yeast Scc4p, Drosophila CG4203, and human KIAA0892; MAU-2 is required (with PQN-85 and SCC-3) for normal mitotic chromosome segregation, and for cellular (e.g., neuronal) or axonal migration; MAU-2 is required for migration both embryonically and postembryonically, along both dorsoventral and longitudinal body axes; MAU-2 guides the axonal projection of AVM (a…
WBGene00003160	mdf-1	C50F4.11	mdf-1 encodes a coiled-coil domain-containing protein that is orthologous to the Saccharomyces cerevisiae mitotic spindle checkpoint protein Mad1p; consistent with a role as a checkpoint protein, MDF-1 is required in C. elegans for mitotic genome stability and hence, long-term survival and fertility; in vitro, MDF-1 interacts with MDF-2, the C. elegans Mad2p ortholog.
WBGene00003209	mel-26	ZK858.4	mel-26 encodes a MATH and BTB/POZ domain-containing protein that functions as a novel substrate-specific adaptor of the CUL-3-containing E3 ubiquitin ligase; MEL-26 is required maternally for formation of mitotic spindles in the early embryo, and as a component of a ubiquitin ligase complex, for degradation of the microtubule-severing protein MEI-1 at the meiosis to mitosis transition; MEL-26 is …
WBGene00003219	mes-1	F54F7.5	The mes-1 gene encodes a receptor tyrosine kinase-like protein that is required for unequal cell divisions in the early embryonic germline; during embryonic cell divisions, mes-1 is involved in positioning of the early mitotic spindle and of associated P granules.
WBGene00003221	mes-3	F54C1.3	mes-3 encodes a novel protein with no discernible motifs; however, as a member of a Polycomb-like chromatin repressive complex with MES-2 and MES-6, MES-3 is required maternally for normal germline development and during larval development, for anteroposterior patterning; during germline development, the MES-2/MES-3/MES-6 complex is believed to be essential for maintaining repression of the X chr…
WBGene00003224	mes-6	C09G4.5	mes-6 encodes a WD repeat-containing protein that is orthologous to Drosophila Extra sex combs (Esc); as a member of a Polycomb-like chromatin repressive complex with MES-2 and MES-3, MES-6 is required maternally for normal germline development and during larval development, for anteroposterior patterning; during germline development, the MES-2/MES-3/MES-6 complex is believed to be essential for …
WBGene00003396	mom-4	F52F12.3	mom-4 encodes a MAP kinase kinase kinase-related protein orthologous to Drosophila Tak1 and the vertebrate MAPKKK7 proteins; during embryonic development, mom-4 activity is required for positive regulation of the Wnt pathway signaling that governs anterior/posterior (A/P) polarity: MOM-4 stimulates the WRM-1/LIT-1-dependent phosphorylation of POP-1, a TCF/LEF-related transcription factor, leading…
WBGene00003397	mom-5	T23D8.1	mom-5 encodes one of four C. elegans members of the Frizzled (Fz) family of seven transmembrane receptors; during development, MOM-5 activity is required for asymmetric cell division in the early embryo and during neuronal development, and for attachment of the pharynx to the buccal cavity; MOM-5 is also required for distal tip cell migration in the gonad and for the engulfment of apoptotic cells…
WBGene00003475	mtm-1	Y110A7A.5	mtm-1 encodes a myotubularin lipid phosphatase orthologous to human MTM1, MTMR1, and MTMR2; MTM-1 activity is required for negative regulation of endocytosis and apoptotic cell engulfment; mtm-1(RNAi)suppresses the endocytosis defect seen in animals with mutations in let-512 mutants, which encodes a phosphatidylinositol 3-kinase orthologous to yeast Vps34; MTM-1 localizes to the plasma membrane.
WBGene00003477	mtm-5	H28G03.6	mtm-5 encodes a catalytically inactive myotubularin lipid phosphatase; MTM-5 is a large (1,744-residue) putative SET-binding factor orthologous to human SBF1 (OMIM:603560) and SBF2 (OMIM:607697, mutated in Charcot-Marie-Tooth disease, type 4B2); MTM-5 is expressed in adult pharynx, intestine, and body wall muscle.
WBGene00003478	mtm-6	F53A2.8	mtm-6 encodes a myotubularin lipid phosphatase orthologous to human MTMR6, MTMR7, and MTMR8, that regulates phosphoinositide 3-phosphate levels in vivo and whose mutation blocks endocytosis by coelomocytes; the MTM-6A isoform, which rescues the endocytic defect of mtm-6 mutants, is believed to function as part of a complex with MTM-9 and MTM-6A and is predominantly localized to the coelomocyte cy…
WBGene00003508	mut-16	B0379.3	mut-16 encodes a glutamine/asparagine (Q/N)-rich domain-containing protein that lacks obvious homologs outside of other nematode species; MUT-16 activity is required for RNA-mediated interference (RNAi), transgene silencing in germ-line and somatic tissues, and for maintaining low levels of transposon mobilization; MUT-16 is thus predicted to play a role in chromatin organizataion and/or regulati…
WBGene00003571	ncx-6	C07A9.4	ncx-6 encodes a putative Na[+]/Ca[2+] exchanger of uncertain stoichiometry and affinity, orthologous to human SLC24A6 and paralogous to NCX-7/-10; NCX-6 may function intracellularly; NCX-6 has tandem Calx-alpha domains predicted to carry out ion transport; NCX-6 has no obvious function in mass RNAi assays.
WBGene00003592	nfi-1	ZK1290.4	nfi-1 encodes the C. elegans ortholog of the Nuclear Factor I (NFI) family of transcription factors; in C. elegans, nfi-1 activity is required for locomotion, egg laying, pharyngeal pumping, and wild-type adult lifespan; in vitro, NFI-1 can bind conserved NFI-binding sites also recognized by vertebrate NFI proteins; in situ hybridization experiments indicate that nfi-1 is expressed maternally in …
WBGene00003593	nfm-1	F42A10.2	nfm-1 encodes a homolog of human merlin/schwannomin (NF2), which when mutated leads to neurofibromatosis, type 2 (OMIM:101000); at the same time, it is also homologous to the ERM family of cytoskeletal linkers with approximately equal similarity to ezrin, radixin and moesin.
WBGene00003776	nmy-1	F52B10.1	nmy-1 encodes a class II non-muscle myosin heavy chain related to Drosophila zipper, which plays a role in several aspects of embryonic morphogenesis; in C. elegans, NMY-1 is required for embryonic elongation and establishment of normal body morphology; however, nmy-1 functions redundantly with another non-muscle myosin heavy chain gene, nmy-2, during elongation and establishment of normal body m…
WBGene00003798	npp-12	T23H2.1	npp-12 encodes Gp210, an evolutionarily conserved membrane protein of the nuclear pore complex (NPC); NPP-12 is required for embryonic viability and normal nuclear membrane structures.
WBGene00003801	npp-15	C29E4.4
WBGene00003813	nrf-6	C08B11.4	nrf-6 encodes a protein with 12 predicted transmembrane domains that is highly similar to NDG-4 and affects embryonic viability, yolk transport, locomotion, body morphology, and affects sensitivity to fluoxetine with respect to nose-contraction response in a common pathway with ndg-4 and nrf-5; expressed in the most anterior cells of the hypodermis and in the intestine and is required in the inte…
WBGene00003858	ogt-1	K04G7.3	ogt-1 encodes an ortholog of O-linked N-acetylglucosamine (O-GlcNAc) transferase (OGT; OMIM:300255) with 12 N-terminal tetratricopeptide (TPR) domains (generally thought to enable protein-protein interactions) and a C-terminal putative catalytic domain; although loss of ogt-1 activity has no effect on overall viability or fertility, ogt-1 mutations result in alterations in macronutrient storage a…
WBGene00003883	osm-1	T27B1.1	osm-1 encodes a WD- and WAA-repeat containing protein that is the C. elegans ortholog of intraflagellar transport (IFT) complex B component IFT172; OSM-1 is a presumptive cargo molecule for kinesin-II, and OSM-1 is required, along with OSM-6, for the proper assembly of the middle segments of sensory cilia; osm-1 may act in a pathway with avr-14 to affect resistance to ivermectin-induced cessation…
WBGene00003957	pcp-2	F23B2.12	pcp-2 encodes a prolyl carboxypeptidase.
WBGene00003970	pek-1	F46C3.1	pek-1 encodes a predicted transmembrane protein kinase orthologous to human eukaryotic translation initiation factor 2-alpha kinase 3 (EIF2AK3, OMIM:604032), which when mutated leads to Wolcott-Rallison syndrome; PEK-1 is strongly expressed in intestinal cells and is required for the unfolded protein response (UPR) that counteracts cellular stress induced by accumulation of unfolded proteins in t…
WBGene00003995	pgp-1	K08E7.9	pgp-1 encodes a transmembrane protein that is a member of the P-glycoprotein subclass of the ATP-binding cassette (ABC) transporter superfamily; along with PGP-3, PGP-1 is required for defense against the pathogenic Pseudomonas aeruginosa strain PA14, and may facilitate ATP-dependent efflux of the toxic phenazine compounds produced by the bacteria; PGP-1 is expressed in the apical membrane of int…
WBGene00003996	pgp-2	C34G6.4	pgp-2 encodes a member of the ABC transporter family with highest similarity to the vertebrate MDR (multidrug resistance) family and that is orthologous to human MDR1 (ABCB1; OMIM:171050, mutated in Crohn disease); during development, pgp-2 activity is required, in parallel with that of the AP-3 adaptor complex, for the proper formation of gut granules, lysosome-related organelles found in the C.…
WBGene00004005	pgp-11	DH11.3	pgp-11 encodes an ATP-binding protein that is a member of the P-glycoprotein subclass of the ATP-binding cassette (ABC) transporter superfamily; pgp-11 is predicted to function as a transmembrane protein that couples energy to transport of various molecules across membranes; RNAi experiments indicate that pgp-11 is required for efficient RNA interference in the germline; pgp-11 promoter-gfp fusio…
WBGene00004031	pis-1	T13F2.3	pis-1 encodes an ortholog of mammalian Pax transcription activation domain interacting protein PTIP; PIS-1 has an N-terminal glutamine/asparagine-rich domain and four C-terminal BRCT domains, and is dispensable for obvious functions in mass RNAi assays; mammalian PTIP binds to the activation domain of Pax2 and other Pax proteins, and colocalizes with Pax2 to actively expressed chromatin, and appe…
WBGene00004032	pkc-1	F57F5.5	pkc-1 encodes a serine/threonine protein kinase that is orthologous to mammalian protein kinase C epsilon (PRKCE), a member of the nPKC subgroup of the protein kinase C superfamily; together with UNC-13, PKC-1 may act downstream of goa-1 to modulate phorbol ester-induced stimulation of acetylcholine release at NMJs; PKC-1 positively regulates locomotion, and affects thermotaxis and chemotaxis tog…
WBGene00004050	parp-2	E02H1.4	parp-2 (formerly known as pme-2) encodes a poly(ADP-ribose) polymerase (PARP) orthologous to human PARP2 (OMIM:607725); PARP-2 has a predicted C-terminal catalytic domain; PARP-2 exhibits poly(ADP-ribose) polymerase activity in vitro, which is blocked by mammalian PARP inhibitors; since these inhibitors also cause embryonic lethality in worms exposed to ionizing radiation, PARP-2 is likely to be …
WBGene00004058	pmp-1	C44B7.8	pmp-1 encodes an ATP-binding cassette (ABC) transporter most closely related to the peroxisomal membrane proteins; pmp-1 activity is required for efficient RNA interference (RNAi) of a germline-expressed target, pop-1.
WBGene00004064	pms-2	H12C20.2
WBGene00004089	ppk-3	VF11C1L.1	ppk-3 encodes a phosphatidylinositol phosphate kinase 3 (PPK-3) and the ortholog of yeast and mammalian PIKfyve/Fab1p; ppk-3 is required for the proper maturation of lysosomes and the production of phosphatidylinositol-3,5-bisphosphate (PtdIns(3,5)P2) from phosphatidylinositol 3-monophosphate; ppk-3 is also required for embryonic viability and normal growth and development; ppk-3 functions mainly…
WBGene00004090	ppp-1	C15F1.4	ppp-1 encodes the C. elegans ortholog of the gamma subunit of translation initiation factor eIF2B, the guanine-nucleotide-exchange factor for translation initiation factor 2 (eIF2); loss of ppp-1 activity via RNAi in a wild-type background results in embryonic and larval lethality, as well as reduced brood sizes and adult sterility, while loss of ppp-1 activity in mutant backgrounds results in a …
WBGene00004100	pqn-8	C05B5.3	The protein product of this gene is predicted to contain a glutamine/asparagine (Q/N)-rich ('prion') domain, by the algorithm of Michelitsch and Weissman (as of the WS77 release of WormBase, i.e., in wormpep77).
WBGene00004106	pqn-15	C24A8.3	The protein product of this gene is predicted to contain a glutamine/asparagine (Q/N)-rich ('prion') domain, by the algorithm of Michelitsch and Weissman (as of the WS77 release of WormBase, i.e., in wormpep77).
WBGene00004111	pqn-21	C37A2.5	The protein product of this gene is predicted to contain a glutamine/asparagine (Q/N)-rich ('prion') domain, by the algorithm of Michelitsch and Weissman (as of the WS77 release of WormBase, i.e., in wormpep77).
WBGene00004125	mdt-30	F44B9.7	The protein product of this gene is predicted to contain a glutamine/asparagine (Q/N)-rich ('prion') domain, by the algorithm of Michelitsch and Weissman (as of the WS77 release of WormBase, i.e., in wormpep77).
WBGene00004140	ebax-1	R09E10.7	ebax-1 encodes a conserved BC-box-containing protein; EBAX-1 functions as part of a protein quality control mechanism that ensures proper axon guidance; specifically, EBAX-1 functions as a substrate-recognition subunit for misfolded SAX-3 in an Elongin BC-containing Cullin-RING ubiquitin ligase (CRL) complex that promotes degradation of misfolded SAX-3/Robo receptor; EBAX-1 function is particular…
WBGene00004161	pqn-80	Y111B2A.14	The protein product of this gene is predicted to contain a glutamine/asparagine (Q/N)-rich ('prion') domain, by the algorithm of Michelitsch and Weissman (as of the WS77 release of WormBase, i.e., in wormpep77).
WBGene00004187	prp-8	C50C3.6	prp-8 is orthologous to the human gene SIMILAR TO U5 SNRNP-SPECIFIC PROTEIN (220 KD), ORTHOLOG OF S.
WBGene00004189	pars-1	T20H4.3	prs-1 encodes a predicted cytoplasmic prolyl-tRNA synthetase (ProRS), a class II aminoacyl-tRNA synthetase that catalyzes the attachment of proline to its cognate tRNA and is thus required for protein biosynthesis; PRS-1 is required for embryonic, germline, and postembryonic development.
WBGene00004283	rab-33	F43D9.2
WBGene00004303	ran-2	C29E4.3	ran-2 encodes the C. elegans RanGAP (GTPase activating protein) homolog, conserved amongst yeast, Drosophila (segregation distorter), Xenopus, and humans; by homology, RAN-2 is predicted to function as a key regulator of the Ran GTP/GDP cycle by stimulating the otherwise weak Ran GTPase activity; in C. elegans, RAN-2 activity is essential during early embryogenesis for comigration of centrosomes …
WBGene00004314	rbc-2	Y54F10AM.10
WBGene00004318	rbg-2	T22C1.10
WBGene00004319	rbr-2	ZK593.4	rbr-2 encodes a histone H3 lysine 4 (H3K4) demethylase orthologous to budding yeast Jhd2p, Drosophila LID, and human JARID1A (OMIM:180202), JARID1B (OMIM:605393), JARID1C OMIM:314690, mutated in mental retardation), and JARID1D (OMIM:426000); RBR-2 regulates genome-wide levels of H3K4 trimethylation and is required in the germ line for normally short lifespan; recombinant His-RBR-2 specifically d…
WBGene00004355	rha-1	T07D4.3	rha-1 encodes an ATP-dependent DEAD/H box RNA helicase orthologous to human RNA helicase A and Drosophila Maleless, an essential component of the dosage compensation machinery required for increased X-linked transcription in males; by homology, RHA-1 is predicted to function in regulation of transcription, translation, RNA processing, and/or RNA replication; in C. elegans, RHA-1 is required for g…
WBGene00004457	rpm-1	C01B7.6	rpm-1 encodes an E3 ubiquitin ligase that contains an N-terminal RCC1 (regulator of chromosome condensation)-like guanine nucleotide exchange factor (GEF) domain and that is orthologous to Drosophila highwire and murine Phr1; RPM-1 functions autonomously within several different types of neurons to regulate presynaptic differentiation; in regulating axon termination, RPM-1 acts through the GLO-4 …
WBGene00004509	rrf-2	M01G12.12	rrf-2 encodes an RNA-directed RNA polymerase (RdRP) homolog of unknown function; RRF-2 is not obviously required for either somatic or germline RNAi, or for transitive RNAi.
WBGene00004726	sas-4	F10E9.8	sas-4 encodes a predicted coiled-coil protein and centriole component recruited to the centrosome once per cell cycle at the time of organelle duplication and is required for centriole duplication and spindle assembly, levels dictate centrosome size, and also affects germ cell proliferation and locomotion; colocalizes with gamma-tubulin to centrosomes both in sperm and in the syncitial part of th…
WBGene00004732	sax-7	C18F3.2	sax-7 encodes an ortholog of human L1CAM, and a paralog of lad-2; L1CAM is a member of the group of highly conserved transmembrane cell adhesion receptor molecules which belong to the immunuglobulin superfamily; SAX-7 is required for axon guidance, neurite outgrowth and maintenance of neuronal positioning through homophilic and heterophilic interactions; sax-7 also affects germline development, e…
WBGene00004746	sdc-2	C35C5.1	The sdc-2 gene encodes a protein that represses transcription of X chromosomes to achieve dosage compensation, and that also represses the male sex-determination gene her-1 to elicit hermaphrodite differentiation.
WBGene00004752	sec-5	T23G7.4	The sec-5 gene encodes an ortholog of SEC5 in S. cerevisiae, a component of the exocyst complex required genetically for endocytosis and for normal cellular morphology in the intestine.
WBGene00004753	sec-8	Y106G6H.7	sec-8 encodes an ortholog of S. cerevisiae SEC8, a component of the exocyst complex; sec-8 is required for endocytosis, normal cellular morphology in the intestine, normal pharyngeal morphology, and growth at normal rates during development.
WBGene00004759	sel-1	F45D3.5	sel-1 encodes two isoforms of a highly conserved transmembrane protein orthologous to human SEL1 (OMIM:602329) and Saccharomyces cerevisiae HRD3, a member of the HMG-CoA Reductase Degradation (HRD) complex that degrades malfolded endoplasmic reticulum (ER)-resident proteins; SEL-1 functions as a negative regulator of the LIN-12/GLP-1 Notch-like signaling pathway in C. elegans where it appears to …
WBGene00004795	sid-1	C04F5.1	sid-1 encodes a dsRNA channel with conserved human (OMIM:606816) and mouse homologs; SID-1 functions to enable passive (ATP-independent) uptake of double-stranded RNA (dsRNA) and is required cell autonomously for systemic RNA interference (RNAi) and for efficient reduction of multicopy transgene expression (repeat-induced silencing); SID-1 is not, however, required for export of RNA silencing fro…
WBGene00004855	sma-1	R31.1	sma-1 encodes a beta-H spectrin; during embryonic morphogenesis, SMA-1 activity is required for a normal rate of elongation and thus, for a wild-type body length upon hatching; in addition, SMA-1 is required for proper morphogenesis of the pharynx and the excretory cell; sma-1 mRNA transcripts are first detected in hypodermal cells at the beginning of embryonic morphogenesis with later expression…
WBGene00004862	sma-9	T05A10.1	sma-9 encodes, by extensive alternative splicing, at least 13 isoforms, a number of which are large (~2000-residue) proteins with at least three N-terminal involucrin domains, seven C-terminal zinc-finger domains, and a glutamine/asparagine-rich domain; SMA-9 is orthologous to the Drosophila Smad cofactor Schnurri (FBgn0003396) and the vertebrate HIVEP proteins (Human Immunodeficiency Virus Type …
WBGene00004873	smc-3	Y47D3A.26
WBGene00004878	smf-3	Y69A2AR.4	smf-3 encodes one of three C. elegans divalent-metal ion transporters (DMTs) orthologous to the mammalian DMT1 transporters and Saccharomyces cerevisiae Smf proteins; in C. elegans, SMF-3 functions as the main manganese uptake transporter; mutations in smf-3 display an increased tolerance to manganese exposure; SMF-3 is broadly expressed from late embryogenesis through adulthood, with strongest e…
WBGene00004880	smg-2	Y48G8AL.6
WBGene00004881	smg-3	Y73B6BL.18
WBGene00004883	smg-5	W02D3.8	smg-5 encodes a novel protein that contains two N-terminal tetratricopeptide (TPR) repeats and a C-terminal PINc domain found in nucleotide-binding proteins; SMG-5 is a component of the nonsense-mediated mRNA decay (NMD) pathway and likely functions in regulation of dephosphorylation of SMG-2, the C. elegans UPF1 ortholog, an ATPase and RNA helicase required for NMD in worms, yeast, and mammals; …
WBGene00004885	smg-7	Y73B6A.4
WBGene00004954	spd-3	H34C03.1	spd-3 encodes a novel protein; spd-3 affects mitotic spindle formation and spindle positioning and thereby affects the first embryonic cell division; spd-3 also affects growth rate, fertility, vulval development, and polar body extrusion; spd-3 mutant animals also exhibit elevated ATP levels an SPD-3::GFP reporter fusion localized to mitochondria.
WBGene00004993	spp-8	C28C12.5
WBGene00005011		F26F4.8
WBGene00005015	spt-5	K08E4.1
WBGene00005022	sqv-4	F29F11.1	sqv-4 encodes a UDP-glucose 6-dehydrogenase, biochemically active in vitro, that is required for cytokinesis of one-cell embryos and for vulval morphogenesis; SQV-4 is orthologous to Drosophila SUGARLESS, human UGDH (OMIM:603370), and zebrafish JEKYLL; SQV-4 is expressed in many cell types, notably oocytes and uterine, seam, pharyngeal, and spermathecal cells, with expression being prominent in 1…
WBGene00005077	src-1	Y92H12A.1	src-1 encodes a non-receptor tyrosine kinase; during embryonic development, src-1 functions together with a Wnt signaling pathway to specify endodermal cell fate and division orientation of the EMS blastomere; src-1 also functions in an unc-5-mediated pathway to regulate cell and axon migration; SRC-1 physically interacts with UNC-5; src-1 also functions in the engulfing cell during cell corpse e…
WBGene00006059	stc-1	F54C9.2	stc-1 encodes an ATPase that is similar to the vertebrate HSPA13/STCH proteins that are members of the heat shock protein 70 family; by homology, STC-1 is predicted to function as an ER chaperone, and loss of stc-1 activity results in induction of an hsp-4::gfp transgene and increased aggregation of a heterologously expressed mutant human SOD1 protein in C. elegans neurons.
WBGene00006307	suf-1	F28C6.6
WBGene00006352	sur-6	F26E4.1	sur-6 encodes a regulatory (B) subunit of serine/threonine protein phosphatase 2A (PP2A-B); sur-6 was initially identified in screens for mutations that suppress the Multivulva phenotype produced by an activated let-60/Ras mutation and enhance the vulvaless and larval lethality phenotype of a hypomorphic lin-45/Raf mutation; in addition, RNAi experiments demonstrate that sur-6 activity is also es…
WBGene00006359	swp-1	B0336.9	swp-1 encodes a protein containing two SWAP (Suppressor-of-White-APricot splicing regulator) domains that have been implicated in RNA binding; orthologous to C. briggsae CBG09000.
WBGene00006364	syd-2	F59F5.6	syd-2 encodes alpha-liprin, a member of the liprin family of proteins that interact with LAR (leukocyte common antigen related)-type receptor tyrosine phosphatases (RPTPs) to facilitate clustering of RPTPs to focal adhesions; SYD-2 is required for establishing normal presynaptic density, and is expressed in all neurons and muscles; SYD-2 is required cell autonomously in neurons for differentiatio…
WBGene00006375	syp-1	F26D2.2	syp-1 encodes a coiled-coil protein; syp-1 activity is required for stabilizing homologous associations between paired meiotic prophase chromosomes and for promoting crossover recombination; SYP-1 is a synaptonemal complex component that localizes to the central element that forms between paired homologous pachytene chromosomes.
WBGene00006405	itsn-1	Y116A8C.36	itsn-1 encodes an EF hand and SH3 domain-containing protein that is homologous to the vertebrate and Drosophila intersectins; ITSN-1 functions as an endocytic adaptor protein to regulate cargo sorting through the endolysosomal system; ITSN-1 is also required, together with EHS-1, for synaptic vesicle recycling and hence, regulation of neurotransmission; in addition, ITSN-1 appears to function red…
WBGene00006406	srgp-1	F12F6.5	srgp-1 encodes the ortholog of the mammalian srGAP proteins, which are downstream effectors of the Slit-Robo neuronal guidance pathway and act as negative regulators of neuronal migration; srgp-1 positively regulates cell-cell adhesion during embryonic development and is required along with catenins, hmp-1 and hmp-2 for viability; srgp-1 also functions in engulfing cells to negatively regulate en…
WBGene00006437	mrck-1	K08B12.5	mrck-1 encodes a serine/threonine-protein kinase that is orthologous to human MRCK (myotonic dystrophy kinase-related Cdc42 binding kinase) and DMPK (dystrophia myotonica-protein kinase, OMIM:605377); during development, MRCK-1 functions together with LET-502/ROCK to effect embryonic elongation through regulation of the MLC-4/myosin regulatory light chain; an MRCK-1::GFP fusion protein is express…
WBGene00006447	tag-72	C25A1.3
WBGene00006450	tag-77	C28C12.10
WBGene00006460	ppm-1	F25D1.1
WBGene00006489	zhit-3	ZK856.9
WBGene00006492	let-391	C27A12.3
WBGene00006522	abcx-1	C56E6.1
WBGene00006607	tre-1	F57B10.7
WBGene00006678	twk-25	M04B2.5
WBGene00006763	unc-26	JC8.10	unc-26 encodes synaptojanin, a polyphosphoinositide phosphatase orthologous to human synaptojanin 1 (OMIM:604297, 309000, which when mutated leads to Lowe oculocerebrorenal syndrome); UNC-26 is required for normal locomotion, pharyngeal pumping, and defecation, and specifically, appears to function in multiple steps of synaptic vesicle recycling; UNC-26 may also play a role in cytoskeletal organi…
WBGene00006916	vha-7	C26H9A.1	vha-7 encodes an ortholog of subunit a of the membrane-bound (V0) domain of vacuolar proton-translocating ATPase (V-ATPase); VHA-7 is orthologous to human ATP6N1A (OMIM:192130), ATP6V0A2, ATP6V0A4 (OMIM:605239, mutated in distal renal tubular acidosis), and TCIRG1 (OMIM:604592, mutated in osteopetrosis); vha-7 is expressed in hypodermis and uterus; VHA-7 is dispensable for viability, since vha-7(…
WBGene00006933	vps-35	F59G1.3
WBGene00006935	vars-1	ZC513.4	vrs-1 encodes a predicted valyl-tRNA synthetase that affects embryonic viability, growth, and morphology
WBGene00006941	wnk-1	C46C2.1	wnk-1 is orthologous to the human gene PROTEIN KINASE, LYSINE-DEFICIENT 1 (PRKWNK1; OMIM:605232), which when mutated leads to pseudohypoaldosteronism type II.
WBGene00006946	prx-10	C34E10.4	This is a complicated gene locus that produces two distinct gene products, prx-10 and wars-2/wrs-2; transcription of this locus produces a large primary transcript containing the coding potential for functionally different proteins; the transcript can be processed (by an unknown mechanism) to allow for the translation of either the 5' (PRX-10) gene product or the 3' (WARS-2) gene product; prx-10 …
WBGene00006964	xrn-2	Y48B6A.3	xrn-2 encodes a 5'-3' exoribonuclease orthologous to Saccharomyces cerevisiae Rat1p; XRN-2 activity is required for degradation and hence regulation of levels of mature miRNAs such as let-7; accordingly, loss of xrn-2 activity affects miRNA-mediated processes such as molting, specifically shedding cuticle from the pharynx, and regulation of vulval development; an xrn-2::gfp promoter fusion is exp…
WBGene00006976	zhp-3	K02B12.8	zhp-3 encodes a RING finger protein orthologous to budding yeast Cst9p (meiotically expressed) and human RNF212 (associated with varying recombination rate); during meiosis, ZHP-3 activity is required for linking meiotic recombination with disassembly of the synaptonemal complex (SC) and bivalent formation; ZHP-3 activity is thus essential for proper chromosome segregation and normal levels of fe…
WBGene00006997	zyg-12	ZK546.1	zyg-12 encodes three coiled-coil domain-containing proteins that belong to the Hook protein family, members of which likely act as linker proteins that connect membrane compartments with the microtubule cytoskeleton; during embryonic development, zyg-12 activity is essential and is required continuously for nuclear-centrosome attachment and proper nuclear positioning within cells; in addition, zy…
WBGene00007014	mdt-10	T09A5.6
WBGene00007027	ssl-1	Y111B2A.22	The protein product of this gene is predicted to contain a glutamine/asparagine (Q/N)-rich ('prion') domain, by the algorithm of Michelitsch and Weissman (as of the WS77 release of WormBase, i.e., in wormpep77)
WBGene00007047	wts-1	T20F10.1	wts-1 encodes a serine/threonine protein kinase orthologous to members of the NDR/LATS family of protein kinases; wts-1 is required for the integrity of the apical intestinal membrane via regulation of the localization of newly synthesized apical actins; wts-1 is also required for regulating the localization of the product of YAP-1, a Yes-associated protein (Yap) homolog, between the cytoplasm an…
WBGene00007063		2L52.1	2L52.1 encodes a protein with sequence similarity to GLI-family zinc-finger transcription factors; deletion mutations in 2L52.1 are reported to be homozygous viable.
WBGene00007071		AC3.5
WBGene00007088		B0001.3
WBGene00007090		B0001.5
WBGene00007094		B0019.2
WBGene00007097		B0024.4
WBGene00007110	leo-1	B0035.11	leo-1 encodes the C. elegans ortholog of mammalian and Saccharomyces cerevisiae LEO1 that is a member of the PAF1 (Polymerase-Associated Factor 1) complex; by homology LEO-1 is predicted to function in the regulation of transcription.
WBGene00007121		B0250.4
WBGene00007136		B0285.3
WBGene00007165		B0391.10
WBGene00007167	rbg-3	B0393.2	rbg-3 encodes a predicted TBC domain-containing RabGTPase-activating protein (RabGAP) similar to the Ypt/Rab specific GTPase-activating protein gyp6; YPT/Rab GTPases and GAPs regulate eukaryotic vesicular transport; RBG-3 functions as a GTPase for both human and elegans RAB-7; rbg-3 interacts with tub-1/Tubby in yeast two-hybrid screens and regulates fat storage along with tub-1, but not life spa…
WBGene00007227		C01G6.5
WBGene00007228	acs-7	C01G6.7
WBGene00007231		C01G10.4
WBGene00007327		C05C9.3	The protein product of this gene is predicted to contain a glutamine/asparagine (Q/N)-rich ('prion') domain, by the algorithm of Michelitsch and Weissman (as of the WS77 release of WormBase, i.e., in wormpep77).
WBGene00007336		C05C12.4
WBGene00007362	cyp-35C1	C06B3.3	cyp-35C1 encodes one of over 80 C. elegans cytochrome P450s, NADPH-dependent monooxygenases that metabolize endogenous and exogenous compounds; RT-PCR experiments indicate that cyp-35C1 mRNA is upregulated in response to treatment with xenobiotics, such as PCBs (polychlorinated biphenyls) or PAHs (polycyclic aromatic hydrocarbons); loss of cyp-35A/C gene family activity in the presence of xenobio…
WBGene00007386		C06H2.2
WBGene00007412	stip-1	C07E3.1
WBGene00007413	pro-2	C07E3.2	pro-2 encodes the C. elegans ortholog of Saccharomyces cerevisiae Noc2p, which is required for intranuclear ribosome maturation and transport; in C. elegans, pro-2 activity is essential for larval growth, somatic gonad development, regulation of germline development and proliferation, and hence, fertility; by virtue of its similarity to Noc2p, PRO-2 is predicted to be a component of two heterodim…
WBGene00007422	ugt-17	C08B6.1
WBGene00007423		C08B6.2
WBGene00007501	apc-17	C09H10.7
WBGene00007514	catp-8	C10C6.6
WBGene00007521		C11E4.7
WBGene00007536	daf-36	C12D8.5	daf-36 encodes a protein homologous to the catalytic subunit of Rieske-like oxygenases; DAF-36 functions in a hormone biosynthetic pathway producing a ligand for the DAF-12 nuclear receptor that regulates the developmental decision between reproductive growth and dauer formation; a daf-36::gfp reporter fusion is expressed in the intestine, the head mesodermal cell, two unidentified head neurons (…
WBGene00007564	mrps-22	C14A4.14
WBGene00007577	nrde-1	C14B1.6	nrde-1 encodes a novel protein conserved amongst nematodes; NRDE-1 activity is required, along with that of NRDE-2, NRDE-3, and NRDE-4, for regulation of gene expression via a nuclear RNAi pathway that inhibits RNA polymerase II elongation and deposits histone H3K9 methylation on genomic regions targeted by RNAi; an NRDE-1:GFP fusion protein localizes to the nucleus.
WBGene00007581	alkb-8	C14B1.10
WBGene00007592		C14H10.2
WBGene00007617	rrbs-1	C15H11.9
WBGene00007620	ocrl-1	C16C2.3	The C16C2.3 gene encodes an inositol-1,4,5-triphosphate 5-phosphatase homolog that is homologous to human OCRL.
WBGene00007658		C17H1.5
WBGene00007677		C18D4.8
WBGene00007683		C18E9.2
WBGene00007724		C25F9.4
WBGene00007748		C26E1.2
WBGene00007752	wdfy-3	C26H9A.2
WBGene00007764		C27B7.7
WBGene00007771		C27C12.1
WBGene00007773		C27C12.3	C27C12.3 encodes a novel protein that is conserved in C. elegans; three other genes related to C27C12.3 are present in tandem on the X chromosome; in situ hybridization studies indicate that C27C12.3 mRNA is expressed in the proximal germline.
WBGene00007801	trpa-1	C29E6.2	trpa-1 encodes a transient receptor potential (TRP) ion channel orthologous to the vertebrate and Drosophila TRPA1 channels; in C. elegans, trpa-1 activity is required for specific mechanosensory behaviors such as nose-touch avoidance and touch-mediated foraging; when expressed in mammalian cells, TRPA-1 exhibits channel activity in response to mechanical stimulation; TRPA-1::GFP reporters are ex…
WBGene00007833	oac-6	C31A11.5
WBGene00007859	mrps-31	C32A3.2
WBGene00007867		C32H11.4
WBGene00007872		C32H11.9
WBGene00007873	dod-21	C32H11.10
WBGene00007875	dod-24	C32H11.12
WBGene00007899		C33D9.5
WBGene00007900		C33D9.6
WBGene00007901		C33D9.8
WBGene00007902		C33D9.9
WBGene00007906		C33G3.6
WBGene00007915		C34C6.2
WBGene00007921		C34C12.2
WBGene00007952		C35A5.8
WBGene00007964	cyp-25A2	C36A4.2
WBGene00007980		C36E8.1
WBGene00008050		C41C4.1
WBGene00008082	com-1	C44B9.5	com-1 encodes an ortholog of budding yeast Sae2p, Arabidopsis AtCOM1, and human RBBP8 (CTIP; OMIM:604124) and C20orf151; like its yeast ortholog, COM-1 is probably required for completing meiotic recombination; meiotic chromosomes in com-1 mutants pair normally, but form irregular chromatin aggregates instead of diakinesis bivalents; while meiotic DNA double-strand breaks (DSBs) are formed, they …
WBGene00008085		C44C10.4
WBGene00008099		C44H9.4
WBGene00008145	set-5	C47E8.8	set-5 encodes a large (1,675-residue) protein with an N-terminal SET domain and a C-terminal SPK domain; SET-5 has no non-nematode orthologs, but is paralogous to Y57A10A.1; SET-5's domain organization resembles that of SET-24; neither set-5(ok1568) nor set-5(RNAi) have any obvious phenotypes.
WBGene00008165		C47G2.4
WBGene00008183	rin-1	C48G7.3
WBGene00008206	set-6	C49F5.2	set-6 encodes a putative histone H3 lysine-9 methyltransferase; SET-6 has no non-nematode orthologs, but several paralogs (SET-13, SET-15, SET-19, SET-20, SET-21, and SET-32); neither set-6(tm1611) nor set-6(RNAi) have any obvious phenotypes.
WBGene00008210		C49F5.6
WBGene00008219		C50B6.3
WBGene00008221	nhr-168	C50B6.8
WBGene00008229		C50F4.1
WBGene00008239	fshr-1	C50H2.1	fshr-1 encodes a putative neuropeptide receptor required for normal acetylcholine secretion by synapses; FSHR-1 is orthologous to human follicle-stimulating hormone receptor (OMIM:136435; mutated in ovarian dysgenesis), thyrotropin receptor (OMIM:603372; mutated in hyperthyroidism), and luteinizing hormone receptor (OMIM:152790, mutated in precocious puberty); fshr-1 mutants have abnormally many …
WBGene00008255		C51E3.10
WBGene00008266		C53A5.6
WBGene00008283		C53D6.6
WBGene00008349		CE7X_3.1
WBGene00008363		D1046.2
WBGene00008386	cdc-5L	D1081.8
WBGene00008428		D2085.3	D2085.3 encodes the C. elegans ortholog of the epsilon subunit of translation initiation factor eIF2B.
WBGene00008429		D2085.4
WBGene00008451		E01G6.3
WBGene00008480		E04D5.1
WBGene00008485	ugt-43	F01D4.1
WBGene00008486	ugt-44	F01D4.2
WBGene00008488		F01D4.5
WBGene00008493		F01D5.2
WBGene00008494		F01D5.3
WBGene00008584		F08G5.6	F08G5.6 encodes a CUB-like domain-containing protein; F08G5.6 is involved in the transcriptional, innate immune response towards several different bacterial pathogens; an F08G5.6::gfp promoter fusion is expressed in the intestine and in head neurons; F08G5.6 expression is positively regulated in the intestine by the ELT-2 GATA transcription factor.
WBGene00008594	clec-57	F08H9.6
WBGene00008621		F09C8.1
WBGene00008631		F10A3.1	F10A3.1 encodes a claudin homolog that may be required for normal cohesion of apical junctions in epithelia; F10A3.1 is worm-specific, with obvious homologs only in C. elegans; F10A3.1 has no obvious function in mass RNAi assays; claudins are integral membrane proteins with four transmembrane sequences that are found in mammalian tight junctions (TJs), induce TJs when transgenically expressed in …
WBGene00008682	lex-1	F11A10.1	lex-1 encodes a protein that contains an ATPase domain and a bromodomain and is similar to Saccharomyces cerevisiae Yta7p which is involved in maintaining euchromatin-heterochromatin boundaries; lex-1 functions, together with tam-1, to positively regulate expression of repetitive sequences, such as those found in multicopy transgenes; in addition, like tam-1, lex-1 functions as a class B syntheti…
WBGene00008684	mig-32	F11A10.3	mig-32 encodes a RING domain-containing protein that is homologous to core components of Drosophila and human PRC1 (Polycomb repressive complex 1) including BMI-1 and Lethal (3) 73Ah; consistent with its predicted role as a PRC1 component, mig-32 activity is required in vivo for histone H2A ubiquitination; mig-32 is also required for proper positioning of Ray 1 in the male tail, neuronal migratio…
WBGene00008688		F11A10.7
WBGene00008692	scav-4	F11C1.3
WBGene00008720		F12F6.1
WBGene00008722		F12F6.7
WBGene00008735		F13D2.1
WBGene00008750		F13E9.1
WBGene00008800		F14E5.2
WBGene00008805	git-1	F14F3.2	git-1 encodes a scafolding protein that forms a highly conserved signaling complex with PIX-1 and PAK, and interacts with Rac/CDC42 GTPases; git-1 is orthologous to mammalian git1(OMIM: 608434); GIT-1 work together with PIX-1 and PAK-1 independently of RAC/CDC-42 GTPases to control DTC migration during gonad morphogenesis; in epithelial morphogenesis GIT-1, PIX-1 and PAK-1 together regulate inter…
WBGene00008877	rtcb-1	F16A11.2	rtcb-1 encodes the C. elegans ortholog of the mammalian tRNA splicing ligase RTCB; in C. elegans RTCB-1 is required for the ligation of tRNA halves during pre-tRNA processing, and for ligation of mRNAs, including the xbp-1 mRNA that is critical for proper execution of the endoplasmic reticulum unfolded protein response; when expressed in intestinal cells, an RTCB-1 reporter localizes to both the …
WBGene00008878	ppfr-1	F16A11.3	ppfr-1 encodes a protein phosphatase regulatory subunit; PPFR-1 functions as a regulatory subunit of a protein phosphatase 4 complex that regulates the phosphorylation status, and activity of, the MEI-1/katanin microtubule severing activity during meiosis; ppfr-1(RNAi) in wild-type animals results in fertility defects in F1 hermaphrodites, who exhibit a 90-95% decrease in the total number of eggs…
WBGene00008919	vps-36	F17C11.8
WBGene00008936	papl-1	F18E2.1
WBGene00008953		F19C6.4	F19C6.4 encodes a neprilysin; neprilysins are thermolysin-like zinc metallopeptidases, found on the outer surface of animal cells, that negatively regulate small signalling peptides (e.g., enkephalin, tachykinin, insulin, and natriuretic peptides) by cleaving them; F19C6.4 has no clear orthologs in other organisms.
WBGene00008959		F19H6.4
WBGene00008995	prde-1	F21A3.5
WBGene00009012		F21D5.7
WBGene00009025	phf-34	F21G4.4
WBGene00009027		F21G4.6
WBGene00009084		F23B12.7
WBGene00009098	ehbp-1	F25B3.1	ehbp-1 encodes a calponin homology (CH) domain-containing protein orthologous to mammalian Ehbp1; like its mammalian counterpart, EHBP-1 activity is required for proper intracellular protein transport, including cargo-specific endocytic recycling and transport of membrane proteins, such as SNB-1, to the plasma membrane in germ cells; EHBP-1 interacts with the RAB-10 and RAB-8 GTPases and also wea…
WBGene00009174		F26H9.2
WBGene00009192		F27E5.1
WBGene00009201		F28C1.3
WBGene00009203	aptf-3	F28C6.2	aptf-3 encodes one of four C. elegans AP-2-like transcription factors; APTF-3 is ~60% identical to that of APTF-4, which lies adjacent to aptf-3 on chromosome II; loss of aptf-3 activity via large-scale RNAi results in some embryonic lethality and low levels of larval arrest, body morphology defects, and uncoordinated locomotion.
WBGene00009211	wdr-46	F28D1.1
WBGene00009233		F28H6.4
WBGene00009300		F31F6.1	F31F6.1 encodes a novel protein that is conserved in C. elegans; three other genes related to F31F6.1 are present in tandem on the X chromosome.
WBGene00009429		F35E12.5
WBGene00009433		F35E12.9
WBGene00009434		F35E12.10	F35E12.5 encodes a CUB-like domain-containing protein; F35E12.5 is involved in the transcriptional, innate immune response towards several different bacterial pathogens.
WBGene00009441	wdr-48	F35G12.4
WBGene00009451	cids-2	F36A2.1	cids-2 encodes a protein that contains a CTD (C-terminal domain of RNA Pol II)-interacting domain and that is paralogous to CIDS-1; cids-2 was identified genetically as a suppressor of the SynMuv phenotype produced by lin-15AB(n765), a mutation that results in transposition of the 3'-end cleavage and polyadenylation signal of another gene into the third exon of lin-15B; qRT-PCR assays suggest tha…
WBGene00009487	clec-232	F36G9.11
WBGene00009488	oac-20	F36G9.12
WBGene00009521		F38A1.8
WBGene00009523	clec-165	F38A1.10
WBGene00009587	mig-38	F40F11.2
WBGene00009877		F49C12.7
WBGene00009924	cfp-1	F52B11.1
WBGene00009944	mtcu-2	F52H3.2	mtcu-2 encodes a protein orthologous to yeast Mto1p; by homology, nuclear-encoded MTCU-2 is predicted to function together in a complex with MTCU-1 to catalyze the 5-carboxymethylaminomethyl modification of the wobble uridine in mitochondrial tRNAs and thus, promote mitochondrial protein synthesis and respiratory function.
WBGene00009953		F53A2.9
WBGene00010015	atad-3	F54B3.3	atad-3 encodes the ortholog of the vertebrate mitochondrial protein ATAD3; both vertebrate and elegans ATAD-3 contain the conserved AAA (ATPases associated with a variety of cellular activities) domain; atad-3 is required for normal mitochondrial morphology and activity as atad-3 mutants show reduced complex I and citrate synthase activities; atad-3 is also required for embryonic and larval devel…
WBGene00010064		F54F7.2
WBGene00010083		F55B11.1	The F55B11.1 gene encodes an ortholog of the human gene XANTHINE DEHYDROGENASE (XDH), which when mutated leads to xanthinuria (OMIM:278300).
WBGene00010097	srpa-68	F55C5.8
WBGene00010111		F55D12.2
WBGene00010125	dod-22	F55G11.5
WBGene00010132		F55H2.7	F55H2.7 encodes an unfamiliar protein that is dispensable for viability and gross morphology in mass RNAi screens; it residues in a common operon with clu-1, and thus might act in concert with it.
WBGene00010159		F56G4.4	F56G4.4 encodes a protein containing a U1-type zinc finger domain that has similarity to the mammalian WW domain-binding proteins 4 that are involved in pre-mRNA splicing; loss of F56G4.4 activity via RNAi indicates that F56G4.4 is required for normal development, including pharyngeal morphology.
WBGene00010295	fbxa-193	F59A1.9
WBGene00010302		F59A2.2
WBGene00010354	cyp-31A2	H02I12.8	cyp-31A2 encodes a class 4 cytochrome P450 predicted to hydroxylate polyunsaturated fats (PUFAs); CYP-31A2 is required for sperm to normally migrate towards a PUFA-based signal exuded by oocytes; cyp-31A2(RNAi) hermaphrodites are infertile, both through aberrant loss of their own sperm and through failure of males to effectively inseminate them; in mammalian eicosanoid signalling, class 4 cytochr…
WBGene00010357		H03A11.2
WBGene00010435		JC8.2
WBGene00010519		K03A11.1
WBGene00010568		K04G2.10
WBGene00010615		K07A1.9
WBGene00010626		K07C5.3
WBGene00010641	crml-1	K07G5.1
WBGene00010658		K08D8.4
WBGene00010684		K08F9.1
WBGene00010702	usp-33	K09A9.4
WBGene00010713	uso-1	K09B11.9	uso-1 encodes the C. elegans ortholog of the Uso1/p115 vesicle tethering protein that in yeast has been shown to function in endoplasmic reticulum-to-Golgi transport; RNAi screens indicate that uso-1 activity is required for normal fat content and distal tip cell migration.
WBGene00010732		K10C3.5	K10C3.5 encodes, by alternative splicing, two isoforms of an ortholog of budding yeast Ria1p/Efl1p and human EFTUD1; by orthology with Ria1p, K10C3.5 is predicted to act in concert with W06E11.4 to recycle EIF-6 during during maturation of 60S ribosomal subunits; however, K10C3.5 has no obvious phenotype in mass RNAi assays.
WBGene00010747		K10D11.3
WBGene00010750		K10D11.6
WBGene00010769	asah-1	K11D2.2	K11D2.2 is orthologous to the human gene N-ACYLSPHINGOSINE AMIDOHYDROLASE (ASAH; OMIM:228000), which when mutated leads to Farber lipogranulomatosis.
WBGene00010877	lact-4	M05D6.4	lact-4 encodes a beta-lactamase domain-containing protein that contains predicted signal and transmembrane sequences in its N terminus.
WBGene00010925		M153.2
WBGene00010951		M199.2
WBGene00010953	clec-190	M199.4
WBGene00010989		R03D7.2
WBGene00011032		R05D11.4
WBGene00011067	vps-11	R06F6.2
WBGene00011142		R08D7.1
WBGene00011144		R08D7.4
WBGene00011146	pde-2	R08D7.6
WBGene00011182		R09H10.5
WBGene00011189		R10D12.8
WBGene00011206		R10E4.11
WBGene00011222		R10H10.3
WBGene00011236		R11A8.1
WBGene00011239	pges-2	R11A8.5
WBGene00011308		R186.7
WBGene00011311		T01B7.5
WBGene00011319		T01C3.2	T01C3.2 encodes a divergent ortholog of Drosophila melanogaster E(Y)2 and budding yeast Sus1p; by orthology, T01C3.2 is predicted to enable both transcriptional activation and silencing in chromatin.
WBGene00011333	nrde-2	T01E8.5	nrde-2 encodes a protein containing a conserved domain of unknown function (DUF 1740), a serine/arginine-rich domain, and a half-a-tetratricopeptide (HAT)-like domain that is conserved in plants, fungi, insect, and mammals; NRDE-2 functions with NRDE-3 in the nuclear RNAi pathway to regulate gene expression via inhibition of RNA polymerase II during the elongation phase of transcription and via a…
WBGene00011342		T01G5.7
WBGene00011348		T01H3.2	T01H3.2 encodes a large (980-residue) uncharacterized protein, with multiple dysferlin and beta-propeller domains, that is conserved among metazoa; T01H3.2 shares an operon with vha-4, and thus might be a previously undescribed V-ATPase component or ancillary protein.
WBGene00011361		T01H10.8	T01H10.8 encodes a BEACH domain-containing protein that is orthologous to the mammalian lysosomal trafficking regulator LYST which when mutated leads to Chediak-Higashi syndrome (CHS, OMIM:606897).
WBGene00011375		T02E1.2
WBGene00011404		T03F7.7
WBGene00011436		T04F3.1
WBGene00011486		T05E12.3
WBGene00011502	vps-53	T05G5.8	vps-53 encodes the C. elegans ortholog of the yeast Vps53p GARP (Golgi associated retrograde protein) complex subunit; in C. elegans, VPS-53 forms a GARP complex with VPS-51, VPS-52, and VPS-54; vps-53 is ubiquitously expressed, with particularly strong expression seen in neurons.
WBGene00011600	zim-2	T07G12.10	zim-2 encodes a protein with two C-terminal noncanonical C2H2 zinc-fingers whose paralogs include HIM-8, ZIM-1, ZIM-3, and C02F5.12; ZIM-2 is specifically required for homolog pairing, synapsis, and segregation of chromosome V during meiosis; zim-2(tm574) oocytes ending prophase have ~5 bivalents and ~2 univalents, the latter of which are consistently chromosome V; zim-2 oocytes fail to begin chr…
WBGene00011604		T08A11.1
WBGene00011606		T08D2.1
WBGene00011610		T08D2.5
WBGene00011613		T08D2.8
WBGene00011616		T08D10.3
WBGene00011670	fbxa-84	T09F5.11	This gene encodes a protein containing an F-box, a motif predicted to mediate protein-protein interactions either with homologs of yeast Skp-1p or with other proteins; this gene's encoded protein also contains an FTH/DUF38 motif, which may also mediate protein-protein interaction.
WBGene00011676	cyp-13A2	T10B9.7	cyp-13A2 encodes one of ~80 C. elegans cytochrome P450s: membrane-associated, heme-containing NADPH-dependent monooxygenases that catalyze the oxidative metabolism of a variety of exogenous compounds and endogenous substrates.
WBGene00011689		T10C6.7	This gene encodes a protein containing an F-box, a motif predicted to mediate protein-protein interactions either with homologs of yeast Skp-1p or with other proteins.
WBGene00011706		T11B7.1
WBGene00011741		T12G3.6
WBGene00011746		T13F2.6
WBGene00011758		T13H5.4
WBGene00011771		T14G8.3	T14G8.3 encodes an ortholog of hypoxia-upregulated vertebrate proteins such as human HYOU1; T14G8.3, its C. elegans paralog T24H7.2, and HYOU1 are ER resident hsp70 family molecular chaperone homologs; the grp (glucose regulated protein) 170 family is a collection of related large hsp70 chaperones confined to the ER; members of this family are present in all eukaryotes, participating in a wide ra…
WBGene00011776	hpo-5	T14G10.7
WBGene00011803		T16G12.1
WBGene00011811		T16H12.1
WBGene00011813		T16H12.3
WBGene00011820		T18D3.1
WBGene00011893		T21C9.6
WBGene00011908	pash-1	T22A3.5	pash-1 encodes an RNA-binding protein that is orthologous to Drosophila Pasha and mammalian DGCR8; pash-1 activity is required for processing of primary miRNA transripts (pri-miRNAs), such as that of let-7, to generate pre-miRNAs that will then be processed by DCR-1 to generate mature miRNAs; accordingly, pash-1 mutants show defects in let-7-mediated developmental processes, namely the transition…
WBGene00011912		T22C1.1
WBGene00011993		T24D5.5
WBGene00012013	ugt-54	T25B9.7
WBGene00012014		T25B9.8
WBGene00012018		T25C12.3
WBGene00012027	fbxa-127	T25E12.12
WBGene00012031		T25G3.4	T25G3.4 encodes a putative mitochondrial glycerol-3-phosphate dehydrogenase, paralogous to Y50E8A.6 and orthologous to human GPD2 (OMIM:138430, mutated in type II diabetes mellitus); T25G3.4 transcripts are not obviously enriched during oogenesis, but T25G3.4 is predicted to be coexpressed in an operon with chs-1 and T25G3.3; such coexpression, if real, may simply reflect all three genes being re…
WBGene00012103	clec-12	T27F6.2
WBGene00012109		T28A8.3
WBGene00012139		T28F4.4
WBGene00012195	bath-34	W02A11.5
WBGene00012196	bath-35	W02A11.8
WBGene00012230	cacn-1	W03H9.4	cacn-1 encodes an ortholog of Drosophila CACTIN and human C19orf29 that is required for normal distal tip cell migration, embryonic viability, fertility, locomotion, vulval morphogenesis, and normally rapid growth; like CACTIN, CACN-1 contains predicted coiled-coil domains, but otherwise lacks recognizable similarity to known proteins.
WBGene00012277	ccch-3	W05B10.2
WBGene00012298	prmt-7	W06D4.4
WBGene00012341	catp-6	W08D2.5	catp-6 encodes a predicted lysosomal P-type transmembrane cation transporting ATPase orthologous to human ATP13A2/PARK9 and yeast Ypk9; catp-6 is an essential gene: loss-of-function catp-6 mutations result in embryonic lethality at the one-cell stage and maternal sterility; catp-6 mutation can also result in nicotine hypersensitivity and catp-6 interacts genetically with human alpha-synuclein; wh…
WBGene00012342	mtr-4	W08D2.7	mtr-4 encodes the C. elegans homolog of Saccharomyces cerevisiae Mtr4p, an RNA helicase that functions as part of the TRAMP complex that regulates polyadenylation of mRNAs destined for decay or exosomal trimming; loss of mtr-4 activity results in a variety of defects, including defects in germ line development; MTR-4 can be phosphorylated by murine ERK2 in vitro, suggesting that it is a substrate…
WBGene00012381		Y2H9A.4
WBGene00012385		Y5F2A.4
WBGene00012386	agef-1	Y6B3A.1	agef-1 encodes a putative ARF guanine nucleotide exchange factor orthologous to human ARFGEF1 (OMIM:604141) and ARFGEF2 (OMIM:605371); agef-1(RNAi) inhibits CAV-1 body formation in oocytes more severely than arf-1 disruption alone, indicating that activation of both ARF-1 and ARF-3 by AGEF-1 may be required for transport of caveolin from Golgi to CAV-1 bodies during oogenesis; more generally, AGE…
WBGene00012462		Y17G7B.8
WBGene00012494	nhr-232	Y22F5A.1
WBGene00012518	comt-2	Y32B12A.3
WBGene00012527	set-22	Y32F6A.1	set-22 encodes a SET domain-containing protein with no non-nematode orthologs; neither set-22(n5015) nor set-22(RNAi) have any obvious phenotypes.
WBGene00012528	pap-1	Y32F6A.3	pap-1 encodes a poly (A) polymerase; large-scale RNAi screens indicate that PAP-1 activity is essential for reproduction, embryonic and larval development, proper body morphology, normal rates of growth, and coordinated locomotion.
WBGene00012530		Y32F6A.5
WBGene00012644	rabx-5	Y39A1A.5	rabx-5 encodes a protein containing a zinc-finger domain and a Vps9 domain that is the C. elegans ortholog of the Rabex-5 Rab5 guanine-nucleotide exchange factor (GEF); RABX-5 activity is required for homotypic endosomal fusion, and genetic studies indicate that rabx-5 functions redundantly with rme-6 to regulate RAB-5 localization to endosomes and, more generally, nematode larval development, pa…
WBGene00012676	pro-3	Y39B6A.14
WBGene00012701		Y39B6A.43
WBGene00012735	sptf-3	Y40B1A.4	sptf-3 encodes a C2H2 zinc finger domain-containing protein that is a member of the Sp1 family of transcription factors; SPTF-3 activity is required for caspase-dependent and -independent apoptotic cell death of the sisters of two cells: the M4 pharyngeal motor neuron and the AQR sensory neuron; in addition, SPTF-3 plays a role in cell fate specification, embryonic and larval development, and mor…
WBGene00012858		Y44F5A.1
WBGene00012879	fbxa-215	Y45F10C.3	This gene encodes a protein containing an F-box, a motif predicted to mediate protein-protein interactions either with homologs of yeast Skp-1p or with other proteins; this gene's encoded protein also contains an FTH/DUF38 motif, which may also mediate protein-protein interaction.
WBGene00012904	tiar-2	Y46G5A.13
WBGene00012935	mcm-10	Y47D3A.28
WBGene00012936		Y47D3A.29	Y47D3A.29 encodes the catalytic subunit of DNA polymerase alpha; large-scale RNAi screens indicate that Y47D3A.29 activity is essential for embryogenesis and required specifically for normal pronuclear migration, as well as normal nuclear position and cell division timing in early blastomeres.
WBGene00012947		Y47H9C.1
WBGene00012990	sam-10	Y48C3A.8	sam-10 encodes a 455 amino acid protein orthologous to highly conserved mammalian SSDP family (OMIM: 600439, 607389, 607390, 607391) containing two conserved domains: a forward domain that mediates interactions with other proteins such as LDB-1 and proline-rich transcriptional activating domain; sam-10 regulates PLM neurite branch positioning and presynaptic differentiation intrinsically at the t…
WBGene00012998		Y48C3A.20
WBGene00013034	tat-1	Y49E10.11	tat-1 encodes one of six C. elegans subfamily IV P-type ATPase that, by sequence similarity, is proposed to function as an aminophospholipid translocase (flippase); TAT-1 activity is required for regulating phosphatidylserine asymmetry on the plasma membrane and thus, for regulation of phagocytic engulfment of cells; in addition, TAT-1 activity is required for phosphatidylserine transport across …
WBGene00013042	cccp-1	Y49E10.23
WBGene00013129		Y52B11A.10	Y52B11A.10 encodes a protein containing a MIF4G domain found in proteins involved in RNA metabolism; loss of Y52B11A.10 activity via RNAi results in pharyngeal morphology defects.
WBGene00013140	mop-25.2	Y53C12A.4	mop-25.2 encodes a Mo25 protein that inhibits DHC-1 in vivo; MOP-25.2 is orthologous to fission yeast Mo25p, budding yeast Hym1p, Aspergillus nidulans HymA, human CAB39, and human CAB39L; MOP-25.2 is paralogous to MOP-25.1 and (more distantly) MOP-25.3; mop-25.2(RNAi) suppresses the lethality of conditional dhc-1 mutations, as well as the spindle length and cytokinesis defects of dhc-1(or195), in…
WBGene00013160		Y53F4B.13
WBGene00013252		Y57A10A.7
WBGene00013261	sinh-1	Y57A10A.20	sinh-1 encodes the C. elegans ortholog of mammalian SIN1, an essential component of the TORC2 complex that plays a key role in Akt phosphorylation and signaling; in C. elegans, loss of sinh-1 activity via RNAi results in enhanced dauer formation, increased thermotolerance, enhanced stress response, and daf-16-dependent lifespan extension.
WBGene00013347		Y59A8B.10
WBGene00013353		Y59A8B.21
WBGene00013376		Y62E10A.6
WBGene00013445		Y66D12A.19
WBGene00013453	fbxa-83	Y67A10A.4
WBGene00013460	cpsf-3	Y67H2A.1
WBGene00013465		Y67H2A.10	Y67H2A.10 encodes a divergent ortholog of S. cerevisiae SFP1p; in yeast, and probably other eukaryotes, SFP1p is a stress-modulated transcription factor; Y67H2A.10's orthology is invisible in its primary sequence alone, but is detectable by examining the Brugia malayi ortholog of SFP1p, 14538.m00477.
WBGene00013544		Y75B8A.7
WBGene00013545		Y75B8A.8
WBGene00013559		Y75B8A.28
WBGene00013678		Y105E8A.20
WBGene00013679		Y105E8A.21
WBGene00013680	rpom-1	Y105E8A.23
WBGene00013703		Y106G6D.7
WBGene00013762		Y113G7B.12
WBGene00013803	snx-13	Y116A8C.26
WBGene00013847	cls-3	ZC84.3
WBGene00013869		ZC373.4
WBGene00013876	ceh-74	ZC376.4
WBGene00013917		ZC504.3
WBGene00013919		ZC506.1
WBGene00013996		ZK550.2
WBGene00014014		ZK632.5
WBGene00014018		ZK632.11
WBGene00014036		ZK643.5
WBGene00014076		ZK792.1
WBGene00014080	atg-4.2	ZK792.8	atg-4.2 encodes a putative cysteine protease orthologous to the autophagic budding yeast protein Apg4p, and to human ATG4C (OMIM:611339) and ATG4D (OMIM:611340); ATG-4.2 is paralogous to ATG-4.1 and to human ATG4A and ATG4B; unlike C. elegans orthologs of other yeast autophagic proteins, ATG-4.2 is not required for normal dauer formation, and it has no obvious functions in mass RNAi assays.
WBGene00014114	tftc-3	ZK856.13
WBGene00014115	gld-4	ZK858.1	gld-4 encodes a noncanonical poly(A) polymerase orthologous to Saccharomyces cerevisiae Trf4/5p; GLD-4 activity is required for early meiotic progression of male and female gametes in the absence of GLD-2 and for regulation of gld-1 mRNA levels; GLD-4 physically interacts with GLS-1 which stimulates GLD-4 poly(A) polymerase activity in vivo; GLD-4 is expressed predominantly in germ cells and loca…
WBGene00014124	usip-1	ZK863.4
WBGene00014166		ZK945.4
WBGene00014204	ccdc-47	ZK1058.4
WBGene00014208		ZK1067.2
WBGene00014219		ZK1098.2
WBGene00014232	ttll-4	ZK1128.6	ttll-4 encodes, by alternative splicing, two isoforms of a putative tubulin polyglutamylase orthologous to human TTLL4; TTLL-4 has no obvious function in mass RNAi assays; by orthology, TTLL-4 is expected to initiate glutamyl chains rather than elongating them, to have broad substrate specificity, acting on both alpha- and beta-tubulin, and to have multiple non-tubulin substrates such as nucleoso…
WBGene00014243	dcaf-1	ZK1251.9
WBGene00014249		ZK1307.8
WBGene00014256		ZK1320.7
WBGene00014294		C53C7.5
WBGene00014666		C05D12.3
WBGene00015091		B0261.1
WBGene00015100		B0280.2
WBGene00015173	trpp-11	B0412.3
WBGene00015176	vps-51	B0414.8	vps-51 encodes the C. elegans ortholog of the yeast Vps51p GARP (Golgi associated retrograde protein) complex subunit; in C. elegans, VPS-51 forms a GARP complex with VPS-52, VPS-53, and VPS-54; vps-51 is ubiquitously expressed, with particularly strong expression seen in neurons.
WBGene00015180		B0416.4
WBGene00015194		B0432.13
WBGene00015225		B0507.8
WBGene00015227		B0507.10
WBGene00015279		C01B10.4
WBGene00015283		C01B10.9
WBGene00015352		C02F5.12	C02F5.12 encodes a protein with two C-terminal noncanonical C2H2 zinc-fingers whose paralogs include HIM-8 and ZIM-1/-3; while its specific biological function and expression pattern are unknown, C02F5.12 is required for normal meiosis in mass RNAi assays, and thus might share a function in meiotic chromosomal segregation with its better-characterized paralogs.
WBGene00015378		C03B1.7
WBGene00015390		C03F11.4
WBGene00015400	cyp-35A2	C03G6.15	cyp-35A2 encodes one of over 80 C. elegans cytochrome P450s, NADPH-dependent monooxygenases that metabolize endogenous and exogenous compounds; RT-PCR experiments indicate that cyp-35A2 mRNA is upregulated in response to treatment with xenobiotics, such as PCBs (polychlorinated biphenyls) or PAHs (polycyclic aromatic hydrocarbons); loss of cyp-35A/C gene family activity in the presence of xenobio…
WBGene00015425		C04E6.11
WBGene00015456		C04G6.6
WBGene00015461		C05C8.2
WBGene00015485		C05D11.8
WBGene00015501		C06A5.3
WBGene00015513	snpc-1.1	C06A8.2
WBGene00015524		C06E1.9
WBGene00015525	rha-2	C06E1.10	rha-2 encodes a DEAH helicase orthologous to the Drosophila KURZ, the human KIAA1517, and the S. cerevisiae ECM16 proteins; rha-2 functions in a number of different biological processes, including germline development, body wall muscle organization, and adult lifespan determination; RHA-2 can be phosphorylated by murine ERK2 in vitro, suggesting that it is a substrate for the RTK-RAS-ERK pathway …
WBGene00015537		C06E4.8
WBGene00015552		C06G3.6
WBGene00015555	ufl-1	C06G3.9
WBGene00015569		C07D10.5
WBGene00015588		C08A9.8
WBGene00015608	math-3	C08F1.4	The C08F1.4 gene encodes a protein closely similar to F36H5.2, which has a meprin-associated Traf homology (MATH) domain and may be involved in apoptosis.
WBGene00015635		C09D4.4
WBGene00015640		C09E7.6
WBGene00015684		C10G8.8
WBGene00015732	WBGene00015732
WBGene00015739	ugt-7	C13D9.9
WBGene00015745		C13F10.6
WBGene00015759		C14C6.5	C14C6.5 encodes a protein that contains a Metridin-like ShK toxin domain; C14C6.5 is involved in the transcriptional, innate immune response towards several different bacterial pathogens.
WBGene00015815		C16A11.2
WBGene00015879		C17B7.5
WBGene00015915		C17G10.1
WBGene00015932		C17H12.6
WBGene00015941		C18A3.3
WBGene00015966		C18C4.5
WBGene00015972		C18E3.3
WBGene00016014		C23G10.7
WBGene00016086		C25A11.1
WBGene00016119		C25H3.10
WBGene00016120		C25H3.11
WBGene00016140	rpb-2	C26E6.4
WBGene00016145		C26E6.12
WBGene00016171		C27F2.10
WBGene00016182		C28C12.12
WBGene00016194		C28H8.3
WBGene00016202	kle-2	C29E4.2
WBGene00016229		C29G2.1
WBGene00016230		C29G2.2
WBGene00016236	cec-9	C29H12.5
WBGene00016277		C30G12.6
WBGene00016314		C32D5.6
WBGene00016326	ubr-1	C32E8.11
WBGene00016352	tbck-1	C33F10.2	tbck-1 encodes a TBC (Tre-2/Bub2/Cdc16) domain-containing protein kinase.
WBGene00016360		C33G8.2
WBGene00016376	sec-10	C33H5.9
WBGene00016380	ntp-1	C33H5.14
WBGene00016408	prmt-5	C34E10.5
WBGene00016431		C35A11.4
WBGene00016485	meg-4	C36C9.1
WBGene00016495		C37C3.1
WBGene00016502		C37C3.10
WBGene00016558		C41A3.1
WBGene00016561	eri-6	C41D11.1
WBGene00016611	bicd-1	C43G2.2	bicd-1 encodes the C. elegans homolog of Drosophila BicaudalD, a dynein regulator; in C. elegans, bicd-1 is an essential gene and is also required for hyp7 nuclear migrations; BICD-1 physically interacts with UNC-83 and EGAL-1, and thus likely functions as part of a dynein regulatory complex (that also includes DLC-1) that controls the directionality and extent of nuclear migrations; a bicd-1::GF…
WBGene00016614	trpp-12	C43H6.1
WBGene00016631		C44B7.11
WBGene00016676		C45G9.5
WBGene00016713		C46E10.9
WBGene00016756		C49A9.2
WBGene00016791		C49H3.4
WBGene00016792		C49H3.6
WBGene00016824		C50E3.13
WBGene00016837		C50F2.3
WBGene00016844	sucg-1	C50F7.4
WBGene00016868		C52B9.8
WBGene00016883		C52E2.4
WBGene00016888		C52E12.1
WBGene00016889	lst-6	C52E12.4
WBGene00016955	perm-5	C55C3.5
WBGene00016960	vps-33.2	C56C10.1
WBGene00016966		C56C10.10
WBGene00016967		C56C10.11
WBGene00017012	acs-22	D1009.1	acs-22 encodes a protein homologous to the mammalian FATP1 and FATP4 fatty acid transport proteins (FATP)/very long chain fatty acid acyl-CoA synthetases; acs-22 functions redundantly with acs-20 to regulate formation of the cuticle surface barrier that prevents penetration of small molecules; acs-22 may affect cuticle development via its role in incorporation of very long chain fatty acids, but …
WBGene00017045	atg-13	D2007.5	atg-13 encodes a divergent ortholog of the autophagic budding yeast protein Atg13p, and a more obvious ortholog of uncharacterized but well-conserved metazoan proteins such as human KIAA0652; ATG-13 is expressed broadly in early (pre-100-cell stage) embryos, in larval and adult ventral nerve cord and other neurons, and in adult pharyngeal muscle.
WBGene00017085		E01A2.2
WBGene00017101		E02H9.3
WBGene00017125	acdh-12	E04F6.5	E04F6.5 is orthologous to the human gene ACYL-CoA DEHYDROGENASE, VERY LONG-CHAIN (OMIM:201475), which when mutated leads to VLCAD deficiency, an inborn error of mitochondrial beta-oxidation.
WBGene00017131		E04F6.15
WBGene00017144	brap-2	EEED8.16
WBGene00017158	hpo-10	F01F1.1
WBGene00017165		F01F1.11
WBGene00017177		F02E8.4
WBGene00017178	atg-16.1	F02E8.5	atg-16.1 encodes a divergent ortholog of the autophagic budding yeast protein Atg16p, and of human ATG16L1 (OMIM:610767, associated with Crohn disease) and ATG16L2; ATG-16.1 is paralogous to ATG-16.2; ATG-16.1 is expressed in larval and adult intestine, renal gland cells, stomato-intestinal muscle, anal depressor muscle, and head mesodermal cell.
WBGene00017199	clec-45	F07C4.2
WBGene00017237	pole-2	F08B4.5
WBGene00017268	hmgr-1	F08F8.2
WBGene00017273	gos-28	F08F8.8
WBGene00017284	sec-6	F09E5.5
WBGene00017285		F09E5.7
WBGene00017300	rpc-2	F09F7.3
WBGene00017316		F09G2.8
WBGene00017349	farl-11	F10E7.8	F10E7.8 encodes a FAR11-like protein that inhibits DHC-1 in vivo; F10E7.8 is orthologous to human FAM40A and FAM40B, and to budding yeast FAR11; F10E7.8(RNAi) suppresses the lethality of conditional dhc-1 mutations, as well as the spindle length and cytokinesis defects of dhc-1(or195), indicating that F10E7.8 negatively regulates dynein; in early embryos, F10E7.8 is a pronuclear and nuclear prote…
WBGene00017356		F10E9.4
WBGene00017360		F10E9.11
WBGene00017372		F10G7.9
WBGene00017417		F13B6.2
WBGene00017593		F19C7.3
WBGene00017594		F19C7.4
WBGene00017657		F21C10.7
WBGene00017677	asp-11	F21F8.2
WBGene00017686	tpp-2	F21H12.6	F21H12.6 encodes the C. elegans tripeptidyl peptidase II ortholog; loss of F21H12.6 activity via RNAi indicates that the product of F21H12.6 promotes fat formation; an F21H12.6::GFP reporter fusion is expressed in the intestine, the site of fat storage, and in a subset of nerve ring neurons.
WBGene00017703		F22E5.1
WBGene00017751		F23F12.3
WBGene00017797	symk-1	F25G6.2
WBGene00017837		F26G1.1
WBGene00017849		F27B3.7
WBGene00017930		F29G9.1
WBGene00017989	nol-10	F32E10.1
WBGene00018100	math-26	F36H5.1	The F36H5.1 gene encodes a protein closely similar to F36H5.2, which has a meprin-associated Traf homology (MATH) domain and may be involved in apoptosis.
WBGene00018156	ncbp-1	F37E3.1	ncbp-1 encodes a putative nuclear cap-binding complex subunit ('CBP80') orthologous to budding yeast STO1 and human NCBP1 (OMIM:600469); in RNAi assays, ncbp-1 is required for embryonic and vulval development, normal locomotion, and general viability; by orthology to NCBP1, NCBP-1 is expected to participate in nonsense-mediated mRNA decay via a pioneer round of translation; ncbp-1(RNAi) induces e…
WBGene00018193		F39C12.1
WBGene00018194		F39E9.1
WBGene00018212		F39H12.1
WBGene00018263	WBGene00018263
WBGene00018355	ceh-86	F42G2.6	ceh-86 encodes a homeodomain-containing protein; ceh-86(RNAi) performed in the background of C. elegans retinoblastoma pathway mutants results in a number of phenotypes that suggest ceh-86 plays a role in the normal development and/or survival of the animal; a ceh-86::gfp promoter fusion is expressed in the adult intestine.
WBGene00018384		F43C11.7
WBGene00018416	WBGene00018416
WBGene00018417		F44E2.3
WBGene00018439	fbxa-184	F45C12.8	This gene encodes a protein containing an F-box, a motif predicted to mediate protein-protein interactions either with homologs of yeast Skp-1p or with other proteins; this gene's encoded protein also contains an FTH/DUF38 motif, which may also mediate protein-protein interaction.
WBGene00018509		F46F11.6
WBGene00018512	trpp-8	F46F11.9	F46F11.9 encodes an ortholog of S. cerevisiae GSG1, involved in intracellular transport and meiosis; F46F11.9 shares an operon with vha-10, and thus might be a previously undescribed V-ATPase component or ancillary protein.
WBGene00018513		F46F11.10
WBGene00018523	lact-1	F46H5.8	lact-1 encodes a beta-lactamase domain-containing protein.
WBGene00018540	btb-21	F47C10.2
WBGene00018625	prp-17	F49D11.1	prp-17 encodes an ortholog of vertebrate pre-mRNA splicing factor 17 (PRP17) and Saccharomyces CDC40p that function in pre-mRNA splicing; PRP-17 activity is required for distal tip cell migation, germline sex determination, and the mitosis vs. meiosis decision in the developing germline.
WBGene00018643	drd-50	F49F1.1
WBGene00018647		F49F1.7
WBGene00018731		F53A9.8
WBGene00018802		F54D8.6
WBGene00018845		F54H12.5	This gene encodes a protein containing an F-box, a motif predicted to mediate protein-protein interactions either with homologs of yeast Skp-1p or with other proteins.
WBGene00018847	2016-03-06	F55A3.1
WBGene00018848		F55A3.2
WBGene00018849		F55A3.3
WBGene00018872		F55C12.5
WBGene00018877	aman-1	F55D10.1	aman-1 encodes an ortholog of human lysosomal mannosidase (MAN2B1; OMIM:609458, mutated in alpha-mannosidosis); AMAN-1 is predicted to help digest glycoproteins by removing mannose residues from their N-linked oligosaccharides; AMAN-1 has seven predicted N-glycosylation sites; AMAN-1 is biochemically active in vitro, has optimal activity at pH 4-4.5, and is unaffected by Co(II); however, AMAN-1 e…
WBGene00018891		F55F8.3
WBGene00018898		F55F10.1
WBGene00018923	eme-1	F56A6.4
WBGene00018939	fbxa-190	F56C3.2	This gene encodes a protein containing an F-box, a motif predicted to mediate protein-protein interactions either with homologs of yeast Skp-1p or with other proteins; this gene's encoded protein also contains an FTH/DUF38 motif, which may also mediate protein-protein interaction.
WBGene00018959		F56D1.1
WBGene00018995	ccpp-1	F56H1.5	ccpp-1 encodes a putative ATP/ADP-activated metallocarboxypeptidase that may function in vivo as an alpha-tubulin C-terminal tyrosine carboxypeptidase; CCPP-1 is orthologous to murine AGTPBP-1/Nna1/pcd (upregulated in damaged mouse spinal cord and mutated in Purkinje cell degeneration) and human AGTPBP1 (OMIM:606830); murine AGTPBP-1 is genetically required for tubulin carboxypeptidase activity i…
WBGene00018998	flap-1	F57B9.7
WBGene00019011		F57C9.4
WBGene00019079	rpa-4	F59A3.6	rpa-4 encodes an ortholog of human replication protein A2 (HGNC:RPA2); rpa-4 appears to be a complexed/merged loci; it would seem that rpa-4 has undergone a partial duplication to create what was previously named rpa-3 (isoforms e/f of the current annotation) but this duplication event did not include any of the promoter/regulatory regions; transcription now appears to start at the 5' end of rpa-…
WBGene00019102		F59C12.3
WBGene00019122		F59E12.6
WBGene00019163	ubxn-6	H06H21.6	ubxn-6 encodes one of six C. elegans UBX (ubiquitin regulatory X) domain-containing proteins.
WBGene00019164		H06H21.8
WBGene00019167		H06I04.1
WBGene00019213		H20E11.1
WBGene00019215		H20E11.3
WBGene00019311		K02E7.6
WBGene00019323	teg-4	K02F2.3	teg-4 encodes a SAP130 pre-mRNA splicing factor orthologous to human splicing factor 3b, subunit 3 (HGNC:SF3B3); teg-4 activity is required for proper regulation of the balance between proliferation and differentiation in the germ line; in regulating germline proliferation, teg-4 functions downstream of the GLP-1/Notch signaling pathway.
WBGene00019334		K02F3.12
WBGene00019362	cdk-2	K03E5.3	cdk-2 encodes the C. elegans ortholog of cyclin-dependent kinase 2; along with CYE-1 (cyclin E), CDK-2 is required for the G1/S transition in somatic cells, centrosome assembly and polarity establishment in the embryo, proliferation of germ cells, and suppression of terminal differentiation in quiescent cells after asymmetric division; CYE-1 and CDK-2 also regulate the germline mitosis/meiosis de…
WBGene00019388		K04F1.9
WBGene00019395		K04F10.2
WBGene00019427	atg-16.2	K06A1.5	atg-16.2 encodes a divergent ortholog of the autophagic budding yeast protein Atg16p, and of human ATG16L1 (OMIM:610767, associated with Crohn disease) and ATG16L2; ATG-16.2 is paralogous to ATG-16.1; ATG-16.2 has no obvious function in mass RNAi assays.
WBGene00019429		K06A5.1
WBGene00019444	frpr-11	K06C4.8
WBGene00019473	cyp-35A5	K07C6.5	cyp-35A5 encodes one of over 80 C. elegans cytochrome P450s, NADPH-dependent monooxygenases that metabolize endogenous and exogenous compounds; RT-PCR experiments indicate that cyp-35A5 mRNA is upregulated in response to treatment with xenobiotics, such as PCBs (polychlorinated biphenyls) or PAHs (polycyclic aromatic hydrocarbons); loss of cyp-35A/C gene family activity in the presence of xenobio…
WBGene00019481	cogc-6	K07C11.9	cogc-6 encodes an ortholog of mammalian COG-6, a subunit of lobe B of the conserved oligomeric Golgi complex (COGC); COGC-6 is weakly required for normal gonadal distal tip cell migration, a process that also requires seven other orthologs of COGC subunits; like other lobe B subunits in both C. elegans and S. cerevisiae, COGC-6 is only partially required for normal function, while lobe A subunits…
WBGene00019491		K07E3.2
WBGene00019542	WBGene00019542
WBGene00019547		K09C4.1
WBGene00019554		K09C4.10
WBGene00019565	cyp-35A3	K09D9.2	cyp-35A3 encodes one of over 80 C. elegans cytochrome P450s, NADPH-dependent monooxygenases that metabolize endogenous and exogenous compounds; loss of cyp-35A/C gene family activity in the presence of xenobiotics can diminish the reproductive decline seen in wild-type worms treated with the same compounds; in addition, cyp-35A(RNAi) also results in a reduction of fat content; cyp-35A3 reporter g…
WBGene00019569		K09D9.12
WBGene00019576		K09E3.5
WBGene00019578		K09E3.7
WBGene00019589		K09F6.6
WBGene00019590		K09F6.7
WBGene00019592		K09F6.9
WBGene00019605	ctsa-1	K10B2.2
WBGene00019644	cpt-4	K11D12.4
WBGene00019672		K12B6.8
WBGene00019711		M01E11.2
WBGene00019729		M02D8.3
WBGene00019762		M03F8.3
WBGene00019768		M04F3.2
WBGene00019796		M151.4
WBGene00019821		R02D3.3
WBGene00019822		R02D3.4
WBGene00019864	ceh-93	R04A9.5
WBGene00019884		R05D3.12
WBGene00019907		R05H11.1	This gene encodes a protein containing an F-box, a motif predicted to mediate protein-protein interactions either with homologs of yeast Skp-1p or with other proteins.
WBGene00019959		R08E3.3
WBGene00020027		R12C12.7
WBGene00020068	cra-1	R13F6.10
WBGene00020075	math-35	R52.3
WBGene00020164		T02G5.4
WBGene00020214	attf-5	T04G9.1
WBGene00020234		T05A12.3
WBGene00020256		T05C3.6	The T05C3.6 gene encodes a paralog of T05C3.2, a protein with NACHT and WD domains that may be involved in apoptosis.
WBGene00020269	erfa-1	T05H4.6
WBGene00020298		T07A9.10
WBGene00020304	fbxa-200	T07D3.1
WBGene00020383	tin-44	T09B4.9
WBGene00020496	spat-3	T13H2.5	spat-3 encodes, by transcription from alternative promoters, two large (1092- and 2471-residues) proteins; while residues 162-228 of the larger SPAT-3 protein encode a Ring1 type of zinc-finger domain (like that seen in SEX COMBS EXTRA, an E3 ubiquitin-protein ligase RING1 protein of Drosophila melanogaster), the bulk of SPAT-3 has no obvious similarities to other proteins; consistent with its pr…
WBGene00020498		T14B4.1
WBGene00020600	trd-1	T20B12.1
WBGene00020630		T20F7.1
WBGene00020673		T22B7.4
WBGene00020705		T22H9.1
WBGene00020779		T24G10.2
WBGene00020903	acd-5	T28F2.7
WBGene00020932	dhod-1	W02D3.2
WBGene00021026		W04C9.4
WBGene00021049		W05H9.2
WBGene00021058	vps-18	W06B4.3	vps-18 encodes the C. elegans ortholog of the vacuolar sorting protein VPS18/Vps18p; vps-18 activity is essential for formation of early endosomes, late endosomes, and lysosomes and thus, for endosome-lysosome trafficking and lysosomal protein degradation; vps-18 thus also plays a role in phagosome maturation during apoptotic cell degradation.
WBGene00021081		W08A12.4
WBGene00021136		W10G11.3
WBGene00021187		Y9D1A.2
WBGene00021240	WBGene00021240
WBGene00021311		Y32H12A.2	Y32H12A.2 encodes the C. elegans ortholog of mammalian THOC5, a subunit of the THO complex involved in mRNP biogenesis as part of transcription elongation, mRNA maturation, and export.
WBGene00021332		Y34D9A.7
WBGene00021342		Y35H6.3
WBGene00021423	tftc-1	Y38F2AR.5
WBGene00021485		Y40A1A.3
WBGene00021514		Y41D4B.11
WBGene00021580	clec-174	Y46C8AL.2
WBGene00021589		Y46D2A.1
WBGene00021590		Y46D2A.2
WBGene00021605		Y46H3C.5
WBGene00021657		Y48G1A.1
WBGene00021711	wago-11	Y49F6A.1
WBGene00021714	cyh-1	Y49F6B.1
WBGene00021743		Y50D4B.4
WBGene00021749		Y50D4C.5
WBGene00021754	hpo-29	Y50D7A.4
WBGene00021772	math-45	Y51H7BM.1
WBGene00021815		Y53G8AR.8
WBGene00021831		Y54E10A.11
WBGene00021863		Y54F10BM.9
WBGene00021902	oxy-4	Y54H5A.4
WBGene00021910	stim-1	Y55B1BM.1	stim-1 encodes an ortholog of STIM1, a putative calcium sensor of the endoplasmic reticulum thought to regulate store-operated calcium entry; stim-1 is required for LIN-3-induced sheath cell contractions, and thus for ovulation and fertility; like stim-1(RNAi) animals, animals expressing constitutively active transgenic STIM-1 are sterile, but unlike stim-1(RNAi), they also defecate abnormally (w…
WBGene00021986		Y59C2A.3
WBGene00022019	sut-2	Y61A9LA.8
WBGene00022021		Y61A9LA.10
WBGene00022067		Y67D8C.3
WBGene00022168		Y71H2AM.3
WBGene00022173	set-27	Y71H2AM.8	set-27 encodes a SET domain-containing protein; SET-27 is orthologous to human SETD3 and fission yeast Mug76p, and is paralogous to SET-29 and human SETD4; SET-29 has no obvious function in mass RNAi assays.
WBGene00022182	swsn-3	Y71H2AM.17
WBGene00022199	pfk-1.1	Y71H10A.1	pfk-1.1 encodes two isoforms of a 6-phosphofructokinase (E.C. 2.7.1.11), paralogous to PFK-1.2; pfk-1.1 is an essential gene, and expressed in proximal germline and in several larval and adult tissues (including neurons, hypodermis, and pharyngeal muscle).
WBGene00022206		Y73B3A.4
WBGene00022211		Y73B3A.9
WBGene00022212		Y73B3A.10
WBGene00022237		Y73B6BL.14
WBGene00022296	xpc-1	Y76B12C.2
WBGene00022327	fbxa-15	Y82E9BL.11
WBGene00022335		Y82E9BR.2
WBGene00022350		Y82E9BR.18
WBGene00022360		Y92H12A.4
WBGene00022361		Y92H12A.5
WBGene00022378		Y94H6A.5	Y94H6A.5 encodes a DEAD-box helicase; loss of Y94H6A.5 activity via RNAi indicates that Y94H6A.5 activity is required for positive regulation of growth rate and larval development.
WBGene00022388		Y95B8A.8
WBGene00022413		Y102A11A.3
WBGene00022463	elpc-1	Y110A7A.16	elpc-1 encodes a protein orthologous to human INHIBITOR OF KAPPA LIGHT POLYPEPTIDE GENE ENHANCER IN B-CELLS, KINASE COMPLEX-ASSOCIATED PROTEIN (IKBKAP; OMIM:603722), which when mutated leads to disease.
WBGene00022475		Y119C1B.10
WBGene00022531	morc-1	ZC155.3
WBGene00022534	syx-16	ZC155.7
WBGene00022580	iglr-2	ZC262.3
WBGene00022618		ZC477.3
WBGene00022667		ZK154.5
WBGene00022750		ZK484.4
WBGene00022762		ZK546.5
WBGene00022792		ZK686.2	ZK686.2 encodes a DEAD-box helicase; loss of ZK686.2 activity via RNAi indicates that ZK686.2 activity is required for positive regulation of growth rate and larval development.
WBGene00022800		ZK688.5
WBGene00022830		ZK973.1
WBGene00022853		ZK1127.6
WBGene00022862		ZK1236.1
WBGene00022870		ZK1240.5
WBGene00043985		C44C10.11
WBGene00044032	ceh-99	T21B4.17
WBGene00044077	tag-232	T18H9.7
WBGene00044079	tag-241	C34E11.3
WBGene00044212		Y68A4A.13
WBGene00044420		C50D2.10
WBGene00044438		Y51F10.11
WBGene00044493		Y54G2A.50
WBGene00044689	arid-1	Y108G3AL.7
WBGene00077585		T01G5.8
WBGene00077599		T20F5.8
WBGene00004707		Y57A10A.21	This gene is dead. Merged into -> sinh-1
WBGene00008738		F13D2.4	This gene is dead. Merged into -> F13D2.1
WBGene00012991		Y48C3A.9	This gene is dead. Merged into -> sam-10
WBGene00013444		Y66D12A.18	This gene is dead. Merged into -> Y66D12A.19
WBGene00013743		Y111B2A.26	This gene is dead. Merged into -> sql-1
WBGene00015239		B0511.14	This gene is dead. Merged into -> B0511.12
WBGene00016651		C44E4.2	This gene is dead. Merged into -> ubr-4
WBGene00017086		E01A2.4	This gene is dead. Merged into -> let-504
WBGene00017649		F20H11.6	This gene is dead. Merged into -> let-765
WBGene00017847		F27B3.5	This gene is dead. Merged into -> F27B3.7
WBGene00019468		K07B1.8	This gene is dead. It was not merged elsewhere.
WBGene00020132		T01A4.2	This gene is dead. Merged into -> gcy-28
WBGene00021424		Y38F2AR.6	This gene is dead. Merged into -> tftc-1
WBGene00021431		Y38F2AR.13	This gene is dead. Merged into -> tftc-1
WBGene00021652		Y47G6A.29	This gene is dead. Merged into -> lpd-3
WBGene00021742		Y50D4B.3	This gene is dead. Merged into -> Y50D4B.4
WBGene00022184		Y71H2AM.19	This gene is dead. Merged into -> laf-1
WBGene00022387		Y95B8A.7	This gene is dead. Merged into -> Y95B8A.8
WBGene00044793		T28C6.9	This gene is dead. Merged into -> T28C6.7
