# Supplementary material for: Glucose or Altered Ceramide Biosynthesis Mediate Oxygen Deprivation Sensitivity Through Novel Pathways Revealed by Transcriptome Analysis in Caenorhabditis elegans
Source: G3 (Bethesda). 2016 Aug 5;6(10):3149–60. doi: 10.1534/g3.116.031583 (PMC5068937; doi:10.1534/g3.116.031583)
Supplement: Supplemental Material [file supp_g3.116.031583_TableS5.xlsx]

## Sheet: Lipid Genes
Table S5 Lipid metabolism gene datasets
Wormbase ID	Gene name	Gene ID	Brief Description
Differentially regulated in hyl-2, hyl-2 glucose, N2 glucose
WBGene00007963	cyp-25A1	C36A4.1	cyp-25A1 encodes one of ~80 C. elegans cytochrome P450s: membrane-associated, heme-containing NADPH-dependent monooxygenases that catalyze the oxidative metabolism of a variety of exogenous compounds and endogenous substrates.
WBGene00008810	cyp-13A12	F14F7.3	cyp-13A12 encodes one of ~80 C. elegans cytochrome P450s: membrane-associated, heme-containing NADPH-dependent monooxygenases that catalyze the oxidative metabolism of a variety of exogenous compounds and endogenous substrates.
WBGene00009221	acs-2	F28F8.2	acs-2 encodes an acyl-CoA synthetase; by homology, ACS-2 is predicted to catalyze conversion of a fatty acid to Acyl-CoA for subsequent beta oxidation; accordingly, loss of acs-2 activity via RNAi results in defects in fat metabolism; an ACS-2::GFP reporter fusion protein is widely expressed and appears to localize to mitochondria; acs-2 expression is positively regulated by the NHR-49 nuclear ho…
WBGene00019967	cyp-33C8	R08F11.3
Differentially regulated in hyl-2, hyl-2 glucose
WBGene00000512	ckb-2	B0285.9	ckb-2 encodes an isoform of choline kinase whose activity has been verified in vitro; CKB-1 through CKB-4 comprise a related group ('B') of choline kinases; purified CKB-2 has a strong preference for choline over ethanolamine, a specific activity of 2.4 micromol/min/mg protein and a pH optimum near 10.
WBGene00001399	fat-7	F10D2.9	fat-7 encodes an essential delta-9 fatty acid desaturase that is required for the synthesis of monounsaturated fatty acids; fat-7 can substitute for the functions of the other two fatty acid desaturases, fat-5 and fat-6; RNA interference has shown that fat-7 is required for viability and normal growth.
WBGene00008621		F09C8.1
WBGene00009192		F27E5.1
WBGene00010769	asah-1	K11D2.2	K11D2.2 is orthologous to the human gene N-ACYLSPHINGOSINE AMIDOHYDROLASE (ASAH; OMIM:228000), which when mutated leads to Farber lipogranulomatosis.
WBGene00011676	cyp-13A2	T10B9.7	cyp-13A2 encodes one of ~80 C. elegans cytochrome P450s: membrane-associated, heme-containing NADPH-dependent monooxygenases that catalyze the oxidative metabolism of a variety of exogenous compounds and endogenous substrates.
WBGene00019644	cpt-4	K11D12.4
Differentially regulated in hyl-2, N2 glucose
WBGene00000111	alh-5	T08B1.3
WBGene00000969	dhs-5	F56D1.5	dhs-5 encodes a possible steroid dehydrogenase; DHS-5 generally resembles short chain-type alcohol/other dehydrogenases, but has two predicted N-terminal transmembrane sequences, and its closest relatives in vertebrates are known or putative steroid dehydrogenases such as hydroxysteroid (17-beta) dehydrogenase 12 from mouse (also known as KIK-I or DHBK_MOUSE).
WBGene00000989	dhs-26	ZK816.5	dhs-26 encodes a short-chain dehydrogenase predicted to be mitochondrial.
WBGene00001156	ech-7	Y105E8A.4
WBGene00001245	elo-7	F56H11.3	The elo-7 gene encodes a paralog of elo-1 and elo-2, each of which encodes a polyunsaturated fatty acid (PUFA) elongase; ELO-7 has no known function in vivo.
WBGene00001246	elo-8	Y47D3A.30	The elo-8 gene encodes a paralog of elo-1 and elo-2, each of which encodes a polyunsaturated fatty acid (PUFA) elongase; elo-8 has no known function in vivo.
WBGene00001397	fat-5	W06D12.3	fat-5 encodes a delta-9 fatty acid desaturase that is predicted to be mitochondrial; when expressed heterologously in S. cerevisiae, FAT-5 rescues the fatty acid auxotrophy of the yeast delta-9 desaturase mutant ole1.
WBGene00002258	lbp-6	W02D3.5
WBGene00007082	acs-10	AH10.1
WBGene00007446	mboa-4	C08F8.4	mboa-4 encodes a putative transmembrane O-acyl transferase (MBOAT) orthologous to human MBOAT1 (OMIM:611732), and paralogous to C54G7.2 and ZK550.1; MBOA-4 has no obvious function in mass RNAi assays, and mboa-4(RNAi) animals incorporate exogenous arachidonic acid into phosphatidylcholine (PC), phosphatidylserine (PS) and phosphatidylethanolamine (PE) normally.
WBGene00008519	cyp-13B1	F02C12.5	cyp-13B1 encodes one of ~80 C. elegans cytochrome P450s: membrane-associated, heme-containing NADPH-dependent monooxygenases that catalyze the oxidative metabolism of a variety of exogenous compounds and endogenous substrates.
WBGene00008581	acl-13	F08G5.2
WBGene00008655	lips-3	F10F2.3
WBGene00008803	lips-10	F14E5.5
WBGene00009753	scrm-6	F46A8.10	scrm-6 encodes a putative phospholipid scramblase homologous to human PLSCR1-5, and paralogous to other C. elegans SCRMs (e.g., SCRM-1); scrm-6(RNAi) animals have no obvious phenotype.
WBGene00009824	gpdh-1	F47G4.3	gpdh-1 encodes one of two C. elegans glycerol 3-phosphate dehydrogenases; gpdh-1 mRNA expression is upregulated in response to hypertonicity, suggesting that GPDH-1 does play a role in osmotic stress adaptation in C. elegans via glycerol biosynthesis; regulation of gpdh-1 expression is controlled, in part, by a pathway that includes the OSM-8 mucin and the PTR-23 Patched-like receptor.
WBGene00009902	drd-1	F49E12.9
WBGene00012360	tat-3	W09D10.2	tat-3 encodes one of six C. elegans subfamily IV P-type ATPase that, by sequence similarity, is proposed to function as an aminophospholipid translocase (flippase); loss of tat-3 function via RNAi or deletion mutation results in no obvious developmental or morphological defects, however loss of tat-3 function can enhance the sterol deprivation hypersensitivity seen in tat-4 mutants; a tat-3::gfp …
WBGene00013052	scrm-7	Y50E8A.9	scrm-7 encodes a putative phospholipid scramblase homologous to human PLSCR1-5, and paralogous to other C. elegans SCRMs (e.g., SCRM-1); scrm-7(RNAi) animals have no obvious phenotype.
WBGene00014241		ZK1251.3
WBGene00015335	acdh-6	C02D5.1
WBGene00016491	acdh-5	C37A2.3
WBGene00019406	acdh-8	K05F1.3
WBGene00019530	scrm-8	K08D10.7	scrm-8 encodes a putative phospholipid scramblase required for normally short lifespan; SCRM-8 is homologous to human PLSCR1-5, and paralogous to other C. elegans SCRMs (e.g., SCRM-1).
WBGene00019531	scrm-5	K08D10.8	scrm-5 encodes a putative phospholipid scramblase homologous to human PLSCR1-5, and paralogous to other C. elegans SCRMs (e.g., SCRM-1); scrm-5(RNAi) animals have no obvious phenotype.
WBGene00021160	gba-4	Y4C6B.6	The Y4C6B.6 gene encodes a homolog of the human gene GLCM, which when mutated leads to Gaucher disease type I (OMIM:230800).
WBGene00021215		Y18H1A.11
WBGene00021492	comt-5	Y40B10A.7
WBGene00021703	cpt-3	Y48G9A.10
WBGene00022849	acs-6	ZK1127.2
Differentially regulated in N2 glucose, hyl-2
WBGene00000212	asm-2	ZK455.4	asm-2 encodes a protein similar to human acid sphingomyelinase (ASM) or sphingomyelin phosphodiesterase 1; the ASM-2 protein has a putative secretory signal peptide at the N-terminus, saposin-like and proline-rich domains and putative N-linked glycosylation sites; asm-2 shows phosphodiesterase activity when expressed in COS-7 cells; like mammalian ASM, asm-2 is probably both intracellular and sec…
WBGene00001158	ech-9	F01G10.3
WBGene00011517	cgt-1	T06C12.10	cgt-1 encodes a transmembrane protein that is one of three C. elegans ceramide glucosyltransferases; by homology, CGT-1 is predicted to localize to the Golgi membrane and catalyze the transfer of glucose from UDP-glucose to ceramide to synthesize glucosylceramide, a glycosphingolipid precursor; although cgt-1 mutant worms show no obvious defects, animals doubly mutant for cgt-1 and cgt-3 arrest d…
WBGene00020989		W03D8.8
Differentially regulated in hyl-2
WBGene00000116	alh-10	C54D1.4
WBGene00002044	hyl-2	K02G10.6	hyl-2 encodes a predicted transmembrane protein orthologous to Saccharomyces cerevisiae Lag1p (longevity assurance gene), a protein preferentially expressed in young yeasts; by homology, HYL-2 is predicted to have several possible functions, including regulation of lipid, particularly ceramide, biosynthesis, regulation of lipid transport, and regulation of protein translocation in the endoplasmic…
WBGene00002256	lbp-4	ZK742.5	lpb-4 encodes a homolog of the novel fatty acid binding protein, As-p18, found in the parasitic nematode Ascaris suum; As-p18 is a member of a family of small intracellular fatty acid binding proteins (iFABPs); unlike most lpb family members lpb-4 lacks a secretory signal
WBGene00002259	lbp-7	T22G5.2	lbp-7 encodes a predicted intracellular fatty acid binding protein (iFABP) that is most similar to the vertebrate muscle and heart FABPs; by homology, LBP-7 is predicted to function as an intracellular transporter for small hydrophobic molecules such as lipids and steroid hormones; as loss of lbp-7 activity via large-scale RNAi screens does not result in any obvious abnormalities, the precise rol…
WBGene00003561	ncr-1	F02E8.6	ncr-1 encodes a large transmembrane glycoprotein with a patched-like domain that is orthologous to human NPC1; NCR-1 and NPC1 are eukaryotic members of the resistance-nodulation-division (RND) family of membrane permeases, and have a putative sterol-sensing domain; by homology, NCR-1 is predicted to function in intracellular cholesterol and glycolipid trafficking; in C. elegans, NCR-1 is required…
WBGene00008669	acs-14	F11A3.1
WBGene00011672	cyp-13A5	T10B9.2	cyp-13A5 encodes one of ~80 C. elegans cytochrome P450s: membrane-associated, heme-containing NADPH-dependent monooxygenases that catalyze the oxidative metabolism of a variety of exogenous compounds and endogenous substrates; loss of cyp-13A5 activity in large-scale RNAi screens results in uncoordinated locomotion, decreased and/or slow growth, and cadmium hypersensitivity.
WBGene00011850		T20B3.1
WBGene00015047	faah-1	B0218.1	faah-1 encodes a putative fatty acid amide hydrolase enzyme and is orthologous to human fatty acid amide hydrolase (FAAH); faah-1 is involved in regulating N-acylethanolamines (NAEs), which are lipid-derived signalling molecules, reduced levels of which, under dietary restriction, result in increased lifespan; faah-1 functions to hydrolyse N-acylethanolamines (NAEs) like eicosapentaenoyl ethanola…
WBGene00015894	acdh-2	C17C3.12	acdh-2 encodes a short-chain acyl-CoA dehydrogenase; ACDH-2 is predicted to be a mitochondrial enzyme that catalyzes the first step of fatty acid beta-oxidation and thus plays a key role in energy production; steady-state acdh-2 mRNA levels are under the control of the MDT-15 mediator complex subunit; in addition, gene expression studies indicate that acdh-2 expression is downregulated in fasted …
WBGene00016340	gba-2	C33C12.8
WBGene00017027		D1044.1
WBGene00017134		EEED8.3	EEED8.3 encodes a protein with similarity to fatty acid-binding proteins; loss of EEED8.3 activity via RNAi results in 20-30% embryonic lethality.
WBGene00019404		K05B2.4
WBGene00020590		T19H12.6
WBGene00021167	cyp-32B1	Y5H2B.5
WBGene00022200	fard-1	Y71H10A.2
WBGene00044468		Y69A2AL.2
Differentially regulated in hyl-2 glucose
WBGene00000372	cyp-13A7	T10B9.10	cyp-13A7 encodes a homolog of cytochrome P450 proteins; these proteins are membrane proteins with a heme prosthetic group that catalyze the synthesis of steroid hormones (and bile salts), and also detoxify foreign substances (xenobiotic compounds); loss of cyp-13A7 activity in large-scale RNAi screens results in uncoordinated locomotion and decreased and/or slow growth; a cyp-13A7::gfp promoter f…
WBGene00000971	dhs-7	E04F6.7
WBGene00000973	dhs-9	Y32H12A.3	dhs-9 encodes a member of the short-chain dehydrogenases/reductases family (SDR).
WBGene00000978	dhs-15	R05D8.10	dhs-15 encodes a member of the short chain dehydrogenase/reductase family.
WBGene00000992	dhs-29	F27D9.6
WBGene00001155	ech-6	T05G5.6
WBGene00001239	elo-1	F56H11.4	elo-1 encodes a component of C-18 polyunsaturated fatty acid (PUFA) elongase that is required for normal elongation of n-6 and n-3 20-carbon PUFA in vivo; ELO-1 is a condensing enzyme that elongates n-6 and n-7 (and, with less efficiency, n-3) series C18 PUFAs.
WBGene00001393	fat-1	Y67H2A.8	fat-1 encodes an omega-3 fatty acyl desaturase that acts on substrates of 16-20 carbons with a preference for omega-6 fatty acids; FAT-1 dehydrogenates its substrates 3 carbons from the methyl terminus; FAT-1 is required in vivo for n3 polyunsaturated fatty acid (PUFA) synthesis; the fatty acids of fat-1(wa9) mutants consist of 20% arachidonic acid (20:4n6), instead of the 20% eicosapentaenoic ac…
WBGene00006418	tag-38	B0222.4
WBGene00006505	lagr-1	Y6B3B.10	lagr-1 encodes an ortholog of human LASS1 (OMIM:606919) and of budding yeast Lag1p and Lac1p; LAGR-1 is required for normally high fat content in adults, and can suppress alpha-synuclein inclusion in older adults; LAGR-1 is expressed in larval and adult pharyngeal muscle; LAGR-1 is paralogous to human LASS2-6, and to C. elegans HYL-1 and HYL-2.
WBGene00007174	mboa-1	B0395.2	mboa-1 encodes a putative acyl-Coenzyme A:cholesterol ('sterol') O-acyltransferase, orthologous to human SOAT1 (OMIM:102642); MBOA-1 is required for normal locomotion and normally long lifespan in mass RNAi assays; mboa-1 is expressed in the seam cells and nervous systems of larvae and adults, and in the adult reproductive system.
WBGene00007228	acs-7	C01G6.7
WBGene00007516	gpx-5	C11E4.1	gpx-5 encodes a glutathione peroxidase; by homology, GPX-5 is predicted to function to reduce lipid hydroperoxides to their corresponding alcohols and reduce hydrogen peroxide to water to protect cells from damage induced by reactive oxygen species.
WBGene00007964	cyp-25A2	C36A4.2
WBGene00008959		F19H6.4
WBGene00009218	acs-20	F28D1.9	acs-20 encodes a protein homologous to the mammalian FATP1 and FATP4 fatty acid transport proteins (FATP)/very long chain fatty acid acyl-CoA synthetases; acs-20 activity is required for proper cuticle development, specifically formation of a cuticle surface barrier that prevents penetration of small molecules; acs-20 may affect cuticle development via its role in incorporation of very long chain…
WBGene00009353	sdhd-1	F33A8.5	F33A8.5 is orthologous to the human gene SUCCINATE DEHYDROGENASE COMPLEX, SUBUNIT D, INTEGRAL MEMBRANE PROTEIN (SDHD; OMIM:602690), which when mutated leads to disease.
WBGene00010267	lips-9	F58G1.5
WBGene00010296	dgat-2	F59A1.10
WBGene00010354	cyp-31A2	H02I12.8	cyp-31A2 encodes a class 4 cytochrome P450 predicted to hydroxylate polyunsaturated fats (PUFAs); CYP-31A2 is required for sperm to normally migrate towards a PUFA-based signal exuded by oocytes; cyp-31A2(RNAi) hermaphrodites are infertile, both through aberrant loss of their own sperm and through failure of males to effectively inseminate them; in mammalian eicosanoid signalling, class 4 cytochr…
WBGene00011239	pges-2	R11A8.5
WBGene00011674	cyp-13A8	T10B9.4	cyp-13A8 encodes one of ~80 C. elegans cytochrome P450s: membrane-associated, heme-containing NADPH-dependent monooxygenases that catalyze the oxidative metabolism of a variety of exogenous compounds and endogenous substrates; loss of cyp-13A8 activity in large-scale RNAi screens results in low levels of embryonic lethality, sluggish locomotion, and a clear appearance.
WBGene00012031		T25G3.4	T25G3.4 encodes a putative mitochondrial glycerol-3-phosphate dehydrogenase, paralogous to Y50E8A.6 and orthologous to human GPD2 (OMIM:138430, mutated in type II diabetes mellitus); T25G3.4 transcripts are not obviously enriched during oogenesis, but T25G3.4 is predicted to be coexpressed in an operon with chs-1 and T25G3.3; such coexpression, if real, may simply reflect all three genes being re…
WBGene00012585	lips-15	Y38E10A.7
WBGene00012722		Y39G8B.1
WBGene00013034	tat-1	Y49E10.11	tat-1 encodes one of six C. elegans subfamily IV P-type ATPase that, by sequence similarity, is proposed to function as an aminophospholipid translocase (flippase); TAT-1 activity is required for regulating phosphatidylserine asymmetry on the plasma membrane and thus, for regulation of phagocytic engulfment of cells; in addition, TAT-1 activity is required for phosphatidylserine transport across …
WBGene00015283		C01B10.9
WBGene00015400	cyp-35A2	C03G6.15	cyp-35A2 encodes one of over 80 C. elegans cytochrome P450s, NADPH-dependent monooxygenases that metabolize endogenous and exogenous compounds; RT-PCR experiments indicate that cyp-35A2 mRNA is upregulated in response to treatment with xenobiotics, such as PCBs (polychlorinated biphenyls) or PAHs (polycyclic aromatic hydrocarbons); loss of cyp-35A/C gene family activity in the presence of xenobio…
WBGene00015645	lips-7	C09E8.2
WBGene00017012	acs-22	D1009.1	acs-22 encodes a protein homologous to the mammalian FATP1 and FATP4 fatty acid transport proteins (FATP)/very long chain fatty acid acyl-CoA synthetases; acs-22 functions redundantly with acs-20 to regulate formation of the cuticle surface barrier that prevents penetration of small molecules; acs-22 may affect cuticle development via its role in incorporation of very long chain fatty acids, but …
WBGene00017125	acdh-12	E04F6.5	E04F6.5 is orthologous to the human gene ACYL-CoA DEHYDROGENASE, VERY LONG-CHAIN (OMIM:201475), which when mutated leads to VLCAD deficiency, an inborn error of mitochondrial beta-oxidation.
WBGene00017268	hmgr-1	F08F8.2
WBGene00018885	drd-5	F55E10.6
WBGene00019473	cyp-35A5	K07C6.5	cyp-35A5 encodes one of over 80 C. elegans cytochrome P450s, NADPH-dependent monooxygenases that metabolize endogenous and exogenous compounds; RT-PCR experiments indicate that cyp-35A5 mRNA is upregulated in response to treatment with xenobiotics, such as PCBs (polychlorinated biphenyls) or PAHs (polycyclic aromatic hydrocarbons); loss of cyp-35A/C gene family activity in the presence of xenobio…
WBGene00019668	fil-2	K12B6.3
WBGene00020164		T02G5.4
WBGene00020256		T05C3.6	The T05C3.6 gene encodes a paralog of T05C3.2, a protein with NACHT and WD domains that may be involved in apoptosis.
WBGene00020258		T05E7.1
WBGene00021075		W07E6.3
WBGene00021487	comt-3	Y40B10A.2
WBGene00021818		Y53G8B.2
Differentially regulated in N2 glucose
WBGene00000081	ads-1	Y50D7A.7	ads-1 encodes an ortholog of human ALKYL-DIHYDROXYACETONEPHOSPHATE SYNTHASE PRECURSOR (AGPS; OMIM:603051) that is required for normal larval development; mutation of human AGPS leads to type 3 rhizomelic chondrodysplasia punctata (OMIM:600121).
WBGene00000421	ced-7	C48B4.4	ced-7 encodes an ATP binding cassette (ABC) transporter that is a member of the ABCA subfamily of transporter proteins; CED-7 activity is required in both apoptotic and phagocytic cells for engulfment of apoptotic cell corpses; in regulating apoptotic cell clearance, CED-7 functions upstream of CED-10/Rac, and together with CED-1 and CED-6, to mediate actin reorganization around the apoptotic cel…
WBGene00000913	daf-18	T07A9.6	daf-18 encodes a lipid phosphatase homologous to the human PTEN tumor suppresor (OMIM:601728, mutated in Cowden disease and several cancers); DAF-18 negatively regulates insulin-like signaling mediated by DAF-2/IR and AGE-1/PI3K and thus plays a role in metabolism, development, and longevity; based on sequence and genetic analysis, DAF-18 is predicted to dephosphorylate AGE-1-generated PIP3 in or…
WBGene00000984	dhs-21	R11D1.11	dhs-21 encodes a member of the short-chain dehydrogenases/reductases family (SDR) expressed in the intestine, hypodermis, uterus, and spermatheca.
WBGene00002253	lbp-1	F40F4.3	lbp-1 encodes a predicted secreted fatty acid binding protein (FABP) that is similar to the Ascaris suum secreted FABP As-p18; by homology, LBP-1 is predicted to function in sequestering or transporting small hydrophobic molecules such as lipids and steroid hormones; an lbp-1::gfp promoter fusion is expressed in the embryo, beginning at gastrulation, in presumptive hypodermal precursors; lbp-1::g…
WBGene00003812	nrf-5	F55B12.5	nrf-5 encodes a lipid-binding protein that is related to mammalian cholesterol-ester-binding proteins; nrf-5 was identified in screens for genes that confer resistance to the action of fluoxetine, and appears to play a role in transporting hydrophobic molecules from the intestine to other tissues; NRF-5 also functions with CED-7 and TTR-52 to mediate phosphatidylserine transfer from apoptotic cel…
WBGene00003906	paf-1	W03G9.6	paf-1 encodes one of two C. elegans homologs of mammalian Type II platelet-activating factor-acetylhydrolase (PAF-AH).
WBGene00004208	ptc-1	ZK675.1	ptc-1 encodes an ortholog of Drosophila PATCHED (PTC) and human PTCH which defines one of seven paralogous families of sterol sensing domain (SSD) proteins; PTC-1 is required for cytokinesis in the germline, but not in somatic cells (the converse of PTR-2's function, and a role conserved in C. briggsae); PTC-1 is also required to isolate meiotic germline nuclei from one another so that their nucl…
WBGene00004217	ptr-2	C32E8.8	ptr-2 encodes an ortholog of Drosophila and human PTCHD3, which defines one of seven paralogous families of sterol sensing domain (SSD) proteins; PTR-2 is required for cytokinesis in somatic cells, but not in the germline (the converse of PTC-1's function); PTR-2 is partially required for normal molting from L4 to adult stages; PTR-2 is also required for normal male tail development, growth to fu…
WBGene00005019	sqv-1	D2096.4	sqv-1 encodes a UDP-glucuronic acid decarboxylase, biochemically active in vitro, that is required for cytokinesis of one-cell embryos and for vulval morphogenesis; SQV-1 is coexpressed with the nucleotide-sugar transporter homolog SQV-7 in in the vulva and in oocytes; SQV-1 colocalizes with SQV-5 and SQV-7 to punctate foci (probably the Golgi apparatus) in the cytoplasm of the vulva, the uterus …
WBGene00007455	ugt-22	C08F11.8
WBGene00007753		C27A7.1	C27A7.1 is orthologous to the human gene NPPASE (ENPP1; OMIM:173335), which when mutated leads to disease.
WBGene00007857		C31H5.6
WBGene00007912		C34B7.2
WBGene00008167	acox-5	C48B4.1
WBGene00010092		F55C5.2
WBGene00010790	sodh-1	K12G11.3
WBGene00010915		M110.7
WBGene00011173	acs-18	R09E10.3
WBGene00013575	acs-5	Y76A2B.3
WBGene00015295	acl-12	C01C10.3
WBGene00015449	ugt-63	C04F5.7
WBGene00016147	cyp-32A1	C26F1.2
WBGene00018427		F44E7.5
WBGene00018789		F54C1.1
WBGene00019166	tat-2	H06H21.10	tat-2 encodes one of six C. elegans subfamily IV P-type ATPase that, by sequence similarity, is proposed to function as an aminophospholipid translocase (flippase); genetic analyses show that tat-2 has two distinct functions in lipid metabolism: 1) tat-2 is essential for reproductive growth under conditions of sterol deprivation, and 2) TAT-2 activity in the intestine plays a role in regulating m…
WBGene00019229	ipla-5	H23L24.2	ipla-5 encodes a phospholipase A2.
WBGene00019920	acs-15	R07C3.4
WBGene00020007		R11F4.1	The R11F4.1 gene encodes a putative glycerol kinase and is orthologous to human glycerol kinase (GK); glycerol kinase catalyses the phosphorylation of glycerol to glycerol-3 phosphate; in elegans, glycerol kinase is enriched in the dauer stage and is one of several genes involved in energy metabolism that are upregulated, when worms are grown in a nutrient deficient medium.
WBGene00020182	ugt-53	T03D3.1
WBGene00020195		T03G6.3	T03G6.3 encodes a protein homologous to human ENPP6 (nucleotide pyrophosphatase/phosphodiesterase 6); T03G6.3 fusion proteins are expressed in body wall and vulval muscles and localize dynamically to the I-bands of bodywall muscle sarcomeres; T03G6.3 activity is required for wild-type levels of PGL-1::GFP in P granules of F1 embryos.
WBGene00020910	dgtr-1	W01A11.2	dgtr-1 encodes an acyl chain transfer enzyme; dgtr-1 is required for formation of the eggshell permeability barrier, a distinct envelope that forms between the embryonic plasma membrane and the trilaminar eggshell.
WBGene00021491	comt-4	Y40B10A.6
WBGene00022037	acs-13	Y65B4BL.5

## Sheet: LIpid GO_ Babelomics Analysis
Table S5 Gene Ontology (GO) terms that were over-represented in the lipid metabolism gene datasets
Term (Biological Process)	GO ID	Term Size	Term Size in Genome	Annotation Percentage	Odds Ratio (log e)	Adjusted P value
Overrepresented GO Terms in hyl-2(tm2031)
phospholipid metabolic process	GO:0006644	126	126	9.09	3.85	0.0294879
membrane lipid metabolic process	GO:0006643	73	73	12.12	4.75	6.95792e-05
sphingolipid metabolic process	GO:0006665	51	51	12.12	5.13	2.41752e-05
cellular lipid metabolic process	GO:0044255	324	324	21.21	3.89	1.37381e-06
Overrepresented GO Terms in hyl-2(tm2031) fed glucose
single-organism biosynthetic process	GO:0044711	225	226	7.32	3.03209	0.000398728
alditol phosphate metabolic process	GO:0052646	16	16	2.44	4.63575	0.0293651
lipid biosynthetic process	GO:0008610	197	198	9.76	3.49428	5.06975e-07
membrane lipid metabolic process	GO:0006643	73	73	3.66	3.44339	0.021021
fatty acid metabolic process	GO:0006631	118	119	6.1	3.50022	0.000398728
fatty acid biosynthetic process	GO:0006633	66	67	4.88	3.86531	0.000947272
monocarboxylic acid biosynthetic process	GO:0072330	75	76	4.88	3.72961	0.00118658
sphingolipid metabolic process	GO:0006665	51	51	3.66	3.82106	0.00955739
carboxylic acid biosynthetic process	GO:0046394	179	180	4.88	2.8257	0.0180511
organic acid biosynthetic process	GO:0016053	179	180	4.88	2.8257	0.0180511
glycerol-3-phosphate metabolic process	GO:0006072	11	11	2.44	5.07767	0.0173843
alcohol metabolic process	GO:0006066	88	88	4.88	3.56124	0.00199541
steroid metabolic process	GO:0008202	37	37	3.66	4.16615	0.00421064
small molecule biosynthetic process	GO:0044283	223	224	7.32	3.04129	0.000398728
cellular lipid metabolic process	GO:0044255	323	324	12.2	3.23821	8.65193e-08
organic hydroxy compound metabolic process	GO:1901615	100	100	4.88	3.4275	0.00298112
monocarboxylic acid metabolic process	GO:0032787	161	162	6.1	3.177	0.00115702
response to xenobiotic stimulus	GO:0009410	8	8	2.44	5.48319	0.00955739
Overrepresented GO Terms in N2 fed glucose
single-organism catabolic process	GO:0044712	87	88	6.06	3.80305	0.00147869
alditol phosphate metabolic process	GO:0052646	15	16	3.03	4.93326	0.0199825
lipid biosynthetic process	GO:0008610	197	198	7.58	3.20191	0.00147869
alcohol catabolic process	GO:0046164	18	19	3.03	4.72557	0.025635
acyl-CoA metabolic process	GO:0006637	31	33	4.55	4.58696	0.00175163
membrane lipid metabolic process	GO:0006643	73	73	4.55	3.66994	0.0144126
fatty acid metabolic process	GO:0006631	118	119	6.06	3.48516	0.00268697
sphingolipid metabolic process	GO:0006665	51	51	4.55	4.04762	0.00638701
thioester metabolic process	GO:0035383	31	33	4.55	4.58696	0.00175163
lipid catabolic process	GO:0016042	82	82	4.55	3.54883	0.0189167
glycerol-3-phosphate metabolic process	GO:0006072	10	11	3.03	5.41886	0.0107444
alcohol metabolic process	GO:0006066	87	88	6.06	3.80305	0.00147869
small molecule catabolic process	GO:0044282	87	88	6.06	3.80305	0.00147869
cellular lipid metabolic process	GO:0044255	323	324	15.15	3.48977	9.23536e-09
organic hydroxy compound metabolic process	GO:1901615	99	100	6.06	3.66781	0.00175163
monocarboxylic acid metabolic process	GO:0032787	161	162	6.06	3.16437	0.00744581
organic hydroxy compound catabolic process	GO:1901616	18	19	3.03	4.72557	0.025635

## Sheet: hyl-2_GO Biol Process 
Table S5 Gene Ontology (GO) terms and Biological Processes that were over-represented in the hyl-2 RNA-Seq dataset
WormBase ID	Gene ID	Gene	Biological Process	Description
WBGene00000512	B0285.9	ckb-2	phospholipid metabolic process (GO:0006644)	ckb-2 encodes an isoform of choline kinase whose activity has been verified in vitro; CKB-1 through CKB-4 comprise a related group ('B') of choline kinases; purified CKB-2 has a strong preference for choline over ethanolamine, a specific activity of 2.4 micromol/min/mg protein and a pH optimum near 10.
WBGene00044468	Y69A2AL.2		phospholipid metabolic process	Y69A2AL.2 is an ortholog of members of the human Phospholipases family including PLA2G2F; Y69A2AL.2 is predicted to have calcium ion binding activity and phospholipase A2 activity, based on protein domain information.
WBGene00000212	ZK455.4	asm-2	phospholipid metabolic process	asm-2 encodes a protein similar to human acid sphingomyelinase (ASM) or sphingomyelin phosphodiesterase 1; the ASM-2 protein has a putative secretory signal peptide at the N-terminus, saposin-like and proline-rich domains and putative N-linked glycosylation sites; asm-2 shows phosphodiesterase activity when expressed in COS-7 cells; like mammalian ASM, asm-2 is probably both intracellular and sec…
WBGene00000212	ZK455.4	asm-2	membrane lipid metabolic process (GO:0006643)	asm-2 encodes a protein similar to human acid sphingomyelinase (ASM) or sphingomyelin phosphodiesterase 1; the ASM-2 protein has a putative secretory signal peptide at the N-terminus, saposin-like and proline-rich domains and putative N-linked glycosylation sites; asm-2 shows phosphodiesterase activity when expressed in COS-7 cells; like mammalian ASM, asm-2 is probably both intracellular and sec…
WBGene00016340	C33C12.8	gba-2	membrane lipid metabolic process	gba-2 is an ortholog of human GBA (glucosidase, beta, acid); gba-2 is predicted to have glucosylceramidase activity, based on protein domain information.
WBGene00002044	K02G10.6	hyl-2	membrane lipid metabolic process	hyl-2 encodes a predicted transmembrane protein orthologous to Saccharomyces cerevisiae Lag1p (longevity assurance gene), a protein preferentially expressed in young yeasts; by homology, HYL-2 is predicted to have several possible functions, including regulation of lipid, particularly ceramide, biosynthesis, regulation of lipid transport, and regulation of protein translocation in the endoplasmic…
WBGene00011517	T06C12.10	cgt-1	membrane lipid metabolic process	cgt-1 encodes a transmembrane protein that is one of three C. elegans ceramide glucosyltransferases; by homology, CGT-1 is predicted to localize to the Golgi membrane and catalyze the transfer of glucose from UDP-glucose to ceramide to synthesize glucosylceramide, a glycosphingolipid precursor; although cgt-1 mutant worms show no obvious defects, animals doubly mutant for cgt-1 and cgt-3 arrest d…
WBGene00000212	ZK455.4	asm-2	sphingolipid metabolic process (GO:0006665)	asm-2 encodes a protein similar to human acid sphingomyelinase (ASM) or sphingomyelin phosphodiesterase 1; the ASM-2 protein has a putative secretory signal peptide at the N-terminus, saposin-like and proline-rich domains and putative N-linked glycosylation sites; asm-2 shows phosphodiesterase activity when expressed in COS-7 cells; like mammalian ASM, asm-2 is probably both intracellular and sec…
WBGene00016340	C33C12.8	gba-2	sphingolipid metabolic process	gba-2 is an ortholog of human GBA (glucosidase, beta, acid); gba-2 is predicted to have glucosylceramidase activity, based on protein domain information.
WBGene00002044	K02G10.6	hyl-2	sphingolipid metabolic process	hyl-2 encodes a predicted transmembrane protein orthologous to Saccharomyces cerevisiae Lag1p (longevity assurance gene), a protein preferentially expressed in young yeasts; by homology, HYL-2 is predicted to have several possible functions, including regulation of lipid, particularly ceramide, biosynthesis, regulation of lipid transport, and regulation of protein translocation in the endoplasmic…
WBGene00011517	T06C12.10	cgt-1	sphingolipid metabolic process	cgt-1 encodes a transmembrane protein that is one of three C. elegans ceramide glucosyltransferases; by homology, CGT-1 is predicted to localize to the Golgi membrane and catalyze the transfer of glucose from UDP-glucose to ceramide to synthesize glucosylceramide, a glycosphingolipid precursor; although cgt-1 mutant worms show no obvious defects, animals doubly mutant for cgt-1 and cgt-3 arrest d…
WBGene00000512	B0285.9	ckb-2	cellular lipid metabolic process (GO:0044255)	ckb-2 encodes an isoform of choline kinase whose activity has been verified in vitro; CKB-1 through CKB-4 comprise a related group ('B') of choline kinases; purified CKB-2 has a strong preference for choline over ethanolamine, a specific activity of 2.4 micromol/min/mg protein and a pH optimum near 10.
WBGene00044468	Y69A2AL.2		cellular lipid metabolic process	Y69A2AL.2 is an ortholog of members of the human Phospholipases family including PLA2G2F; Y69A2AL.2 is predicted to have calcium ion binding activity and phospholipase A2 activity, based on protein domain information.
WBGene00000212	ZK455.4	asm-2	cellular lipid metabolic process	asm-2 encodes a protein similar to human acid sphingomyelinase (ASM) or sphingomyelin phosphodiesterase 1; the ASM-2 protein has a putative secretory signal peptide at the N-terminus, saposin-like and proline-rich domains and putative N-linked glycosylation sites; asm-2 shows phosphodiesterase activity when expressed in COS-7 cells; like mammalian ASM, asm-2 is probably both intracellular and sec…
WBGene00016340	C33C12.8	gba-2	cellular lipid metabolic process	gba-2 is an ortholog of human GBA (glucosidase, beta, acid); gba-2 is predicted to have glucosylceramidase activity, based on protein domain information.
WBGene00002044	K02G10.6	hyl-2	cellular lipid metabolic process	hyl-2 encodes a predicted transmembrane protein orthologous to Saccharomyces cerevisiae Lag1p (longevity assurance gene), a protein preferentially expressed in young yeasts; by homology, HYL-2 is predicted to have several possible functions, including regulation of lipid, particularly ceramide, biosynthesis, regulation of lipid transport, and regulation of protein translocation in the endoplasmic…
WBGene00011517	T06C12.10	cgt-1	cellular lipid metabolic process	cgt-1 encodes a transmembrane protein that is one of three C. elegans ceramide glucosyltransferases; by homology, CGT-1 is predicted to localize to the Golgi membrane and catalyze the transfer of glucose from UDP-glucose to ceramide to synthesize glucosylceramide, a glycosphingolipid precursor; although cgt-1 mutant worms show no obvious defects, animals doubly mutant for cgt-1 and cgt-3 arrest d…
WBGene00001399	F10D2.9	fat-7	cellular lipid metabolic process	fat-7 encodes an essential delta-9 fatty acid desaturase that is required for the synthesis of monounsaturated fatty acids; fat-7 can substitute for the functions of the other two fatty acid desaturases, fat-5 and fat-6; RNA interference has shown that fat-7 is required for viability and normal growth.

## Sheet:  hyl-2Glucose_GO Biol Process
Table S5 Gene Ontology (GO) terms and Biological Processes that were over-represented in the hyl-2 animal fed glucose
WormBase ID	Gene ID	Gene Name	Biological Process	Description
WBGene00000512	B0285.9	ckb-2	single-organism biosynthetic process (GO:0044711)	ckb-2 encodes an isoform of choline kinase whose activity has been verified in vitro; CKB-1 through CKB-4 comprise a related group ('B') of choline kinases; purified CKB-2 has a strong preference for choline over ethanolamine, a specific activity of 2.4 micromol/min/mg protein and a pH optimum near 10.
WBGene00021075	W07E6.3		single-organism biosynthetic process	W07E6.3 is an ortholog of human SGMS2 (sphingomyelin synthase 2) and SGMS1 (sphingomyelin synthase 1).
WBGene00001393	Y67H2A.8	fat-1	single-organism biosynthetic process	fat-1 encodes an omega-3 fatty acyl desaturase that acts on substrates of 16-20 carbons with a preference for omega-6 fatty acids; FAT-1 dehydrogenates its substrates 3 carbons from the methyl terminus; FAT-1 is required in vivo for n3 polyunsaturated fatty acid (PUFA) synthesis; the fatty acids of fat-1(wa9) mutants consist of 20% arachidonic acid (20:4n6), instead of the 20% eicosapentaenoic ac…
WBGene00001399	F10D2.9	fat-7	single-organism biosynthetic process	fat-7 encodes an essential delta-9 fatty acid desaturase that is required for the synthesis of monounsaturated fatty acids; fat-7 can substitute for the functions of the other two fatty acid desaturases, fat-5 and fat-6; RNA interference has shown that fat-7 is required for viability and normal growth.
WBGene00001397	W06D12.3	fat-5	single-organism biosynthetic process	fat-5 encodes a delta-9 fatty acid desaturase that is predicted to be mitochondrial; when expressed heterologously in S. cerevisiae, FAT-5 rescues the fatty acid auxotrophy of the yeast delta-9 desaturase mutant ole1.
WBGene00009902	F49E12.9	drd-1	single-organism biosynthetic process	drd-1 is an ortholog of human FAXDC2 (fatty acid hydroxylase domain containing 2); drd-1 is predicted to have iron ion binding activity and oxidoreductase activity, based on protein domain information; drd-1 is expressed in the intestine.
WBGene00009824	F47G4.3	gpdh-1	alditol phosphate metabolic process (GO:0052646)	gpdh-1 encodes one of two C. elegans glycerol 3-phosphate dehydrogenases; gpdh-1 mRNA expression is upregulated in response to hypertonicity, suggesting that GPDH-1 does play a role in osmotic stress adaptation in C. elegans via glycerol biosynthesis; regulation of gpdh-1 expression is controlled, in part, by a pathway that includes the OSM-8 mucin and the PTR-23 Patched-like receptor.
WBGene00012031	T25G3.4		alditol phosphate metabolic process	T25G3.4 encodes a putative mitochondrial glycerol-3-phosphate dehydrogenase, paralogous to Y50E8A.6 and orthologous to human GPD2 (OMIM:138430, mutated in type II diabetes mellitus); T25G3.4 transcripts are not obviously enriched during oogenesis, but T25G3.4 is predicted to be coexpressed in an operon with chs-1 and T25G3.3; such coexpression, if real, may simply reflect all three genes being re…
WBGene00000512	B0285.9	ckb-2	lipid biosynthetic process (GO:0008610)	ckb-2 encodes an isoform of choline kinase whose activity has been verified in vitro; CKB-1 through CKB-4 comprise a related group ('B') of choline kinases; purified CKB-2 has a strong preference for choline over ethanolamine, a specific activity of 2.4 micromol/min/mg protein and a pH optimum near 10.
WBGene00021075	W07E6.3		lipid biosynthetic process	W07E6.3 is an ortholog of human SGMS2 (sphingomyelin synthase 2) and SGMS1 (sphingomyelin synthase 1).
WBGene00017268	F08F8.2	hmgr-1	lipid biosynthetic process	hmgr-1 is an ortholog of human HMGCR (3-hydroxy-3-methylglutaryl-CoA reductase); hmgr-1 is involved in embryo development, lipid storage, locomotion, nematode larval development, receptor-mediated endocytosis and reproduction; hmgr-1 is predicted to have NADP binding activity and hydroxymethylglutaryl-CoA reductase (NADPH) activity, based on protein domain information; hmgr-1 is expressed in the …
WBGene00010354	H02I12.8	cyp-31A2	lipid biosynthetic process	cyp-31A2 encodes a class 4 cytochrome P450 predicted to hydroxylate polyunsaturated fats (PUFAs); CYP-31A2 is required for sperm to normally migrate towards a PUFA-based signal exuded by oocytes; cyp-31A2(RNAi) hermaphrodites are infertile, both through aberrant loss of their own sperm and through failure of males to effectively inseminate them; in mammalian eicosanoid signalling, class 4 cytochr…
WBGene00001393	Y67H2A.8	fat-1	lipid biosynthetic process	fat-1 encodes an omega-3 fatty acyl desaturase that acts on substrates of 16-20 carbons with a preference for omega-6 fatty acids; FAT-1 dehydrogenates its substrates 3 carbons from the methyl terminus; FAT-1 is required in vivo for n3 polyunsaturated fatty acid (PUFA) synthesis; the fatty acids of fat-1(wa9) mutants consist of 20% arachidonic acid (20:4n6), instead of the 20% eicosapentaenoic ac…
WBGene00001399	F10D2.9	fat-7	lipid biosynthetic process	fat-7 encodes an essential delta-9 fatty acid desaturase that is required for the synthesis of monounsaturated fatty acids; fat-7 can substitute for the functions of the other two fatty acid desaturases, fat-5 and fat-6; RNA interference has shown that fat-7 is required for viability and normal growth.
WBGene00001397	W06D12.3	fat-5	lipid biosynthetic process	fat-5 encodes a delta-9 fatty acid desaturase that is predicted to be mitochondrial; when expressed heterologously in S. cerevisiae, FAT-5 rescues the fatty acid auxotrophy of the yeast delta-9 desaturase mutant ole1.
WBGene00009902	F49E12.9	drd-1	lipid biosynthetic process	drd-1 is an ortholog of human FAXDC2 (fatty acid hydroxylase domain containing 2); drd-1 is predicted to have iron ion binding activity and oxidoreductase activity, based on protein domain information; drd-1 is expressed in the intestine.
WBGene00021075	W07E6.3		membrane lipid metabolic process (GO:0006643)	W07E6.3 is an ortholog of human SGMS2 (sphingomyelin synthase 2) and SGMS1 (sphingomyelin synthase 1).
WBGene00021160	Y4C6B.6	gba-4	membrane lipid metabolic process	The Y4C6B.6 gene encodes a homolog of the human gene GLCM, which when mutated leads to Gaucher disease type I (OMIM:230800).
WBGene00006505	Y6B3B.10	lagr-1	membrane lipid metabolic process	lagr-1 encodes an ortholog of human LASS1 (OMIM:606919) and of budding yeast Lag1p and Lac1p; LAGR-1 is required for normally high fat content in adults, and can suppress alpha-synuclein inclusion in older adults; LAGR-1 is expressed in larval and adult pharyngeal muscle; LAGR-1 is paralogous to human LASS2-6, and to C. elegans HYL-1 and HYL-2.
WBGene00001393	Y67H2A.8	fat-1	fatty acid metabolic process (GO:0006631)	fat-1 encodes an omega-3 fatty acyl desaturase that acts on substrates of 16-20 carbons with a preference for omega-6 fatty acids; FAT-1 dehydrogenates its substrates 3 carbons from the methyl terminus; FAT-1 is required in vivo for n3 polyunsaturated fatty acid (PUFA) synthesis; the fatty acids of fat-1(wa9) mutants consist of 20% arachidonic acid (20:4n6), instead of the 20% eicosapentaenoic ac…
WBGene00001399	F10D2.9	fat-7	fatty acid metabolic process	fat-7 encodes an essential delta-9 fatty acid desaturase that is required for the synthesis of monounsaturated fatty acids; fat-7 can substitute for the functions of the other two fatty acid desaturases, fat-5 and fat-6; RNA interference has shown that fat-7 is required for viability and normal growth.
WBGene00009221	F28F8.2	acs-2	fatty acid metabolic process	acs-2 encodes an acyl-CoA synthetase; by homology, ACS-2 is predicted to catalyze conversion of a fatty acid to Acyl-CoA for subsequent beta oxidation; accordingly, loss of acs-2 activity via RNAi results in defects in fat metabolism; an ACS-2::GFP reporter fusion protein is widely expressed and appears to localize to mitochondria; acs-2 expression is positively regulated by the NHR-49 nuclear ho…
WBGene00001397	W06D12.3	fat-5	fatty acid metabolic process	fat-5 encodes a delta-9 fatty acid desaturase that is predicted to be mitochondrial; when expressed heterologously in S. cerevisiae, FAT-5 rescues the fatty acid auxotrophy of the yeast delta-9 desaturase mutant ole1.
WBGene00009902	F49E12.9	drd-1	fatty acid metabolic process	drd-1 is an ortholog of human FAXDC2 (fatty acid hydroxylase domain containing 2); drd-1 is predicted to have iron ion binding activity and oxidoreductase activity, based on protein domain information; drd-1 is expressed in the intestine.
WBGene00001393	Y67H2A.8	fat-1	fatty acid biosynthetic process (GO:0006633)	fat-1 encodes an omega-3 fatty acyl desaturase that acts on substrates of 16-20 carbons with a preference for omega-6 fatty acids; FAT-1 dehydrogenates its substrates 3 carbons from the methyl terminus; FAT-1 is required in vivo for n3 polyunsaturated fatty acid (PUFA) synthesis; the fatty acids of fat-1(wa9) mutants consist of 20% arachidonic acid (20:4n6), instead of the 20% eicosapentaenoic ac…
WBGene00001399	F10D2.9	fat-7	fatty acid biosynthetic process	fat-7 encodes an essential delta-9 fatty acid desaturase that is required for the synthesis of monounsaturated fatty acids; fat-7 can substitute for the functions of the other two fatty acid desaturases, fat-5 and fat-6; RNA interference has shown that fat-7 is required for viability and normal growth.
WBGene00001397	W06D12.3	fat-5	fatty acid biosynthetic process	fat-5 encodes a delta-9 fatty acid desaturase that is predicted to be mitochondrial; when expressed heterologously in S. cerevisiae, FAT-5 rescues the fatty acid auxotrophy of the yeast delta-9 desaturase mutant ole1.
WBGene00009902	F49E12.9	drd-1	fatty acid biosynthetic process	drd-1 is an ortholog of human FAXDC2 (fatty acid hydroxylase domain containing 2); drd-1 is predicted to have iron ion binding activity and oxidoreductase activity, based on protein domain information; drd-1 is expressed in the intestine.
WBGene00001393	Y67H2A.8	fat-1	monocarboxylic acid biosynthetic process (GO:0072330)	fat-1 encodes an omega-3 fatty acyl desaturase that acts on substrates of 16-20 carbons with a preference for omega-6 fatty acids; FAT-1 dehydrogenates its substrates 3 carbons from the methyl terminus; FAT-1 is required in vivo for n3 polyunsaturated fatty acid (PUFA) synthesis; the fatty acids of fat-1(wa9) mutants consist of 20% arachidonic acid (20:4n6), instead of the 20% eicosapentaenoic ac…
WBGene00001399	F10D2.9	fat-7	monocarboxylic acid biosynthetic process	fat-7 encodes an essential delta-9 fatty acid desaturase that is required for the synthesis of monounsaturated fatty acids; fat-7 can substitute for the functions of the other two fatty acid desaturases, fat-5 and fat-6; RNA interference has shown that fat-7 is required for viability and normal growth.
WBGene00001397	W06D12.3	fat-5	monocarboxylic acid biosynthetic process	fat-5 encodes a delta-9 fatty acid desaturase that is predicted to be mitochondrial; when expressed heterologously in S. cerevisiae, FAT-5 rescues the fatty acid auxotrophy of the yeast delta-9 desaturase mutant ole1.
WBGene00009902	F49E12.9	drd-1	monocarboxylic acid biosynthetic process	drd-1 is an ortholog of human FAXDC2 (fatty acid hydroxylase domain containing 2); drd-1 is predicted to have iron ion binding activity and oxidoreductase activity, based on protein domain information; drd-1 is expressed in the intestine.
WBGene00021075	W07E6.3		sphingolipid metabolic process (GO:0006665)	W07E6.3 is an ortholog of human SGMS2 (sphingomyelin synthase 2) and SGMS1 (sphingomyelin synthase 1).
WBGene00021160	Y4C6B.6	gba-4	sphingolipid metabolic process	The Y4C6B.6 gene encodes a homolog of the human gene GLCM, which when mutated leads to Gaucher disease type I (OMIM:230800).
WBGene00006505	Y6B3B.10	lagr-1	sphingolipid metabolic process	lagr-1 encodes an ortholog of human LASS1 (OMIM:606919) and of budding yeast Lag1p and Lac1p; LAGR-1 is required for normally high fat content in adults, and can suppress alpha-synuclein inclusion in older adults; LAGR-1 is expressed in larval and adult pharyngeal muscle; LAGR-1 is paralogous to human LASS2-6, and to C. elegans HYL-1 and HYL-2.
WBGene00001393	Y67H2A.8	fat-1	carboxylic acid biosynthetic process (GO:0046394)	fat-1 encodes an omega-3 fatty acyl desaturase that acts on substrates of 16-20 carbons with a preference for omega-6 fatty acids; FAT-1 dehydrogenates its substrates 3 carbons from the methyl terminus; FAT-1 is required in vivo for n3 polyunsaturated fatty acid (PUFA) synthesis; the fatty acids of fat-1(wa9) mutants consist of 20% arachidonic acid (20:4n6), instead of the 20% eicosapentaenoic ac…
WBGene00001399	F10D2.9	fat-7	carboxylic acid biosynthetic process	fat-7 encodes an essential delta-9 fatty acid desaturase that is required for the synthesis of monounsaturated fatty acids; fat-7 can substitute for the functions of the other two fatty acid desaturases, fat-5 and fat-6; RNA interference has shown that fat-7 is required for viability and normal growth.
WBGene00001397	W06D12.3	fat-5	carboxylic acid biosynthetic process	fat-5 encodes a delta-9 fatty acid desaturase that is predicted to be mitochondrial; when expressed heterologously in S. cerevisiae, FAT-5 rescues the fatty acid auxotrophy of the yeast delta-9 desaturase mutant ole1.
WBGene00009902	F49E12.9	drd-1	carboxylic acid biosynthetic process	drd-1 is an ortholog of human FAXDC2 (fatty acid hydroxylase domain containing 2); drd-1 is predicted to have iron ion binding activity and oxidoreductase activity, based on protein domain information; drd-1 is expressed in the intestine.
WBGene00001393	Y67H2A.8	fat-1	organic acid biosynthetic process (GO:0016053)	fat-1 encodes an omega-3 fatty acyl desaturase that acts on substrates of 16-20 carbons with a preference for omega-6 fatty acids; FAT-1 dehydrogenates its substrates 3 carbons from the methyl terminus; FAT-1 is required in vivo for n3 polyunsaturated fatty acid (PUFA) synthesis; the fatty acids of fat-1(wa9) mutants consist of 20% arachidonic acid (20:4n6), instead of the 20% eicosapentaenoic ac…
WBGene00001399	F10D2.9	fat-7	organic acid biosynthetic process	fat-7 encodes an essential delta-9 fatty acid desaturase that is required for the synthesis of monounsaturated fatty acids; fat-7 can substitute for the functions of the other two fatty acid desaturases, fat-5 and fat-6; RNA interference has shown that fat-7 is required for viability and normal growth.
WBGene00001397	W06D12.3	fat-5	organic acid biosynthetic process	fat-5 encodes a delta-9 fatty acid desaturase that is predicted to be mitochondrial; when expressed heterologously in S. cerevisiae, FAT-5 rescues the fatty acid auxotrophy of the yeast delta-9 desaturase mutant ole1.
WBGene00009902	F49E12.9	drd-1	organic acid biosynthetic process	drd-1 is an ortholog of human FAXDC2 (fatty acid hydroxylase domain containing 2); drd-1 is predicted to have iron ion binding activity and oxidoreductase activity, based on protein domain information; drd-1 is expressed in the intestine.
WBGene00009824	F47G4.3	gpdh-1	glycerol-3-phosphate metabolic process (GO:0006072)	gpdh-1 encodes one of two C. elegans glycerol 3-phosphate dehydrogenases; gpdh-1 mRNA expression is upregulated in response to hypertonicity, suggesting that GPDH-1 does play a role in osmotic stress adaptation in C. elegans via glycerol biosynthesis; regulation of gpdh-1 expression is controlled, in part, by a pathway that includes the OSM-8 mucin and the PTR-23 Patched-like receptor.
WBGene00012031	T25G3.4		glycerol-3-phosphate metabolic process	T25G3.4 encodes a putative mitochondrial glycerol-3-phosphate dehydrogenase, paralogous to Y50E8A.6 and orthologous to human GPD2 (OMIM:138430, mutated in type II diabetes mellitus); T25G3.4 transcripts are not obviously enriched during oogenesis, but T25G3.4 is predicted to be coexpressed in an operon with chs-1 and T25G3.3; such coexpression, if real, may simply reflect all three genes being re…
WBGene00000512	B0285.9	ckb-2	alcohol metabolic process (GO:0006066)	ckb-2 encodes an isoform of choline kinase whose activity has been verified in vitro; CKB-1 through CKB-4 comprise a related group ('B') of choline kinases; purified CKB-2 has a strong preference for choline over ethanolamine, a specific activity of 2.4 micromol/min/mg protein and a pH optimum near 10.
WBGene00021075	W07E6.3		alcohol metabolic process	W07E6.3 is an ortholog of human SGMS2 (sphingomyelin synthase 2) and SGMS1 (sphingomyelin synthase 1).
WBGene00012360	W09D10.2	tat-3	alcohol metabolic process	tat-3 encodes one of six C. elegans subfamily IV P-type ATPase that, by sequence similarity, is proposed to function as an aminophospholipid translocase (flippase); loss of tat-3 function via RNAi or deletion mutation results in no obvious developmental or morphological defects, however loss of tat-3 function can enhance the sterol deprivation hypersensitivity seen in tat-4 mutants; a tat-3::gfp …
WBGene00012031	T25G3.4		alcohol metabolic process	T25G3.4 encodes a putative mitochondrial glycerol-3-phosphate dehydrogenase, paralogous to Y50E8A.6 and orthologous to human GPD2 (OMIM:138430, mutated in type II diabetes mellitus); T25G3.4 transcripts are not obviously enriched during oogenesis, but T25G3.4 is predicted to be coexpressed in an operon with chs-1 and T25G3.3; such coexpression, if real, may simply reflect all three genes being re…
WBGene00014241	ZK1251.3		steroid metabolic process (GO:0008202)	ZK1251.3 is an ortholog of human SRD5A1 (steroid-5-alpha-reductase, alpha polypeptide 1 (3-oxo-5 alpha-steroid delta 4-dehydrogenase alpha 1)); ZK1251.3 is predicted to have 3-oxo-5-alpha-steroid 4-dehydrogenase activity, based on protein domain information.
WBGene00012360	W09D10.2	tat-3	steroid metabolic process	tat-3 encodes one of six C. elegans subfamily IV P-type ATPase that, by sequence similarity, is proposed to function as an aminophospholipid translocase (flippase); loss of tat-3 function via RNAi or deletion mutation results in no obvious developmental or morphological defects, however loss of tat-3 function can enhance the sterol deprivation hypersensitivity seen in tat-4 mutants; a tat-3::gfp …
WBGene00008959	F19H6.4		steroid metabolic process	F19H6.4 is an ortholog of human SRD5A1 (steroid-5-alpha-reductase, alpha polypeptide 1 (3-oxo-5 alpha-steroid delta 4-dehydrogenase alpha 1)) and SRD5A2 (steroid-5-alpha-reductase, alpha polypeptide 2 (3-oxo-5 alpha-steroid delta 4-dehydrogenase alpha 2)); F19H6.4 is involved in embryo development; F19H6.4 is predicted to have 3-oxo-5-alpha-steroid 4-dehydrogenase activity, based on protein domai…
WBGene00000512	B0285.9	ckb-2	small molecule biosynthetic process (GO:0044283)	ckb-2 encodes an isoform of choline kinase whose activity has been verified in vitro; CKB-1 through CKB-4 comprise a related group ('B') of choline kinases; purified CKB-2 has a strong preference for choline over ethanolamine, a specific activity of 2.4 micromol/min/mg protein and a pH optimum near 10.
WBGene00021075	W07E6.3		small molecule biosynthetic process	W07E6.3 is an ortholog of human SGMS2 (sphingomyelin synthase 2) and SGMS1 (sphingomyelin synthase 1).
WBGene00001393	Y67H2A.8	fat-1	small molecule biosynthetic process	fat-1 encodes an omega-3 fatty acyl desaturase that acts on substrates of 16-20 carbons with a preference for omega-6 fatty acids; FAT-1 dehydrogenates its substrates 3 carbons from the methyl terminus; FAT-1 is required in vivo for n3 polyunsaturated fatty acid (PUFA) synthesis; the fatty acids of fat-1(wa9) mutants consist of 20% arachidonic acid (20:4n6), instead of the 20% eicosapentaenoic ac…
WBGene00001399	F10D2.9	fat-7	small molecule biosynthetic process	fat-7 encodes an essential delta-9 fatty acid desaturase that is required for the synthesis of monounsaturated fatty acids; fat-7 can substitute for the functions of the other two fatty acid desaturases, fat-5 and fat-6; RNA interference has shown that fat-7 is required for viability and normal growth.
WBGene00001397	W06D12.3	fat-5	small molecule biosynthetic process	fat-5 encodes a delta-9 fatty acid desaturase that is predicted to be mitochondrial; when expressed heterologously in S. cerevisiae, FAT-5 rescues the fatty acid auxotrophy of the yeast delta-9 desaturase mutant ole1.
WBGene00009902	F49E12.9	drd-1	small molecule biosynthetic process	drd-1 is an ortholog of human FAXDC2 (fatty acid hydroxylase domain containing 2); drd-1 is predicted to have iron ion binding activity and oxidoreductase activity, based on protein domain information; drd-1 is expressed in the intestine.
WBGene00000512	B0285.9	ckb-2	cellular lipid metabolic process (GO:0044255)	ckb-2 encodes an isoform of choline kinase whose activity has been verified in vitro; CKB-1 through CKB-4 comprise a related group ('B') of choline kinases; purified CKB-2 has a strong preference for choline over ethanolamine, a specific activity of 2.4 micromol/min/mg protein and a pH optimum near 10.
WBGene00021075	W07E6.3		cellular lipid metabolic process	W07E6.3 is an ortholog of human SGMS2 (sphingomyelin synthase 2) and SGMS1 (sphingomyelin synthase 1).
WBGene00017268	F08F8.2	hmgr-1	cellular lipid metabolic process	hmgr-1 is an ortholog of human HMGCR (3-hydroxy-3-methylglutaryl-CoA reductase); hmgr-1 is involved in embryo development, lipid storage, locomotion, nematode larval development, receptor-mediated endocytosis and reproduction; hmgr-1 is predicted to have NADP binding activity and hydroxymethylglutaryl-CoA reductase (NADPH) activity, based on protein domain information; hmgr-1 is expressed in the …
WBGene00001393	Y67H2A.8	fat-1	cellular lipid metabolic process	fat-1 encodes an omega-3 fatty acyl desaturase that acts on substrates of 16-20 carbons with a preference for omega-6 fatty acids; FAT-1 dehydrogenates its substrates 3 carbons from the methyl terminus; FAT-1 is required in vivo for n3 polyunsaturated fatty acid (PUFA) synthesis; the fatty acids of fat-1(wa9) mutants consist of 20% arachidonic acid (20:4n6), instead of the 20% eicosapentaenoic ac…
WBGene00021160	Y4C6B.6	gba-4	cellular lipid metabolic process	The Y4C6B.6 gene encodes a homolog of the human gene GLCM, which when mutated leads to Gaucher disease type I (OMIM:230800).
WBGene00001399	F10D2.9	fat-7	cellular lipid metabolic process	fat-7 encodes an essential delta-9 fatty acid desaturase that is required for the synthesis of monounsaturated fatty acids; fat-7 can substitute for the functions of the other two fatty acid desaturases, fat-5 and fat-6; RNA interference has shown that fat-7 is required for viability and normal growth.
WBGene00009221	F28F8.2	acs-2	cellular lipid metabolic process	acs-2 encodes an acyl-CoA synthetase; by homology, ACS-2 is predicted to catalyze conversion of a fatty acid to Acyl-CoA for subsequent beta oxidation; accordingly, loss of acs-2 activity via RNAi results in defects in fat metabolism; an ACS-2::GFP reporter fusion protein is widely expressed and appears to localize to mitochondria; acs-2 expression is positively regulated by the NHR-49 nuclear ho…
WBGene00001397	W06D12.3	fat-5	cellular lipid metabolic process	fat-5 encodes a delta-9 fatty acid desaturase that is predicted to be mitochondrial; when expressed heterologously in S. cerevisiae, FAT-5 rescues the fatty acid auxotrophy of the yeast delta-9 desaturase mutant ole1.
WBGene00006505	Y6B3B.10	lagr-1	cellular lipid metabolic process	lagr-1 encodes an ortholog of human LASS1 (OMIM:606919) and of budding yeast Lag1p and Lac1p; LAGR-1 is required for normally high fat content in adults, and can suppress alpha-synuclein inclusion in older adults; LAGR-1 is expressed in larval and adult pharyngeal muscle; LAGR-1 is paralogous to human LASS2-6, and to C. elegans HYL-1 and HYL-2.
WBGene00009902	F49E12.9	drd-1	cellular lipid metabolic process	drd-1 is an ortholog of human FAXDC2 (fatty acid hydroxylase domain containing 2); drd-1 is predicted to have iron ion binding activity and oxidoreductase activity, based on protein domain information; drd-1 is expressed in the intestine.
WBGene00000512	B0285.9	ckb-2	organic hydroxy compound metabolic process (GO:1901615)	ckb-2 encodes an isoform of choline kinase whose activity has been verified in vitro; CKB-1 through CKB-4 comprise a related group ('B') of choline kinases; purified CKB-2 has a strong preference for choline over ethanolamine, a specific activity of 2.4 micromol/min/mg protein and a pH optimum near 10.
WBGene00021075	W07E6.3		organic hydroxy compound metabolic process	W07E6.3 is an ortholog of human SGMS2 (sphingomyelin synthase 2) and SGMS1 (sphingomyelin synthase 1).
WBGene00012360	W09D10.2	tat-3	organic hydroxy compound metabolic process	tat-3 encodes one of six C. elegans subfamily IV P-type ATPase that, by sequence similarity, is proposed to function as an aminophospholipid translocase (flippase); loss of tat-3 function via RNAi or deletion mutation results in no obvious developmental or morphological defects, however loss of tat-3 function can enhance the sterol deprivation hypersensitivity seen in tat-4 mutants; a tat-3::gfp …
WBGene00012031	T25G3.4		organic hydroxy compound metabolic process	T25G3.4 encodes a putative mitochondrial glycerol-3-phosphate dehydrogenase, paralogous to Y50E8A.6 and orthologous to human GPD2 (OMIM:138430, mutated in type II diabetes mellitus); T25G3.4 transcripts are not obviously enriched during oogenesis, but T25G3.4 is predicted to be coexpressed in an operon with chs-1 and T25G3.3; such coexpression, if real, may simply reflect all three genes being re…
WBGene00001393	Y67H2A.8	fat-1	monocarboxylic acid metabolic process (GO:0032787)	fat-1 encodes an omega-3 fatty acyl desaturase that acts on substrates of 16-20 carbons with a preference for omega-6 fatty acids; FAT-1 dehydrogenates its substrates 3 carbons from the methyl terminus; FAT-1 is required in vivo for n3 polyunsaturated fatty acid (PUFA) synthesis; the fatty acids of fat-1(wa9) mutants consist of 20% arachidonic acid (20:4n6), instead of the 20% eicosapentaenoic ac…
WBGene00001399	F10D2.9	fat-7	monocarboxylic acid metabolic process	fat-7 encodes an essential delta-9 fatty acid desaturase that is required for the synthesis of monounsaturated fatty acids; fat-7 can substitute for the functions of the other two fatty acid desaturases, fat-5 and fat-6; RNA interference has shown that fat-7 is required for viability and normal growth.
WBGene00009221	F28F8.2	acs-2	monocarboxylic acid metabolic process	acs-2 encodes an acyl-CoA synthetase; by homology, ACS-2 is predicted to catalyze conversion of a fatty acid to Acyl-CoA for subsequent beta oxidation; accordingly, loss of acs-2 activity via RNAi results in defects in fat metabolism; an ACS-2::GFP reporter fusion protein is widely expressed and appears to localize to mitochondria; acs-2 expression is positively regulated by the NHR-49 nuclear ho…
WBGene00001397	W06D12.3	fat-5	monocarboxylic acid metabolic process	fat-5 encodes a delta-9 fatty acid desaturase that is predicted to be mitochondrial; when expressed heterologously in S. cerevisiae, FAT-5 rescues the fatty acid auxotrophy of the yeast delta-9 desaturase mutant ole1.
WBGene00009902	F49E12.9	drd-1	monocarboxylic acid metabolic process	drd-1 is an ortholog of human FAXDC2 (fatty acid hydroxylase domain containing 2); drd-1 is predicted to have iron ion binding activity and oxidoreductase activity, based on protein domain information; drd-1 is expressed in the intestine.
WBGene00015400	C03G6.15	cyp-35A2	response to xenobiotic stimulus (GO:0009410)	cyp-35A2 encodes one of over 80 C. elegans cytochrome P450s, NADPH-dependent monooxygenases that metabolize endogenous and exogenous compounds; RT-PCR experiments indicate that cyp-35A2 mRNA is upregulated in response to treatment with xenobiotics, such as PCBs (polychlorinated biphenyls) or PAHs (polycyclic aromatic hydrocarbons); loss of cyp-35A/C gene family activity in the presence of xenobio…
WBGene00019473	K07C6.5	cyp-35A5	response to xenobiotic stimulus	cyp-35A5 encodes one of over 80 C. elegans cytochrome P450s, NADPH-dependent monooxygenases that metabolize endogenous and exogenous compounds; RT-PCR experiments indicate that cyp-35A5 mRNA is upregulated in response to treatment with xenobiotics, such as PCBs (polychlorinated biphenyls) or PAHs (polycyclic aromatic hydrocarbons); loss of cyp-35A/C gene family activity in the presence of xenobio…

## Sheet: N2Glucose_GO Biol Process 
Table S5 Gene Ontology (GO) terms and Biological Processes that were over-represented in the N2 animal fed glucose
WormBase ID	Gene ID	Gene Name	Biological Process	Description
WBGene00000212	ZK455.4	asm-2	single-organism catabolic process (GO:0044712)	asm-2 encodes a protein similar to human acid sphingomyelinase (ASM) or sphingomyelin phosphodiesterase 1; the ASM-2 protein has a putative secretory signal peptide at the N-terminus, saposin-like and proline-rich domains and putative N-linked glycosylation sites; asm-2 shows phosphodiesterase activity when expressed in COS-7 cells; like mammalian ASM, asm-2 is probably both intracellular and sec…
WBGene00015335	C02D5.1	acdh-6	single-organism catabolic process	acdh-6 is an ortholog of human ACAD9 (acyl-CoA dehydrogenase 9), ACOX3 (acyl-CoA oxidase 3, pristanoyl), ACOXL (acyl-CoA oxidase-like), ACOX2 (acyl-CoA oxidase 2, branched chain) and ACOX1 (acyl-CoA oxidase 1, palmitoyl) and members of the ACAD (Acyl-CoA dehydrogenase) family including ACADL; acdh-6 is predicted to have acyl-CoA dehydrogenase activity and flavin adenine dinucleotide binding activ…
WBGene00008167	C48B4.1	acox-5	single-organism catabolic process	acox-5 is an ortholog of human ACOX1 (acyl-CoA oxidase 1, palmitoyl) and ACOX2 (acyl-CoA oxidase 2, branched chain); acox-5 is involved in pheromone biosynthetic process; acox-5 is predicted to have acyl-CoA dehydrogenase activity, acyl-CoA oxidase activity, and flavin adenine dinucleotide binding activity, based on protein domain information.
WBGene00020007	R11F4.1		single-organism catabolic process	The R11F4.1 gene encodes a putative glycerol kinase and is orthologous to human glycerol kinase (GK); glycerol kinase catalyses the phosphorylation of glycerol to glycerol-3 phosphate; in elegans, glycerol kinase is enriched in the dauer stage and is one of several genes involved in energy metabolism that are upregulated, when worms are grown in a nutrient deficient medium.
WBGene00009824	F47G4.3	gpdh-1	alditol phosphate metabolic process (GO:0052646)	gpdh-1 encodes one of two C. elegans glycerol 3-phosphate dehydrogenases; gpdh-1 mRNA expression is upregulated in response to hypertonicity, suggesting that GPDH-1 does play a role in osmotic stress adaptation in C. elegans via glycerol biosynthesis; regulation of gpdh-1 expression is controlled, in part, by a pathway that includes the OSM-8 mucin and the PTR-23 Patched-like receptor.
WBGene00020007	R11F4.1		alditol phosphate metabolic process	The R11F4.1 gene encodes a putative glycerol kinase and is orthologous to human glycerol kinase (GK); glycerol kinase catalyses the phosphorylation of glycerol to glycerol-3 phosphate; in elegans, glycerol kinase is enriched in the dauer stage and is one of several genes involved in energy metabolism that are upregulated, when worms are grown in a nutrient deficient medium.
WBGene00000212	ZK455.4	asm-2	lipid biosynthetic process (GO:0008610)	asm-2 encodes a protein similar to human acid sphingomyelinase (ASM) or sphingomyelin phosphodiesterase 1; the ASM-2 protein has a putative secretory signal peptide at the N-terminus, saposin-like and proline-rich domains and putative N-linked glycosylation sites; asm-2 shows phosphodiesterase activity when expressed in COS-7 cells; like mammalian ASM, asm-2 is probably both intracellular and sec…
WBGene00015295	C01C10.3	acl-12	lipid biosynthetic process	acl-12 is an ortholog of human LPGAT1 (lysophosphatidylglycerol acyltransferase 1); acl-12 is involved in lipid storage; acl-12 is predicted to have transferase activity, transferring acyl groups, based on protein domain information.
WBGene00001397	W06D12.3	fat-5	lipid biosynthetic process	fat-5 encodes a delta-9 fatty acid desaturase that is predicted to be mitochondrial; when expressed heterologously in S. cerevisiae, FAT-5 rescues the fatty acid auxotrophy of the yeast delta-9 desaturase mutant ole1.
WBGene00009902	F49E12.9	drd-1	lipid biosynthetic process	drd-1 is an ortholog of human FAXDC2 (fatty acid hydroxylase domain containing 2); drd-1 is predicted to have iron ion binding activity and oxidoreductase activity, based on protein domain information; drd-1 is expressed in the intestine.
WBGene00000081	Y50D7A.7	ads-1	lipid biosynthetic process	ads-1 encodes an ortholog of human ALKYL-DIHYDROXYACETONEPHOSPHATE SYNTHASE PRECURSOR (AGPS; OMIM:603051) that is required for normal larval development; mutation of human AGPS leads to type 3 rhizomelic chondrodysplasia punctata (OMIM:600121).
WBGene00000212	ZK455.4	asm-2	alcohol catabolic process (GO:0046164)	asm-2 encodes a protein similar to human acid sphingomyelinase (ASM) or sphingomyelin phosphodiesterase 1; the ASM-2 protein has a putative secretory signal peptide at the N-terminus, saposin-like and proline-rich domains and putative N-linked glycosylation sites; asm-2 shows phosphodiesterase activity when expressed in COS-7 cells; like mammalian ASM, asm-2 is probably both intracellular and sec…
WBGene00020007	R11F4.1		alcohol catabolic process	The R11F4.1 gene encodes a putative glycerol kinase and is orthologous to human glycerol kinase (GK); glycerol kinase catalyses the phosphorylation of glycerol to glycerol-3 phosphate; in elegans, glycerol kinase is enriched in the dauer stage and is one of several genes involved in energy metabolism that are upregulated, when worms are grown in a nutrient deficient medium.
WBGene00020258	T05E7.1		acyl-CoA metabolic process (GO:0006637)	T05E7.1 is an ortholog of human BAAT (bile acid CoA:amino acid N-acyltransferase) and members of the ACOT (Acyl-CoA thioesterases) family including ACOT2; T05E7.1 is predicted to have thiolester hydrolase activity, based on protein domain information.
WBGene00007857	C31H5.6		acyl-CoA metabolic process	C31H5.6 is an ortholog of human BAAT (bile acid CoA:amino acid N-acyltransferase) and members of the ACOT (Acyl-CoA thioesterases) family including ACOT2; C31H5.6 is involved in reproduction; C31H5.6 is predicted to have thiolester hydrolase activity, based on protein domain information.
WBGene00020989	W03D8.8		acyl-CoA metabolic process	W03D8.8 is an ortholog of human BAAT (bile acid CoA:amino acid N-acyltransferase) and members of the ACOT (Acyl-CoA thioesterases) family including ACOT2; W03D8.8 is involved in axonal fasciculation and dendrite development; W03D8.8 is predicted to have thiolester hydrolase activity, based on protein domain information.
WBGene00000212	ZK455.4	asm-2	membrane lipid metabolic process (GO:0006643)	asm-2 encodes a protein similar to human acid sphingomyelinase (ASM) or sphingomyelin phosphodiesterase 1; the ASM-2 protein has a putative secretory signal peptide at the N-terminus, saposin-like and proline-rich domains and putative N-linked glycosylation sites; asm-2 shows phosphodiesterase activity when expressed in COS-7 cells; like mammalian ASM, asm-2 is probably both intracellular and sec…
WBGene00021160	Y4C6B.6	gba-4	membrane lipid metabolic process	The Y4C6B.6 gene encodes a homolog of the human gene GLCM, which when mutated leads to Gaucher disease type I (OMIM:230800).
WBGene00011517	T06C12.10	cgt-1	membrane lipid metabolic process	cgt-1 encodes a transmembrane protein that is one of three C. elegans ceramide glucosyltransferases; by homology, CGT-1 is predicted to localize to the Golgi membrane and catalyze the transfer of glucose from UDP-glucose to ceramide to synthesize glucosylceramide, a glycosphingolipid precursor; although cgt-1 mutant worms show no obvious defects, animals doubly mutant for cgt-1 and cgt-3 arrest d…
WBGene00009221	F28F8.2	acs-2	fatty acid metabolic process (GO:0006631)	acs-2 encodes an acyl-CoA synthetase; by homology, ACS-2 is predicted to catalyze conversion of a fatty acid to Acyl-CoA for subsequent beta oxidation; accordingly, loss of acs-2 activity via RNAi results in defects in fat metabolism; an ACS-2::GFP reporter fusion protein is widely expressed and appears to localize to mitochondria; acs-2 expression is positively regulated by the NHR-49 nuclear ho…
WBGene00001397	W06D12.3	fat-5	fatty acid metabolic process	fat-5 encodes a delta-9 fatty acid desaturase that is predicted to be mitochondrial; when expressed heterologously in S. cerevisiae, FAT-5 rescues the fatty acid auxotrophy of the yeast delta-9 desaturase mutant ole1.
WBGene00009902	F49E12.9	drd-1	fatty acid metabolic process	drd-1 is an ortholog of human FAXDC2 (fatty acid hydroxylase domain containing 2); drd-1 is predicted to have iron ion binding activity and oxidoreductase activity, based on protein domain information; drd-1 is expressed in the intestine.
WBGene00008167	C48B4.1	acox-5	fatty acid metabolic process	acox-5 is an ortholog of human ACOX1 (acyl-CoA oxidase 1, palmitoyl) and ACOX2 (acyl-CoA oxidase 2, branched chain); acox-5 is involved in pheromone biosynthetic process; acox-5 is predicted to have acyl-CoA dehydrogenase activity, acyl-CoA oxidase activity, and flavin adenine dinucleotide binding activity, based on protein domain information.
WBGene00000212	ZK455.4	asm-2	sphingolipid metabolic process (GO:0006665)	asm-2 encodes a protein similar to human acid sphingomyelinase (ASM) or sphingomyelin phosphodiesterase 1; the ASM-2 protein has a putative secretory signal peptide at the N-terminus, saposin-like and proline-rich domains and putative N-linked glycosylation sites; asm-2 shows phosphodiesterase activity when expressed in COS-7 cells; like mammalian ASM, asm-2 is probably both intracellular and sec…
WBGene00021160	Y4C6B.6	gba-4	sphingolipid metabolic process	The Y4C6B.6 gene encodes a homolog of the human gene GLCM, which when mutated leads to Gaucher disease type I (OMIM:230800).
WBGene00011517	T06C12.10	cgt-1	sphingolipid metabolic process	cgt-1 encodes a transmembrane protein that is one of three C. elegans ceramide glucosyltransferases; by homology, CGT-1 is predicted to localize to the Golgi membrane and catalyze the transfer of glucose from UDP-glucose to ceramide to synthesize glucosylceramide, a glycosphingolipid precursor; although cgt-1 mutant worms show no obvious defects, animals doubly mutant for cgt-1 and cgt-3 arrest d…
WBGene00020258	T05E7.1		thioester metabolic process (GO:0035383)	T05E7.1 is an ortholog of human BAAT (bile acid CoA:amino acid N-acyltransferase) and members of the ACOT (Acyl-CoA thioesterases) family including ACOT2; T05E7.1 is predicted to have thiolester hydrolase activity, based on protein domain information.
WBGene00007857	C31H5.6		thioester metabolic process	C31H5.6 is an ortholog of human BAAT (bile acid CoA:amino acid N-acyltransferase) and members of the ACOT (Acyl-CoA thioesterases) family including ACOT2; C31H5.6 is involved in reproduction; C31H5.6 is predicted to have thiolester hydrolase activity, based on protein domain information.
WBGene00020989	W03D8.8		thioester metabolic process	W03D8.8 is an ortholog of human BAAT (bile acid CoA:amino acid N-acyltransferase) and members of the ACOT (Acyl-CoA thioesterases) family including ACOT2; W03D8.8 is involved in axonal fasciculation and dendrite development; W03D8.8 is predicted to have thiolester hydrolase activity, based on protein domain information.
WBGene00000212	ZK455.4	asm-2	lipid catabolic process (GO:0016042)	asm-2 encodes a protein similar to human acid sphingomyelinase (ASM) or sphingomyelin phosphodiesterase 1; the ASM-2 protein has a putative secretory signal peptide at the N-terminus, saposin-like and proline-rich domains and putative N-linked glycosylation sites; asm-2 shows phosphodiesterase activity when expressed in COS-7 cells; like mammalian ASM, asm-2 is probably both intracellular and sec…
WBGene00003906	W03G9.6	paf-1	lipid catabolic process	paf-1 encodes one of two C. elegans homologs of mammalian Type II platelet-activating factor-acetylhydrolase (PAF-AH).
WBGene00008167	C48B4.1	acox-5	lipid catabolic process	acox-5 is an ortholog of human ACOX1 (acyl-CoA oxidase 1, palmitoyl) and ACOX2 (acyl-CoA oxidase 2, branched chain); acox-5 is involved in pheromone biosynthetic process; acox-5 is predicted to have acyl-CoA dehydrogenase activity, acyl-CoA oxidase activity, and flavin adenine dinucleotide binding activity, based on protein domain information.
WBGene00009824	F47G4.3	gpdh-1	glycerol-3-phosphate metabolic process (GO:0006072)	gpdh-1 encodes one of two C. elegans glycerol 3-phosphate dehydrogenases; gpdh-1 mRNA expression is upregulated in response to hypertonicity, suggesting that GPDH-1 does play a role in osmotic stress adaptation in C. elegans via glycerol biosynthesis; regulation of gpdh-1 expression is controlled, in part, by a pathway that includes the OSM-8 mucin and the PTR-23 Patched-like receptor.
WBGene00020007	R11F4.1		glycerol-3-phosphate metabolic process	The R11F4.1 gene encodes a putative glycerol kinase and is orthologous to human glycerol kinase (GK); glycerol kinase catalyses the phosphorylation of glycerol to glycerol-3 phosphate; in elegans, glycerol kinase is enriched in the dauer stage and is one of several genes involved in energy metabolism that are upregulated, when worms are grown in a nutrient deficient medium.
WBGene00000212	ZK455.4	asm-2	alcohol metabolic process (GO:0006066)	asm-2 encodes a protein similar to human acid sphingomyelinase (ASM) or sphingomyelin phosphodiesterase 1; the ASM-2 protein has a putative secretory signal peptide at the N-terminus, saposin-like and proline-rich domains and putative N-linked glycosylation sites; asm-2 shows phosphodiesterase activity when expressed in COS-7 cells; like mammalian ASM, asm-2 is probably both intracellular and sec…
WBGene00012360	W09D10.2	tat-3	alcohol metabolic process	tat-3 encodes one of six C. elegans subfamily IV P-type ATPase that, by sequence similarity, is proposed to function as an aminophospholipid translocase (flippase); loss of tat-3 function via RNAi or deletion mutation results in no obvious developmental or morphological defects, however loss of tat-3 function can enhance the sterol deprivation hypersensitivity seen in tat-4 mutants; a tat-3::gfp …
WBGene00020007	R11F4.1		alcohol metabolic process	The R11F4.1 gene encodes a putative glycerol kinase and is orthologous to human glycerol kinase (GK); glycerol kinase catalyses the phosphorylation of glycerol to glycerol-3 phosphate; in elegans, glycerol kinase is enriched in the dauer stage and is one of several genes involved in energy metabolism that are upregulated, when worms are grown in a nutrient deficient medium.
WBGene00010915	M110.7		alcohol metabolic process	M110.7 is an ortholog of human PNPLA6 (patatin-like phospholipase domain containing 6) and PNPLA7 (patatin-like phospholipase domain containing 7).
WBGene00000212	ZK455.4	asm-2	small molecule catabolic process (GO:0044282)	asm-2 encodes a protein similar to human acid sphingomyelinase (ASM) or sphingomyelin phosphodiesterase 1; the ASM-2 protein has a putative secretory signal peptide at the N-terminus, saposin-like and proline-rich domains and putative N-linked glycosylation sites; asm-2 shows phosphodiesterase activity when expressed in COS-7 cells; like mammalian ASM, asm-2 is probably both intracellular and sec…
WBGene00015335	C02D5.1	acdh-6	small molecule catabolic process	acdh-6 is an ortholog of human ACAD9 (acyl-CoA dehydrogenase 9), ACOX3 (acyl-CoA oxidase 3, pristanoyl), ACOXL (acyl-CoA oxidase-like), ACOX2 (acyl-CoA oxidase 2, branched chain) and ACOX1 (acyl-CoA oxidase 1, palmitoyl) and members of the ACAD (Acyl-CoA dehydrogenase) family including ACADL; acdh-6 is predicted to have acyl-CoA dehydrogenase activity and flavin adenine dinucleotide binding activ…
WBGene00008167	C48B4.1	acox-5	small molecule catabolic process	acox-5 is an ortholog of human ACOX1 (acyl-CoA oxidase 1, palmitoyl) and ACOX2 (acyl-CoA oxidase 2, branched chain); acox-5 is involved in pheromone biosynthetic process; acox-5 is predicted to have acyl-CoA dehydrogenase activity, acyl-CoA oxidase activity, and flavin adenine dinucleotide binding activity, based on protein domain information.
WBGene00020007	R11F4.1		small molecule catabolic process	The R11F4.1 gene encodes a putative glycerol kinase and is orthologous to human glycerol kinase (GK); glycerol kinase catalyses the phosphorylation of glycerol to glycerol-3 phosphate; in elegans, glycerol kinase is enriched in the dauer stage and is one of several genes involved in energy metabolism that are upregulated, when worms are grown in a nutrient deficient medium.
WBGene00000212	ZK455.4	asm-2	cellular lipid metabolic process (GO:0044255)	asm-2 encodes a protein similar to human acid sphingomyelinase (ASM) or sphingomyelin phosphodiesterase 1; the ASM-2 protein has a putative secretory signal peptide at the N-terminus, saposin-like and proline-rich domains and putative N-linked glycosylation sites; asm-2 shows phosphodiesterase activity when expressed in COS-7 cells; like mammalian ASM, asm-2 is probably both intracellular and sec…
WBGene00015295	C01C10.3	acl-12	cellular lipid metabolic process	acl-12 is an ortholog of human LPGAT1 (lysophosphatidylglycerol acyltransferase 1); acl-12 is involved in lipid storage; acl-12 is predicted to have transferase activity, transferring acyl groups, based on protein domain information.
WBGene00021160	Y4C6B.6	gba-4	cellular lipid metabolic process	The Y4C6B.6 gene encodes a homolog of the human gene GLCM, which when mutated leads to Gaucher disease type I (OMIM:230800).
WBGene00011517	T06C12.10	cgt-1	cellular lipid metabolic process	cgt-1 encodes a transmembrane protein that is one of three C. elegans ceramide glucosyltransferases; by homology, CGT-1 is predicted to localize to the Golgi membrane and catalyze the transfer of glucose from UDP-glucose to ceramide to synthesize glucosylceramide, a glycosphingolipid precursor; although cgt-1 mutant worms show no obvious defects, animals doubly mutant for cgt-1 and cgt-3 arrest d…
WBGene00009221	F28F8.2	acs-2	cellular lipid metabolic process	acs-2 encodes an acyl-CoA synthetase; by homology, ACS-2 is predicted to catalyze conversion of a fatty acid to Acyl-CoA for subsequent beta oxidation; accordingly, loss of acs-2 activity via RNAi results in defects in fat metabolism; an ACS-2::GFP reporter fusion protein is widely expressed and appears to localize to mitochondria; acs-2 expression is positively regulated by the NHR-49 nuclear ho…
WBGene00001397	W06D12.3	fat-5	cellular lipid metabolic process	fat-5 encodes a delta-9 fatty acid desaturase that is predicted to be mitochondrial; when expressed heterologously in S. cerevisiae, FAT-5 rescues the fatty acid auxotrophy of the yeast delta-9 desaturase mutant ole1.
WBGene00009902	F49E12.9	drd-1	cellular lipid metabolic process	drd-1 is an ortholog of human FAXDC2 (fatty acid hydroxylase domain containing 2); drd-1 is predicted to have iron ion binding activity and oxidoreductase activity, based on protein domain information; drd-1 is expressed in the intestine.
WBGene00008167	C48B4.1	acox-5	cellular lipid metabolic process	acox-5 is an ortholog of human ACOX1 (acyl-CoA oxidase 1, palmitoyl) and ACOX2 (acyl-CoA oxidase 2, branched chain); acox-5 is involved in pheromone biosynthetic process; acox-5 is predicted to have acyl-CoA dehydrogenase activity, acyl-CoA oxidase activity, and flavin adenine dinucleotide binding activity, based on protein domain information.
WBGene00010915	M110.7		cellular lipid metabolic process	M110.7 is an ortholog of human PNPLA6 (patatin-like phospholipase domain containing 6) and PNPLA7 (patatin-like phospholipase domain containing 7).
WBGene00000081	Y50D7A.7	ads-1	cellular lipid metabolic process	ads-1 encodes an ortholog of human ALKYL-DIHYDROXYACETONEPHOSPHATE SYNTHASE PRECURSOR (AGPS; OMIM:603051) that is required for normal larval development; mutation of human AGPS leads to type 3 rhizomelic chondrodysplasia punctata (OMIM:600121).
WBGene00000212	ZK455.4	asm-2	organic hydroxy compound metabolic process (GO:1901615)	asm-2 encodes a protein similar to human acid sphingomyelinase (ASM) or sphingomyelin phosphodiesterase 1; the ASM-2 protein has a putative secretory signal peptide at the N-terminus, saposin-like and proline-rich domains and putative N-linked glycosylation sites; asm-2 shows phosphodiesterase activity when expressed in COS-7 cells; like mammalian ASM, asm-2 is probably both intracellular and sec…
WBGene00012360	W09D10.2	tat-3	organic hydroxy compound metabolic process	tat-3 encodes one of six C. elegans subfamily IV P-type ATPase that, by sequence similarity, is proposed to function as an aminophospholipid translocase (flippase); loss of tat-3 function via RNAi or deletion mutation results in no obvious developmental or morphological defects, however loss of tat-3 function can enhance the sterol deprivation hypersensitivity seen in tat-4 mutants; a tat-3::gfp …
WBGene00020007	R11F4.1		organic hydroxy compound metabolic process	The R11F4.1 gene encodes a putative glycerol kinase and is orthologous to human glycerol kinase (GK); glycerol kinase catalyses the phosphorylation of glycerol to glycerol-3 phosphate; in elegans, glycerol kinase is enriched in the dauer stage and is one of several genes involved in energy metabolism that are upregulated, when worms are grown in a nutrient deficient medium.
WBGene00010915	M110.7		organic hydroxy compound metabolic process	M110.7 is an ortholog of human PNPLA6 (patatin-like phospholipase domain containing 6) and PNPLA7 (patatin-like phospholipase domain containing 7).
WBGene00009221	F28F8.2	acs-2	monocarboxylic acid metabolic process (GO:0032787)	acs-2 encodes an acyl-CoA synthetase; by homology, ACS-2 is predicted to catalyze conversion of a fatty acid to Acyl-CoA for subsequent beta oxidation; accordingly, loss of acs-2 activity via RNAi results in defects in fat metabolism; an ACS-2::GFP reporter fusion protein is widely expressed and appears to localize to mitochondria; acs-2 expression is positively regulated by the NHR-49 nuclear ho…
WBGene00001397	W06D12.3	fat-5	monocarboxylic acid metabolic process	fat-5 encodes a delta-9 fatty acid desaturase that is predicted to be mitochondrial; when expressed heterologously in S. cerevisiae, FAT-5 rescues the fatty acid auxotrophy of the yeast delta-9 desaturase mutant ole1.
WBGene00009902	F49E12.9	drd-1	monocarboxylic acid metabolic process	drd-1 is an ortholog of human FAXDC2 (fatty acid hydroxylase domain containing 2); drd-1 is predicted to have iron ion binding activity and oxidoreductase activity, based on protein domain information; drd-1 is expressed in the intestine.
WBGene00008167	C48B4.1	acox-5	monocarboxylic acid metabolic process	acox-5 is an ortholog of human ACOX1 (acyl-CoA oxidase 1, palmitoyl) and ACOX2 (acyl-CoA oxidase 2, branched chain); acox-5 is involved in pheromone biosynthetic process; acox-5 is predicted to have acyl-CoA dehydrogenase activity, acyl-CoA oxidase activity, and flavin adenine dinucleotide binding activity, based on protein domain information.
WBGene00000212	ZK455.4	asm-2	organic hydroxy compound catabolic process (GO:1901616)	asm-2 encodes a protein similar to human acid sphingomyelinase (ASM) or sphingomyelin phosphodiesterase 1; the ASM-2 protein has a putative secretory signal peptide at the N-terminus, saposin-like and proline-rich domains and putative N-linked glycosylation sites; asm-2 shows phosphodiesterase activity when expressed in COS-7 cells; like mammalian ASM, asm-2 is probably both intracellular and sec…
WBGene00020007	R11F4.1		organic hydroxy compound catabolic process	The R11F4.1 gene encodes a putative glycerol kinase and is orthologous to human glycerol kinase (GK); glycerol kinase catalyses the phosphorylation of glycerol to glycerol-3 phosphate; in elegans, glycerol kinase is enriched in the dauer stage and is one of several genes involved in energy metabolism that are upregulated, when worms are grown in a nutrient deficient medium.
