# Supplementary material for: Glucose or Altered Ceramide Biosynthesis Mediate Oxygen Deprivation Sensitivity Through Novel Pathways Revealed by Transcriptome Analysis in Caenorhabditis elegans
Source: G3 (Bethesda). 2016 Aug 5;6(10):3149–60. doi: 10.1534/g3.116.031583 (PMC5068937; doi:10.1534/g3.116.031583)
Supplement: Supplemental Material [file supp_g3.116.031583_TableS6.xls]

## Sheet: Up N2G and hyl-2
Table S6 Common upregulated transcripts in anoxia sensitive animals (N2 glucose and hyl-2(tm2031))
Gene ID	Gene name	Wormbase ID	Locus	Fold Increase N2 Glucose	Fold Increase hyl-2(tm2031)	concise_description	provisional_description	gene_class_description
Genes that are up regulated in N2 glucose and hyl-2(tm2031) animals relative to N2
Y39D8C.1	abt-4	WBGene00000022	V:323797-330725	1.58187	1.9009	abt-4 encodes a predicted ATP-binding cassette (ABC) transporter that is a member of the ABCA subfamily of transport proteins; ABT-4 is predicted to function as a transmembrane protein that couples energy to transport of various molecules across membranes, but as loss of abt-4 activity via RNAi results in no obvious defects, the precise role of abt-4 in C. elegans development and/or behavior is n…	abt-4 encodes a predicted ATP-binding cassette (ABC) transporter that is a member of the ABCA subfamily of transport proteins; ABT-4 is predicted to function as a transmembrane protein that couples energy to transport of various molecules across membranes, but as loss of abt-4 activity via RNAi results in no obvious defects, the precise role of abt-4 in C. elegans development and/or behavior is n…	ABC Transporter family
ZK455.4	asm-2	WBGene00000212	X:11321019-11324179	2.53011	1.7471	asm-2 encodes a protein similar to human acid sphingomyelinase (ASM) or sphingomyelin phosphodiesterase 1; the ASM-2 protein has a putative secretory signal peptide at the N-terminus, saposin-like and proline-rich domains and putative N-linked glycosylation sites; asm-2 shows phosphodiesterase activity when expressed in COS-7 cells; like mammalian ASM, asm-2 is probably both intracellular and sec…	asm-2 encodes a protein similar to human acid sphingomyelinase (ASM) or sphingomyelin phosphodiesterase 1; the ASM-2 protein has a putative secretory signal peptide at the N-terminus, saposin-like and proline-rich domains and putative N-linked glycosylation sites; asm-2 shows phosphodiesterase activity when expressed in COS-7 cells; like mammalian ASM, asm-2 is probably both intracellular and sec…	Acid SphingoMyelinase
Y39B6A.20	asp-1	WBGene00000214	V:19049422-19050790	1.46517	1.5101	asp-1 encodes a homolog of cathepsin D aspartic protease; it is transcribed exclusively in intestinal cells of the late embryo and early larvae and is not observed in older larvae or adults; ASP-1 is dispensable for neuronal degeneration.	asp-1 encodes a homolog of cathepsin D aspartic protease; it is transcribed exclusively in intestinal cells of the late embryo and early larvae and is not observed in older larvae or adults; ASP-1 is dispensable for neuronal degeneration.	ASpartyl Protease
H22K11.1	asp-3	WBGene00000216	X:6791127-6792670	1.4424	1.5962	asp-3 encodes an aspartyl protease homolog that is required, in parallel with ASP-4 but downstream of CLP-1 and TRA-3, for degenerative (necrotic-like) cell death in neurons induced by mutations such as mec-4(d), deg-3(d), or gsa-1(gf).	asp-3 encodes an aspartyl protease homolog that is required, in parallel with ASP-4 but downstream of CLP-1 and TRA-3, for degenerative (necrotic-like) cell death in neurons induced by mutations such as mec-4(d), deg-3(d), or gsa-1(gf).	ASpartyl Protease
F21F8.3	asp-5	WBGene00000218	V:8272353-8274025	1.67498	1.4285	none available	none available	ASpartyl Protease
F21F8.7	asp-6	WBGene00000219	V:8267524-8268918	1.7175	1.4616	aspartic protease.	aspartic protease.	ASpartyl Protease
F59D6.3	asp-8	WBGene00019105	V:3024217-3027924	4.30316	2.6035	asp-8 encodes an ortholog of human progastricsin (pepsinogen C) (HGNC:PGC); asp-8 is predicted to have aspartic-type endopeptidase activity, based on protein domain information.	none available	ASpartyl Protease
F13H6.1	bcl-11	WBGene00017430	V:6356457-6362980	1.80507	1.6196	ortholog of human BCL11A (B-cell CLL/lymphoma 11A (zinc finger protein)) and BCL11B (B-cell CLL/lymphoma 11B (zinc finger protein)); bcl-11 is involved in locomotion; bcl-11 is predicted to have metal ion binding activity and nucleic acid binding activity, based on protein domain information.	none available	not known
C54D10.1	cdr-2	WBGene00008296	V:12414661-12415682	2.32848	2.3108	cdr-2 encodes a predicted transmembrane protein that is a member of the CDR (cadmium responsive) family of proteins; cdr-2 expression is increased upon exposure to cadmium ions, and loss of cdr-2 activity results in increased sensitivity to cadmium.	cdr-2 encodes a predicted transmembrane protein that is a member of the CDR (cadmium responsive) family of proteins; cdr-2 expression is increased upon exposure to cadmium ions, and loss of cdr-2 activity results in increased sensitivity to cadmium.	CaDmium Responsive
D1005.3	cebp-1	WBGene00016997	X:1452690-1454024	1.79016	1.882	cebp-1 encodes a bZip domain-containing protein that is a member of the CCAAT/enhancer-binding proteins (C/EBP) subfamily of bZip proteins; in C. elegans, CEBP-1 functions together with a DLK-1 signaling pathway to effect axon regeneration after laser axotomy in adult neurons; cebp-1 protein and mRNA are located in synapses and axons, and translation of axonal cebp-1 mRNA is upregulated via the D…	CEBP-1 and ZIP-4 are obvious homologs of Brugia malayi Bm1_32560.	C/EBP (CCAAT/enhancer-binding protein) homolog
T06C12.10	cgt-1	WBGene00011517	V:15886715-15888828	2.41836	2.0496	cgt-1 encodes a transmembrane protein that is one of three C. elegans ceramide glucosyltransferases; by homology, CGT-1 is predicted to localize to the Golgi membrane and catalyze the transfer of glucose from UDP-glucose to ceramide to synthesize glucosylceramide, a glycosphingolipid precursor; although cgt-1 mutant worms show no obvious defects, animals doubly mutant for cgt-1 and cgt-3 arrest d…	cgt-1 encodes a transmembrane protein that is one of three C. elegans ceramide glucosyltransferases; by homology, CGT-1 is predicted to localize to the Golgi membrane and catalyze the transfer of glucose from UDP-glucose to ceramide to synthesize glucosylceramide, a glycosphingolipid precursor; although cgt-1 mutant worms show no obvious defects, animals doubly mutant for cgt-1 and cgt-3 arrest d…	Ceramide Glucosyl Transferase
W09G10.6	clec-125	WBGene00021118	II:3516455-3518893	5.54077	4.0064	none available	none available	C-type LECtin
F35C5.5	clec-62	WBGene00009393	II:12893007-12895008	1.69246	2.4023	clec-62 is involved in innate immune response; and clec-62 is predicted to have carbohydrate binding activity, based on protein domain information.	none available	C-type LECtin
F35C5.6	clec-63	WBGene00009394	II:12895545-12897372	1.67554	2.3155	clec-63 is predicted to have carbohydrate binding activity, based on protein domain information.	none available	C-type LECtin
F56D6.2	clec-67	WBGene00018971	IV:3922158-3925039	2.93607	10.2974	clec-67 encodes a C-type lectin; clec-67 expression is upregulated in response to bacterial infection; clec-67 is expressed in the intestine and its expression is regulated by the ELT-2 GATA transcription factor.	clec-67 encodes a C-type lectin; clec-67 expression is upregulated in response to bacterial infection; clec-67 is expressed in the intestine and its expression is regulated by the ELT-2 GATA transcription factor.	C-type LECtin
Y46C8AL.3	clec-70	WBGene00021581	IV:3932726-3936232	26.193	2.5884	clec-70 is predicted to have carbohydrate binding activity, based on protein domain information.	none available	C-type LECtin
Y46C8AL.5	clec-72	WBGene00021583	IV:3944800-3947358	9.02481	4.8076	clec-72 is predicted to have carbohydrate binding activity, based on protein domain information.	none available	C-type LECtin
Y54G2A.14	clec-83	WBGene00021879	IV:2839388-2841431	1.66121	1.5887	none available	none available	C-type LECtin
Y46G5A.10	cnp-2	WBGene00012901	II:12760705-12767127	3.49934	1.839	none available	none available	not known
B0222.8	col-10	WBGene00000599	V:9164270-9165281	5.32996	2.0109	col-10 encodes a collagen protein; expressed exclusively in hypodermal cells	col-10 encodes a collagen protein; expressed exclusively in hypodermal cells	COLlagen
F58F6.1	col-104	WBGene00000678	IV:1353690-1355304	35.7004	3.0985	none available	none available	COLlagen
Y38C1BA.3	col-109	WBGene00000683	IV:1817308-1820251	29.8473	3.8993	col-109 encodes a cuticular collagen; loss of col-109 via large-scale RNAi screens results in no obvious defects.	col-109 encodes a cuticular collagen; loss of col-109 via large-scale RNAi screens results in no obvious defects.	COLlagen
F15H10.1	col-12	WBGene00000601	V:10423879-10425065	26.5722	3.0221	col-12 encodes a member of the collagen superfamily containing collagen triple helix repeats (20 copies); expressed throughout development but expression peaks after each larval molt when new cuticle is being secreted and deposited, and after the L4 to adult larval molt.	col-12 encodes a member of the collagen superfamily containing collagen triple helix repeats (20 copies); expressed throughout development but expression peaks after each larval molt when new cuticle is being secreted and deposited, and after the L4 to adult larval molt.	COLlagen
Y11D7A.11	col-120	WBGene00000694	IV:9260586-9261744	44.5252	3.3363	none available	none available	COLlagen
C29F4.1	col-125	WBGene00000699	IV:11225474-11226489	34.7678	4.5359	none available	none available	COLlagen
M18.1	col-129	WBGene00000703	IV:12108640-12110227	6.62481	2.1434	none available	none available	COLlagen
F15H10.2	col-13	WBGene00000602	V:10420862-10421865	20.5554	3.2748	col-13 encodes a collagen which is expressed in all stages of development, like sqt-3 (col-1), col-3, col-10, col-11, col-12, and col-14; collagen genes with this expression profile may be specifically required to construct the L1 cuticle (and, perhaps, less specifically required for cuticles at other stages); the amino- and carboxyl-terminal cysteine-rich regions of COL-13 are most closely relat…	The morphology of the C. elegans L1 cuticle is typical of that seen in cuticles of many nematode species, and therefore may represent a 'primitive' cuticle morphology, which genes like col-13 may promote; more elaborate cuticles at later stages may be evolutionary specializations arising from the diversification of collagens expressed in post-L1 stages.	COLlagen
F52B11.4	col-133	WBGene00000707	IV:14098334-14099319	25.0609	4.7912	none available	none available	COLlagen
Y51H4A.9	col-137	WBGene00000710	IV:16601442-16602734	48.7642	6.5502	none available	none available	COLlagen
C52D10.13	col-138	WBGene00000711	IV:17182776-17183695	32.1478	4.5987	none available	none available	COLlagen
F41F3.4	col-139	WBGene00000712	V:4652849-4653972	8.05551	2.271	none available	none available	COLlagen
T15B7.4	col-142	WBGene00000715	V:6831145-6832237	2.35128	1.5149	none available	none available	COLlagen
B0222.7	col-145	WBGene00000718	V:9162024-9162979	76.4693	10.1346	none available	none available	COLlagen
T06E4.6	col-146	WBGene00000719	V:9629915-9630979	42.199	6.5946	none available	none available	COLlagen
T06E4.4	col-147	WBGene00000720	V:9632245-9633310	19.2376	5.4082	none available	none available	COLlagen
B0024.1	col-149	WBGene00000722	V:10290013-10292839	11.6	2.5714	none available	none available	COLlagen
T11F9.9	col-157	WBGene00000730	V:11484031-11484976	37.6955	3.3656	none available	none available	COLlagen
F57B1.3	col-159	WBGene00000732	V:13198211-13199297	3.84211	1.5634	none available	none available	COLlagen
C50B6.4	col-161	WBGene00000734	V:13317057-13317993	54.9552	6.4392	none available	none available	COLlagen
Y2H9A.3	col-162	WBGene00000735	V:13441948-13443384	50.3123	4.4667	none available	none available	COLlagen
T10E10.2	col-167	WBGene00000740	X:6323254-6324475	21.1444	3.4834	none available	none available	COLlagen
F11G11.10	col-17	WBGene00000606	II:4866430-4867561	26.0896	4.1078	col-17 encodes a collagen which is expressed in all developmental stages except eggs, like col-15, col-16, and col-20; collagen genes with this expression pattern may be used for synthesis of cuticles after the L1 stage (e.g., the L4 cuticle).	The morphology of the C. elegans L1 cuticle is typical of that seen in cuticles of many nematode species, and therefore may represent a 'primitive' cuticle morphology; more elaborate cuticles at later stages may be evolutionary specializations arising from the diversification of collagens expressed in post-L1 stages, such as col-17.	COLlagen
C35B8.1	col-175	WBGene00000748	X:9233579-9234550	47.8844	3.3858	none available	none available	COLlagen
C44C10.1	col-180	WBGene00000753	X:11711301-11712204	20.3523	3.9805	none available	none available	COLlagen
F36A4.10	col-34	WBGene00000611	IV:4243540-4244603	2.886	1.6565	col-34 encodes a cuticle collagen protein and is a critical component of male tail cuticle organization affecting ray morphology.	col-34 encodes a cuticle collagen protein and is a critical component of male tail cuticle organization affecting ray morphology.	COLlagen
K09H9.3	col-49	WBGene00000626	I:3137188-3138446	54.2683	4.4435	col-49 encodes a cuticle collagen.	col-49 encodes a cuticle collagen.	COLlagen
F22D6.10	col-60	WBGene00000636	I:7105317-7106724	47.1014	3.7864	none available	none available	COLlagen
C15A11.6	col-62	WBGene00000638	I:7403337-7404349	21.0053	3.4194	none available	none available	COLlagen
ZK265.2	col-63	WBGene00000639	I:8243685-8244954	36.5875	3.7646	none available	none available	COLlagen
K08C9.4	col-65	WBGene00000641	I:11489219-11490550	41.966	3.3502	none available	none available	COLlagen
C15A11.5	col-7	WBGene00000596	I:7401671-7402746	56.1397	7.315	col-7 encodes a member of the collagen superfamily containing collagen triple helix repeats (20 copies); expressed during the L2-to-dauer molt and the L4-to-adult molt.	col-7 encodes a member of the collagen superfamily containing collagen triple helix repeats (20 copies); expressed during the L2-to-dauer molt and the L4-to-adult molt.	COLlagen
Y49F6B.10	col-71	WBGene00000647	II:3500068-3502444	16.9043	2.2845	none available	none available	COLlagen
F11G11.12	col-73	WBGene00000649	II:4872099-4873114	59.669	6.8997	none available	none available	COLlagen
M195.1	col-77	WBGene00000653	II:8358196-8359310	41.0284	4.2769	col-77 encodes a cuticular collagen; as loss of col-77 activity via RNAi screens results in no obvious defects, the precise role of col-77 in C. elegans development and/or behavior is not yet known.	col-77 encodes a cuticular collagen; as loss of col-77 activity via RNAi screens results in no obvious defects, the precise role of col-77 in C. elegans development and/or behavior is not yet known.	COLlagen
F38A3.1	col-81	WBGene00000657	II:11012318-11013703	8.11613	2.2745	none available	none available	COLlagen
W05G11.3	col-88	WBGene00000663	III:41059-41970	83.452	7.5164	none available	none available	COLlagen
W05B2.6	col-92	WBGene00000667	III:10982047-10983135	6.34165	2.4784	none available	none available	COLlagen
ZK1010.7	col-97	WBGene00000672	III:12984381-12993584	30.3307	3.6981	col-97 encodes a cuticular collagen; loss of col-97 activity via large-scale RNAi screens results in defects in body morphology and locomotion.	col-97 encodes a cuticular collagen; loss of col-97 activity via large-scale RNAi screens results in defects in body morphology and locomotion.	COLlagen
K09E4.6	cpg-7	WBGene00010723	II:14108030-14109121	10.5223	1.8969	cpg-7 encodes a small (116-residue), putatively secreted protein with 11 potential chondroitin attachment sites, 6 of them verified by mass spectrometry.	cpg-7 encodes a small (116-residue), putatively secreted protein with 11 potential chondroitin attachment sites, 6 of them verified by mass spectrometry.	Chondroitin ProteoGlycan
Y38C1AA.5	cutl-24	WBGene00021396	IV:165124-169980	2.38971	2.5059	none available	none available	CUTiclin-Like
F14F7.3	cyp-13A12	WBGene00008810	III:13024511-13027892	2.78346	2.2973	cyp-13A12 encodes one of ~80 C. elegans cytochrome P450s: membrane-associated, heme-containing NADPH-dependent monooxygenases that catalyze the oxidative metabolism of a variety of exogenous compounds and endogenous substrates.	cyp-13A12 encodes one of ~80 C. elegans cytochrome P450s: membrane-associated, heme-containing NADPH-dependent monooxygenases that catalyze the oxidative metabolism of a variety of exogenous compounds and endogenous substrates.	CYtochrome P450 family
R08F11.3	cyp-33C8	WBGene00019967	V:3800770-3803440	2.50542	3.0877	an ortholog of members of the human CYP2 (Cytochrome P4502) family including CYP2D6; cyp-33C8 is predicted to have heme binding activity, iron ion binding activity, and oxidoreductase activity, acting on paired donors, with incorporation or reduction of molecular oxygen, based on protein domain information.	none available	CYtochrome P450 family
F35E12.7	dct-17	WBGene00009431	V:13727754-13730757	2.53854	4.2374	dct-17 is involved in innate immune response and defense response to Gram-negative bacterium; and dct-17 is localized to the membrane raft.	none available	DAF-16/FOXO Controlled, germline Tumor affecting
C54D10.7	dct-3	WBGene00008301	V:12437476-12443740	3.22048	4.215	none available	none available	DAF-16/FOXO Controlled, germline Tumor affecting
K10D11.1	dod-17	WBGene00010745	IV:12976260-12978312	2.98607	2.2341	dod-17 is involved in innate immune response.	none available	Downstream Of DAF-16 (regulated by DAF-16)
ZK6.10	dod-19	WBGene00022644	V:411782-414761	2.05241	2.7849	dod-19 is involved in innate immune response; and dod-19 is localized to the membrane raft.	none available	Downstream Of DAF-16 (regulated by DAF-16)
C32H11.12	dod-24	WBGene00007875	IV:12940109-12941336	1.63846	7.0224	dod-24 is involved in innate immune response and defense response to Gram-negative bacterium.	none available	Downstream Of DAF-16 (regulated by DAF-16)
F30B5.1	dpy-13	WBGene00001074	IV:4235606-4236699	32.0887	4.696	dpy-13 encodes a member of the collagen superfamily containing 20 copies of the collagen triple helix repeat; transcipt levels oscillate, peaking once during each larval stage.	dpy-13 encodes a member of the collagen superfamily containing 20 copies of the collagen triple helix repeat; transcipt levels oscillate, peaking once during each larval stage.	DumPY: shorter than wild-type
Y41E3.2	dpy-4	WBGene00001066	IV:14981587-14996278	27.5744	3.7258	dpy-4 encodes a cuticle collagen; dpy-4 activity is required for normal body morphology, locomotion, and larval development.	dpy-4 encodes a cuticle collagen; dpy-4 activity is required for normal body morphology, locomotion, and larval development.	DumPY: shorter than wild-type
F27C1.8	dpy-5	WBGene00001067	I:5432160-5433059	46.6079	7.4777	dpy-5 encodes a Group I cuticle procollagen; dpy-5 activity is required for wild-type body length, cuticle structure (width of the annuli), postembryonic growth rates, and reproduction; dpy-5 is described as an intermediate collagen gene, as its mRNA, which is present in all larval stages, adults, and dauer larvae, increases in abudance two hours prior to the secretion of each new cuticle; a dpy-…	dpy-5 encodes a Group I cuticle procollagen; dpy-5 activity is required for wild-type body length, cuticle structure (width of the annuli), postembryonic growth rates, and reproduction; dpy-5 is described as an intermediate collagen gene, as its mRNA, which is present in all larval stages, adults, and dauer larvae, increases in abudance two hours prior to the secretion of each new cuticle; a dpy-…	DumPY: shorter than wild-type
F40F4.6	drd-2	WBGene00018237	X:3235757-3243614	1.60617	2.5134	an ortholog of human TENM3 (teneurin transmembrane protein 3), TENM4 (teneurin transmembrane protein 4), TENM2 (teneurin transmembrane protein 2) and NAGPA (N-acetylglucosamine-1-phosphodiester alpha-N-acetylglucosaminidase).	none available	not known
F01G10.3	ech-9	WBGene00001158	IV:10233291-10235300	3.9883	5.0757	ech-9 encodes an ortholog of human enoyl-CoA, hydratase/3-hydroxyacyl CoA dehydrogenase (HGNC:EHHADH); ech-9 is predicted to have 3-hydroxyacyl-CoA dehydrogenase activity and coenzyme binding activity, based on protein domain information.	none available	Enoyl-CoA Hydratase
K04H4.1	emb-9	WBGene00001263	III:9336789-9344349	1.58438	1.4782	emb-9 encodes the alpha-1 chain of Type IV basement membrane collagen most closely equivalent to human COL4A1 (OMIM:120130) on the basis of biological function; EMB-9 forms heterotrimeric Type IV collagen with LET-2, the alpha-2-like chain, and is required for the assembly and/or secretion of LET-2; EMB-9 is essential for embryonic morphogenesis, particularly epidermal elongation, and for larval …	LET-268, a lysyl hydroxylase, is required for processing and secretion of Type IV collagen. Mutations in let-268 result in embryos with normal myofilament assembly prior to contraction, but once embryonic contractions begin, body wall muscles separate from the hypodermis and myofilament organization is disrupted. Since let-268 mutations disrupt Type IV collagen secretion, these observations indic…	abnormal EMBroygenesis
B0218.1	faah-1	WBGene00015047	IV:8159338-8163776	1.68834	1.59097	a putative fatty acid amide hydrolase enzyme and is orthologous to human fatty acid amide hydrolase (FAAH); faah-1 is involved in regulating N-acylethanolamines (NAEs), which are lipid-derived signalling molecules, reduced levels of which, under dietary restriction, result in increased lifespan
Y65B4BR.6	grl-16	WBGene00001725	I:572179-575122	62.1621	7.08	grl-16 encodes, by alternative splicing, two hedgehog-like proteins with an N-terminal signal sequence, a central proline-rich low-complexity region, and a C-terminal Ground-like (Grl) domain; the Grl domain is predicted to form a cysteine-crosslinked protein involved in intercellular signalling, and it has subtle similarity to the N-terminal Hedge domain of HEDGEHOG proteins.	grl-16 encodes, by alternative splicing, two hedgehog-like proteins with an N-terminal signal sequence, a central proline-rich low-complexity region, and a C-terminal Ground-like (Grl) domain; the Grl domain is predicted to form a cysteine-crosslinked protein involved in intercellular signalling, and it has subtle similarity to the N-terminal Hedge domain of HEDGEHOG proteins.	GRound-Like (grd related)
ZC168.5	grl-21	WBGene00001730	IV:10737448-10738099	40.2166	8.2797	grl-21 encodes a hedgehog-like protein, with an N-terminal signal sequence, a central proline-rich low-complexity region, and a C-terminal Ground-like (Grl) domain; GRL-21 is expressed in arcade cells and hypodermis; the Grl domain is predicted to form a cysteine-crosslinked protein involved in intercellular signalling, and it has subtle similarity to the N-terminal Hedge domain of HEDGEHOG prote…	grl-21 encodes a hedgehog-like protein, with an N-terminal signal sequence, a central proline-rich low-complexity region, and a C-terminal Ground-like (Grl) domain; GRL-21 is expressed in arcade cells and hypodermis; the Grl domain is predicted to form a cysteine-crosslinked protein involved in intercellular signalling, and it has subtle similarity to the N-terminal Hedge domain of HEDGEHOG prote…	GRound-Like (grd related)
C01B10.5	hil-7	WBGene00001858	IV:6646017-6646920	9.23144	39.0944	hil-7 encodes an H1 linker histone.	hil-7 encodes an H1 linker histone.	HIstone H1 Like
Y41D4B.16	hpo-6	WBGene00021518	IV:1562181-1564061	2.03162	3.1054	Hypersensitive to POre- forming toxin	none available	not known
ZC8.1	hsd-2	WBGene00022498	X:5005237-5006993	2.56244	2.4995	The ZC8.1 gene encodes a homolog of the human gene 3BH1, which when mutated leads to giant cell hepatitis (OMIM:231100).	The ZC8.1 gene encodes a homolog of the human gene 3BH1, which when mutated leads to giant cell hepatitis (OMIM:231100).	HydroxySteroid Dehydrogenase homolog
F10C1.7	ifb-2	WBGene00002054	II:5750155-5754109	1.69519	1.473	ifb-2 encodes an intermediate filament protein; IFB-2 is expressed exclusively in the intestine and functions as a structural component of the intestinal terminal web; within the terminal web, IFB-2 localizes to a discrete substructure known as the endotube.	Based on sequence similarity, the C. elegans intermediate filament protein family is comprised of five distinct subfamilies, A, B, C, D, and E. IFB-2, along with IFB-1, defines the A subgroup. All eleven intermediate filament proteins exhibit a lamin-like length of the coil 1b domain, but only the A and B subgroups have a lamin homology segment in the tail domain.	Intermediate Filament, B
M6.1	ifc-2	WBGene00002056	X:642160-650092	1.43421	1.5396	ifc-2 encodes three isoforms of an intermediate filament protein dispensable for viability but required for normal movement, growth rate, body size, body shape, and cuticle strength; IFC-2 is present in the cytoplasm of intestinal cells, and at the desmosomes of intestinal and pharyngeal cells.	ifc-2 encodes three isoforms of an intermediate filament protein dispensable for viability but required for normal movement, growth rate, body size, body shape, and cuticle strength; IFC-2 is present in the cytoplasm of intestinal cells, and at the desmosomes of intestinal and pharyngeal cells.	Intermediate Filament, C
F42C5.10	ifo-1	WBGene00018350	IV:7320721-7326647	1.55595	1.511	Intermediate Filament Organize	none available	Intermediate Filament Organize
C43C3.1	ifp-1	WBGene00002067	X:9675777-9680103	3.07816	1.8469	ifp-1 encodes a nonessential intermediate filament protein; IFP-1 is predicted to function as a structural component of the cytoskeleton; IFP-1 has no obvious function in RNAi assays.	Based on sequence similarity, the C. elegans intermediate filament protein family is comprised of five distinct subfamilies, A, B, C, D, and E. IFP-1 is the sole member of the E subgroup. All eleven intermediate filament proteins exhibit a lamin-like length of the coil 1b domain, but only the A and B subgroups have a lamin homology segment in the tail domain.	Intermediate Filament Protein, class E
C07G3.2	irg-1	WBGene00015574	V:3523584-3524573	3.36584	3.2239	irg-1 encodes a protein containing a conserved DUF1768 domain, a domain of unknown function found as a stand-alone domain in bacterial and bacteriophage proteins as well as fused to proteins involved in riboflavin biosynthesis in bacteria and plants; irg-1 expression is induced in response to infection with pathogenic Pseudomonas aeruginosa, in a manner independent of the p38 MAPK pathway, but de…	irg-1 encodes a protein containing a conserved DUF1768 domain, a domain of unknown function found as a stand-alone domain in bacterial and bacteriophage proteins as well as fused to proteins involved in riboflavin biosynthesis in bacteria and plants; irg-1 expression is induced in response to infection with pathogenic Pseudomonas aeruginosa, in a manner independent of the p38 MAPK pathway, but de…	Infection Response Gene
T16H12.6	kel-10	WBGene00002186	III:10098382-10101477	7.59007	2.1779	kel-10 encodes an ortholog of human kelch-like family member 10 (HGNC:KLHL10).	none available	KELch-repeat containing protein
F53A9.2	kreg-1	WBGene00018725	X:8709704-8710021	4.66675	4.0885	encodes a novel protein containing polyhistidine stretches; F53A9.2 activity is required for the stress response to copper ion, and in that pathway, is a downstream target of the FOS-1 transcription factor that binds directly to the F53A9.2 promoter	none available	not known
W01A11.4	lec-10	WBGene00002273	V:6488219-6489028	1.71377	2.2296	lec-10 encodes a galectin, a soluble galactose-binding lectin; recombinant lec-10 can bind to sugar in an in vitro assay.	lec-10 encodes a galectin, a soluble galactose-binding lectin; recombinant lec-10 can bind to sugar in an in vitro assay.	gaLECtin
F01G12.5	let-2	WBGene00002280	X:16380517-16389409	1.59387	1.4742	let-2 encodes an alpha-2 type IV collagen, probably most closely equivalent to the human gene COL4A2 (OMIM:120090) on the basis of biological function; LET-2 is required for embryonic development and is a component of the basement membrane between muscle and hypodermis; LET-2 interacts with UNC-105, a mechanosensory ion channel of the degenerin ion channel superfamily that is expressed in muscle …	Nematodes (C. elegans, C. briggsae, Ascaris), Drosophila, and sea urchins all have two type IV collagen chains, one alpha1-like (dimeric in the trimer) and another alpha2-like (monomeric in the trimer). These can be distinguished by a small number of conserved a1-a2 differences in their NC1 domains. The bulk of the collagen is Gly-X-Y repeats with a high frequency of proline in the X and Y positi…	LEThal
Y22F5A.5	lys-2	WBGene00003091	V:10280283-10281441	1.86862	4.1637	lys-2 is one of ten C. elegans lysozyme genes; as such, lys-2 can be predicted to have a role in lysozymal function including immune function.	lys-2 is one of ten C. elegans lysozyme genes; as such, lys-2 can be predicted to have a role in lysozymal function including immune function.	LYSozyme
Y22F5A.6	lys-3	WBGene00003092	V:10282174-10283415	6.04183	3.6261	lys-3 encodes one of a family of ten C. elegans lysozyme genes that are homologous to lysozymes in the amoeboid protozoon Entamoeba histolytica.	lys-3 encodes one of a family of ten C. elegans lysozyme genes that are homologous to lysozymes in the amoeboid protozoon Entamoeba histolytica.	LYSozyme
K08E5.3	mua-3	WBGene00003482	III:10160590-10183423	1.68246	1.5606	mua-3 encodes an ortholog of human fibrillin 1 (HGNC:FBN1); mua-3 is predicted to have calcium ion binding activity, based on protein domain information; and mua-3 is localized to the intermediate filament and the hemidesmosome.	none available	MUscle Attachment abnormal
T25B6.2	nep-22	WBGene00020788	X:9034491-9038468	1.7625	1.5061	nep-22 encodes two isoforms of a neprilysin; neprilysins are thermolysin-like zinc metallopeptidases, found on the outer surface of animal cells, that negatively regulate small signalling peptides (e.g., enkephalin, tachykinin, insulin, and natriuretic peptides) by cleaving them; NEP-22 is orthologous to Ac-mep-1, a gut luminal neprilysin which is specifically expressed in the adult life stage of…	nep-22 encodes two isoforms of a neprilysin; neprilysins are thermolysin-like zinc metallopeptidases, found on the outer surface of animal cells, that negatively regulate small signalling peptides (e.g., enkephalin, tachykinin, insulin, and natriuretic peptides) by cleaving them; NEP-22 is orthologous to Ac-mep-1, a gut luminal neprilysin which is specifically expressed in the adult life stage of…	NEPrilysin metallopeptidase family
F45E4.8	nlp-20	WBGene00003758	IV:7642037-7643080	1.78301	1.557	nlp-20 encodes a predicted neuropeptide of the FAFA family; expressed in pharyngeal neurons.	nlp-20 encodes a predicted neuropeptide of the FAFA family; expressed in pharyngeal neurons.	Neuropeptide-Like Protein
Y43F8C.1	nlp-25	WBGene00003763	V:19607474-19608310	53.4117	4.9977	nlp-25 encodes an ortholog of human keratin 9 (HGNC:KRT9).	none available	Neuropeptide-Like Protein
B0213.4	nlp-29	WBGene00003767	V:3984397-3984834	3.41026	3.0394	nlp-29 encodes an antimicrobial, neuropeptide-like protein; nlp-29 appears to play a role in innate immunity, as its expression in the epidermis is strongly induced following fungal infection; nlp-29 expression is also induced following physical injury and osmotic stress; nlp-29 expression following fungal infection or physical wounding is regulated by a TIR-1, (Toll-interleukin 1 receptor (TIR) …	nlp-29 encodes an antimicrobial, neuropeptide-like protein; nlp-29 appears to play a role in innate immunity, as its expression in the epidermis is strongly induced following fungal infection; nlp-29 expression is also induced following physical injury and osmotic stress; nlp-29 expression following fungal infection or physical wounding is regulated by a TIR-1, (Toll-interleukin 1 receptor (TIR) …	Neuropeptide-Like Protein
B0213.5	nlp-30	WBGene00003768	V:3981964-3982731	3.50656	3.0052	nlp-30 encodes five predicted neuropeptide-like proteins; in C. elegans, nlp-30 is part of the YGGWamide neuropeptide family that also contains nlp-24, nlp-25, and nlp-27-32; nlp-30 is expressed in the hypodermis, suggesting that the peptides it encodes may have a non-neuronal function; as loss of nlp-30 activity via large-scale RNAi screens does not result in any obvious abnormalities, the preci…	nlp-30 encodes five predicted neuropeptide-like proteins; in C. elegans, nlp-30 is part of the YGGWamide neuropeptide family that also contains nlp-24, nlp-25, and nlp-27-32; nlp-30 is expressed in the hypodermis, suggesting that the peptides it encodes may have a non-neuronal function; as loss of nlp-30 activity via large-scale RNAi screens does not result in any obvious abnormalities, the preci…	Neuropeptide-Like Protein
B0213.6	nlp-31	WBGene00003769	V:3980039-3980607	2.31198	2.1677	nlp-31 encodes five predicted neuropeptide-like proteins; in C. elegans, nlp-31 is part of the YGGWamide neuropeptide family that also contains nlp-24, nlp-25, and nlp-27-32; nlp-31 is expressed in the hypodermis, and its expression is also detected in precomma-stage embryos; nlp-31 expression is upregulated in response to fungal infection and, when synthesized in vitro, demonstrates antifungal a…	nlp-31 encodes five predicted neuropeptide-like proteins; in C. elegans, nlp-31 is part of the YGGWamide neuropeptide family that also contains nlp-24, nlp-25, and nlp-27-32; nlp-31 is expressed in the hypodermis, and its expression is also detected in precomma-stage embryos; nlp-31 expression is upregulated in response to fungal infection and, when synthesized in vitro, demonstrates antifungal a…	Neuropeptide-Like Protein
F52B10.1	nmy-1	WBGene00003776	X:2909547-2918028	1.78551	1.4708	nmy-1 encodes a class II non-muscle myosin heavy chain related to Drosophila zipper, which plays a role in several aspects of embryonic morphogenesis; in C. elegans, NMY-1 is required for embryonic elongation and establishment of normal body morphology; however, nmy-1 functions redundantly with another non-muscle myosin heavy chain gene, nmy-2, during elongation and establishment of normal body m…	nmy-1 encodes a class II non-muscle myosin heavy chain related to Drosophila zipper, which plays a role in several aspects of embryonic morphogenesis; in C. elegans, NMY-1 is required for embryonic elongation and establishment of normal body morphology; however, nmy-1 functions redundantly with another non-muscle myosin heavy chain gene, nmy-2, during elongation and establishment of normal body m…	Non-muscle MYosin
F35C5.10	nspb-11	WBGene00009398	II:12907314-12907609	#DIV/0!	#DIV/0!	none available	none available	Nematode Specific Peptide family, group B
F09F7.8	nspb-12	WBGene00017305	III:5568165-5568734	#DIV/0!	#DIV/0!	none available	none available	Nematode Specific Peptide family, group B
H04M03.2	nspb-6	WBGene00019152	IV:5895479-5895839	#DIV/0!	#DIV/0!	none available	none available	Nematode Specific Peptide family, group B
F09B9.1	oac-14	WBGene00008602	X:10139310-10141946	3.43893	4.7952	oac-14 is predicted to have transferase activity, transferring acyl groups other than amino-acyl groups, based on protein domain information.	none available	O-ACyltransferase homolog
T05D4.4	osm-7	WBGene00003887	III:13576067-13580481	2.866	1.815	osm-7 encodes a protein required for normal osmosensation, osmotic resistance, and defecation rhythm, and for fully normal growth rate; OSM-7 has no clear orthologs outside of nematodes, but is paralogous to DOS-1, OSM-11, and K02F3.7; OSM-7 is expressed in the hypodermis, has a predicted signal sequence with 12 conserved cysteine residues, and may be secreted; osm-7 mutants have abnormally high …	Roughly 5% of osm-7 mutant worms can survive freezing without added glycerol, presumably because of their elevated basal levels of internal glycerol; in contrast, normal worms never survive such treatment. osm-7 mutants require normal DPY-2, DPY-7, and DPY-10 for full resistance to osmotic stress.	OSMotic avoidance abnormal
K09C8.1	pbo-4	WBGene00003943	X:10954059-10958155	1.6839	2.1783	pbo-4 encodes a Na+/H+ ion exchanger (NHE) most closely related to mammalian NHE1 that promotes extracellular acidification (and intracellular alkalinization) by catalyzing the electroneutral exchange of one extracellular Na+ ion for one intracellular H+ ion; in C. elegans, PBO-4 functions cell autonomously in the intestine to regulate normal posterior body wall muscle contractions (pBoc) during …	pbo-4 encodes a Na+/H+ ion exchanger (NHE) most closely related to mammalian NHE1 that promotes extracellular acidification (and intracellular alkalinization) by catalyzing the electroneutral exchange of one extracellular Na+ ion for one intracellular H+ ion; in C. elegans, PBO-4 functions cell autonomously in the intestine to regulate normal posterior body wall muscle contractions (pBoc) during …	PBOc defective (defecation)
Y116F11B.3	pcp-4	WBGene00003959	V:19818141-19825490	1.97963	2.9894	pcp-4 encodes an ortholog of human protease, serine, 16 (thymus) (HGNC:PRSS16); pcp-4 is predicted to have serine-type peptidase activity, based on protein domain information; and pcp-4 is localized to the membrane raft.	none available	Prolyl Carboxy Peptidase like
F40F8.7	pqm-1	WBGene00004096	II:11142675-11152489	1.59011	1.6339	pqm-1 encodes a C2H2-type zinc finger and leucine zipper-containing protein that is upregulated in response to oxidative stress induced by paraquat treatment; PQM-1 may function as a stress-responsive transcription factor.	pqm-1 encodes a C2H2-type zinc finger and leucine zipper-containing protein that is upregulated in response to oxidative stress induced by paraquat treatment; PQM-1 may function as a stress-responsive transcription factor.	ParaQuat (Methylviologen) responsive
W02A2.3	pqn-74	WBGene00004156	IV:13329502-13331355	4.38395	3.1857	pqn-74 encodes a protein with two chitin-binding peritrophin-A domains, separated by a glutamine/asparagine (Q/N)-rich ('prion') domain; like CEJ-1 and CPG-2, PQN-74 might participate in eggshell synthesis and early embryonic development, and PQN-74's peritrophin-A domains might enable mechanical cross-linking of chitin.	The protein product of this gene is predicted to contain a glutamine/asparagine (Q/N)-rich ('prion') domain, by the algorithm of Michelitsch and Weissman (as of the WS77 release of WormBase, i.e., in wormpep77). Proteins bearing such domains can sometimes stably exist in at least two distinct physical states, each associated with a different phenotype; propagation of one of these traits is achiev…	Prion-like-(Q/N-rich)-domain-bearing protein
F38A3.2	ram-2	WBGene00004300	II:11015511-11016766	8.54732	2.8837	ram-2 encodes a cuticle collagen that interacts with unc-6 to affect ray cell migration, and interacts with unc-5 and unc-6 to affect embryonic viability; also affects ray morphology in males such that the structural cells and the hypodermis of the rays are swollen in mutants.	ram-2 encodes a cuticle collagen that interacts with unc-6 to affect ray cell migration, and interacts with unc-5 and unc-6 to affect embryonic viability; also affects ray morphology in males such that the structural cells and the hypodermis of the rays are swollen in mutants.	abnormal RAy Morphology
Y57A10A.11	rol-1	WBGene00004394	II:12172488-12175985	63.1536	6.8734	rol-1 encodes a nematode cuticular collagen required for normal body morphology at the adult stage of development; rol-1 expression is under the control of the heterochronic pathway, as heterochronic mutants that synthesize adult cuticle early produce animals that roll as larvae, while heterochronic mutants that fail to execute normal adult development never display the roller phenotype.	rol-1 encodes a nematode cuticular collagen required for normal body morphology at the adult stage of development; rol-1 expression is under the control of the heterochronic pathway, as heterochronic mutants that synthesize adult cuticle early produce animals that roll as larvae, while heterochronic mutants that fail to execute normal adult development never display the roller phenotype.	ROLler: helically twisted, animals roll when moving
T27A3.4	spch-3	WBGene00020840	I:6098978-6099728	6.02849	1.8234	encodes one of three C. elegans small, highly basic proteins that have similarity to mouse testis-specific histone H1, the human nucleotide binding and splicing-associated protein SON, and the mollusk protamine-like SNBPs (sperm nuclear basic proteins); SPCH-3 associates specifically with spermatogenic meiotic and mature sperm chromatin	none available	not known
B0491.2	sqt-1	WBGene00005016	II:11336611-11337753	44.4652	3.966	sqt-1 encodes a cuticle collagen; during larval and adult development, sqt-1 activity is required, likely redundantly, for normal cuticle, and hence organismal, morphology; sqt-1 mRNA abundance oscillates during larval development, peaking at one point during each larval stage and peaking again in adults; sqt-1 transcripts are also detected in animals at the L1-L2d molt; in the temporally distinc…	sqt-1 encodes a cuticle collagen; during larval and adult development, sqt-1 activity is required, likely redundantly, for normal cuticle, and hence organismal, morphology; sqt-1 mRNA abundance oscillates during larval development, peaking at one point during each larval stage and peaking again in adults; sqt-1 transcripts are also detected in animals at the L1-L2d molt; in the temporally distinc…	SQuaT
C38C6.6	tag-297	WBGene00007999	II:14627531-14630022	33.7252	3.6615	none available	none available	Temporarily Assigned Gene name
C02F5.8	tsp-1	WBGene00006627	III:8237933-8239343	4.48523	5.6819	tsp-1 is involved in innate immune response.	none available	TetraSPanin family
C02F5.11	tsp-2	WBGene00006628	III:8236903-8237793	3.37748	6.9886	none available	none available	TetraSPanin family
Y51A2D.11	ttr-26	WBGene00013079	V:18558723-18560271	2.08138	2.2658	none available	none available	TransThyretin-Related family domain
ZC443.5	ugt-18	WBGene00013900	V:12820243-12822737	4.33418	3.857	ugt-18 encodes an ortholog of human UDP glucuronosyltransferase 1 family, polypeptide A6 (HGNC:UGT1A6); ugt-18 is predicted to have transferase activity, transferring hexosyl groups, based on protein domain information.	none available	UDP-GlucuronosylTransferase
K08B4.3	ugt-19	WBGene00019515	IV:6076753-6079928	2.03098	1.6034	ugt-19 encodes an ortholog of human UDP glucuronosyltransferase 1 family, polypeptide A5 (HGNC:UGT1A5); ugt-19 is predicted to have transferase activity, transferring hexosyl groups, based on protein domain information.	none available	UDP-GlucuronosylTransferase
ZK617.1	unc-22	WBGene00006759	IV:11972676-12010976	1.54868	2.0975	unc-22 encodes twitchin, a giant intracellular protein with multiple fibronectin- and immunoglobulin-like domains and a single protein kinase domain that is homologous to titin (OMIM:188840); UNC-22 is required in muscle for regulation of the actomyosin contraction-relaxation cycle and for maintenance of normal muscle morphology; UNC-22 associates with myosin and is localized to A-bands; in vitro…	unc-22 encodes twitchin, a giant intracellular protein with multiple fibronectin- and immunoglobulin-like domains and a single protein kinase domain that is homologous to titin (OMIM:188840); UNC-22 is required in muscle for regulation of the actomyosin contraction-relaxation cycle and for maintenance of normal muscle morphology; UNC-22 associates with myosin and is localized to A-bands; in vitro…	UNCoordinated
F11C3.3	unc-54	WBGene00006789	I:14846464-14863527	2.10014	1.7123	unc-54 encodes a muscle myosin class II heavy chain (MHC B); UNC-54 is the major myosin heavy chain expressed in C. elegans and is required for locomotion and egg-laying; in vivo and in vitro, UNC-54 interacts with ITR-1, an IP3 receptor, and this interaction may provide a link between calcium signaling and the muscle cytoskeleton; UNC-54 is a thick filament component that is expressed in multipl…	UNC-54 expression is normal in animals lacking expression of the MyoD homolog hlh-1, suggesting that HLH-1 is not the sole regulator of muscle formation in C. elegans. ITR-1 binds MYO-1 both in yeast two-hybrid and in co-immunoprecipitation assays; ITR-1 also binds MYO-2 and NMY-2 in yeast two-hybrid assays. Paramyosin (UNC-15) accumulation is decreased in the absence of myosin B (UNC-54), and my…	UNCoordinated
K10G9.1	vglu-2	WBGene00010755	III:10295027-10298571	1.867	1.5671	none available	none available	Vesicular GLUtamate transporter
VW02B12L.1	vha-6	WBGene00006915	II:11435128-11438371	1.40345	1.5551	vha-6 encodes an ortholog of subunit a of the membrane-bound (V0) domain of vacuolar proton-translocating ATPase (V-ATPase); VHA-6 is orthologous to human ATP6N1A (OMIM:192130), ATP6V0A2, ATP6V0A4 (OMIM:605239, mutated in distal renal tubular acidosis), and TCIRG1 (OMIM:604592, mutated in osteopetrosis); VHA-6 is expressed in germline (P2 through Z3 cells until the comma stage), on the apical sur…	vha-6 encodes an ortholog of subunit a of the membrane-bound (V0) domain of vacuolar proton-translocating ATPase (V-ATPase); VHA-6 is orthologous to human ATP6N1A (OMIM:192130), ATP6V0A2, ATP6V0A4 (OMIM:605239, mutated in distal renal tubular acidosis), and TCIRG1 (OMIM:604592, mutated in osteopetrosis); VHA-6 is expressed in germline (P2 through Z3 cells until the comma stage), on the apical sur…	Vacuolar H ATPase
F08B1.1	vhp-1	WBGene00006923	II:5322979-5340220	1.625	1.5957	vhp-1 encodes a MAP kinase phosphatase (MKP); VHP-1 activity is required for regulation of the KGB-1/JNK-like MAPK-mediated stress response pathway.	vhp-1 encodes a MAP kinase phosphatase (MKP); VHP-1 activity is required for regulation of the KGB-1/JNK-like MAPK-mediated stress response pathway.	VH1 dual-specificity phosphatase family
T27F2.4	zip-10	WBGene00012101	V:11650062-11650753	3.05938	3.3308	none available	none available	not known
B0205.14		WBGene00044646	I:10726906-10727318	6.19255	3.4333	B0205.14 is a predicted gene that can encode a small, novel protein conserved in C. remanei and C. briggsae.	B0205.14 is a predicted gene that can encode a small, novel protein conserved in C. remanei and C. briggsae.	not known
C07E3.3		WBGene00007414	II:10353661-10357440	2.15472	3.102	none available	none available	not known
C12D12.1		WBGene00015713	X:3499240-3505227	1.46763	1.9359	none available	none available	not known
C14F11.4		WBGene00015780	X:6231068-6233007	2.36297	1.6874	none available	none available	not known
C16B8.3		WBGene00015823	X:3968015-3968617	1.91766	1.733	none available	none available	not known
C16E9.1		WBGene00015865	X:6940431-6943566	5.79332	1.939	none available	none available	not known
C17H12.8		WBGene00015933	IV:6818589-6820627	2.20049	3.7559	none available	none available	not known
C18B2.5		WBGene00015956	X:3606727-3611082	1.418	1.6182	none available	none available	not known
C29F3.7		WBGene00007807	V:15354809-15357549	2.01675	1.5541	C29F3.7 encodes a CUB-like domain-containing protein; C29F3.7 is involved in the transcriptional, innate immune response towards several different bacterial pathogens.	C29F3.7 encodes a CUB-like domain-containing protein; C29F3.7 is involved in the transcriptional, innate immune response towards several different bacterial pathogens.	not known
C30F2.3		WBGene00007817	X:16076726-16085645	4.9531	2.5671	none available	none available	not known
C34F11.5		WBGene00016416	II:5195885-5199213	6.72826	2.5152	none available	none available	not known
C40H1.8		WBGene00008043	III:9314620-9317269	2.5847	2.757	none available	none available	not known
C42D4.3		WBGene00016596	IV:7179221-7180396	50.5871	9.5189	none available	none available	not known
C45B2.2		WBGene00016659	X:6084698-6085148	3.76766	5.4961	none available	none available	not known
C49C8.5		WBGene00016769	IV:8648647-8653659	2.03896	2.0627	none available	none available	not known
C49G7.7		WBGene00016785	V:4034543-4038039	4.43109	5.7114	none available	none available	not known
C50F7.5		WBGene00016845	IV:7726701-7727934	3.92062	2.9752	none available	none available	not known
C55C3.3		WBGene00016953	IV:5685277-5688245	2.31019	3.074	none available	none available	not known
E01G4.6		WBGene00008448	II:13482313-13485680	28.0672	3.8949	none available	none available	not known
F08G2.5		WBGene00008577	II:13833004-13833541	7.17011	7.9032	none available	none available	not known
F15B9.6		WBGene00008850	V:13014124-13016622	2.79015	13.4704	none available	none available	not known
F28B4.3		WBGene00017892	X:3227478-3235398	1.49645	1.7982	none available	none available	not known
F33H12.7		WBGene00045457	II:2586085-2586912	3.12475	3.0266	none available	none available	not known
F35B3.4		WBGene00018031	X:17019539-17020722	76.7637	8.6223	none available	none available	not known
F44G3.10		WBGene00009710	V:16138819-16139601	4.04227	20.7187	F44G3.10 encodes a claudin homolog that may be required for normal cohesion of apical junctions in epithelia; F44G3.10 is worm-specific, with obvious homologs only in C. elegans; F44G3.10 has no obvious function in mass RNAi assays; claudins are integral membrane proteins with four transmembrane sequences that are found in mammalian tight junctions (TJs), induce TJs when transgenically expressed …	F44G3.10 encodes a claudin homolog that may be required for normal cohesion of apical junctions in epithelia; F44G3.10 is worm-specific, with obvious homologs only in C. elegans; F44G3.10 has no obvious function in mass RNAi assays; claudins are integral membrane proteins with four transmembrane sequences that are found in mammalian tight junctions (TJs), induce TJs when transgenically expressed …	not known
F44G3.2		WBGene00009706	V:16103867-16105921	26.657	16.2302	none available	none available	not known
F53A9.6		WBGene00018729	X:8713414-8713752	2.59971	3.1419	none available	none available	not known
F53B2.8		WBGene00009957	IV:12526229-12527309	2.87951	2.7226	none available	none available	not known
F54D1.6		WBGene00010047	IV:11287780-11294883	1.65669	1.4957	none available	none available	not known
F55G11.2		WBGene00010123	IV:12967416-12969257	5.1677	3.0413	F55G11.2 encodes a protein containing a CUB (complement C1r/C1s, Uegf, Bmp1)-like domain; F55G11.2 expression is upregulated in response to infection with the human bacterial pathogen Pseudomonas aeruginosa; F55G11.2 expression is regulated by the ELT-2 GATA transcription factor.	F55G11.2 encodes a protein containing a CUB (complement C1r/C1s, Uegf, Bmp1)-like domain; F55G11.2 expression is upregulated in response to infection with the human bacterial pathogen Pseudomonas aeruginosa; F55G11.2 expression is regulated by the ELT-2 GATA transcription factor.	not known
F56C9.7		WBGene00018951	III:7313069-7314906	1.37362	1.4595	F56C9.7 encodes a protein containing a DUF1261 (Domain of unknown function 1261) domain that is conserved amongst nematodes; loss of F56C9.7 activity results in decreased intestinal dipeptide transport and slightly increased fat storage; loss of F56C9.7 activity in a bar-1 mutant background also results in developmental variation; large-scale expression studies indicate that F56C9.7 is expressed …	F56C9.7 encodes a protein containing a DUF1261 (Domain of unknown function 1261) domain that is conserved amongst nematodes; loss of F56C9.7 activity results in decreased intestinal dipeptide transport and slightly increased fat storage; loss of F56C9.7 activity in a bar-1 mutant background also results in developmental variation; large-scale expression studies indicate that F56C9.7 is expressed …	not known
K02D7.1		WBGene00019298	IV:292428-294676	1.99174	1.6492	K02D7.1 is orthologous to the human gene PURINE NUCLEOSIDE PHOSPHORYLASE (NP; OMIM:164050), which when mutated leads to disease.
K02E11.10		WBGene00044109	V:14239920-14241130	30.7585	4.9134	none available	none available	not known
K06A5.2		WBGene00019430	I:6468130-6469386	5.02185	1.7371	none available	none available	not known
K06G5.1		WBGene00010605	X:14214860-14219011	1.67804	2.0183	none available	none available	not known
K10C2.1		WBGene00019617	X:6420992-6430567	1.51376	1.7688	none available	none available	not known
K10D11.5		WBGene00010749	IV:12989674-12991772	1.7178	1.865	none available	none available	not known
K11H12.4		WBGene00019660	IV:674093-675883	1.88765	5.1646	none available	none available	not known
R11F4.3		WBGene00020009	II:4070002-4072914	2.76518	2.1141	none available	none available	not known
T01D3.6		WBGene00011330	V:13716829-13720383	1.72986	2.9034	none available	none available	not known
T02B11.4		WBGene00020156	V:869505-871133	8.22564	2.57	none available	none available	not known
T05A10.4		WBGene00011461	X:10790776-10791945	10.9309	2.371	This gene is dead. Merged into -> vap-2	none available	not known
T06E4.12		WBGene00044011	V:9628286-9629083	#DIV/0!	#DIV/0!	none available	none available	not known
T08B6.4		WBGene00020353	IV:4905670-4908473	6.47981	1.7996	none available	none available	not known
T08B6.9		WBGene00020356	IV:4890850-4894031	11.3146	2.7945	none available	none available	not known
T12D8.5		WBGene00011733	III:13625898-13626411	2.36617	1.7601	none available	none available	not known
T19D2.1		WBGene00020567	X:3932836-3937861	3.94531	1.7747	none available	none available	not known
T20D3.2		WBGene00011856	IV:9329020-9330834	1.41344	1.4831	none available	none available	not known
T20D4.10		WBGene00020616	V:3400252-3400959	5.17484	3.1098	none available	none available	not known
T20D4.11		WBGene00020617	V:3398690-3399387	2.4099	2.3861	none available	none available	not known
T20D4.3		WBGene00020609	V:3418260-3422731	4.54115	2.5957	none available	none available	not known
T21H3.1		WBGene00020662	V:1176725-1178836	1.60278	1.5607	none available	none available	not known
T24B8.4		WBGene00011978	II:9063607-9070761	2.02719	1.5253	none available	none available	not known
T25B2.2		WBGene00020786	X:6169264-6173708	1.96792	1.5592	none available	none available	not known
W01F3.2		WBGene00012185	V:20655756-20657418	1.90305	1.6449	none available	none available	not known
W02A2.9		WBGene00044280	IV:13347653-13348542	4.98125	4.0223	none available	none available	not known
W03D8.8		WBGene00020989	I:2791689-2794896	2.08779	1.6517	an ortholog of human ACOT2 (acyl-CoA thioesterase 2), BAAT (bile acid CoA:amino acid N-acyltransferase), ACOT4 (acyl-CoA thioesterase 4) and ACOT1 (acyl-CoA thioesterase 1); W03D8.8 is involved in axonal fasciculation and dendrite development; W03D8.8 is predicted to have thiolester hydrolase activity, based on protein domain information.	none available	not known
W05B2.7		WBGene00012273	III:10988014-10991794	2.87923	2.4964	none available	none available	not known
Y113G7C.1		WBGene00013771	V:20313225-20319400	7.5717	1.8972	none available	none available	not known
Y39B6A.1		WBGene00012664	V:19200989-19203574	2.58374	1.7319	none available	none available	not known
Y45F10D.6		WBGene00012886	IV:13796221-13797862	4.78285	2.0549	none available	none available	not known
Y47D7A.13		WBGene00021625	V:4434868-4435913	50.5109	4.5361	none available	none available	not known
Y47D7A.15		WBGene00021627	V:4431748-4432089	64.3992	6.3168	none available	none available	not known
Y57G11A.2		WBGene00013290	IV:14517003-14519501	7.97363	1.7749	none available	none available	not known
Y59E9AL.2		WBGene00043743	IV:5226879-5228219	7.47403	2.4847	none available	none available	not known
Y97E10C.1		WBGene00022410	V:7728793-7730269	2.4686	1.5682	none available	none available	not known
ZK180.5		WBGene00022679	IV:4515045-4517162	26.4242	2.9614	none available	none available	not known
ZK180.6		WBGene00022680	IV:4520173-4524930	20.1292	3.5316	none available	none available	not known
ZK6.11		WBGene00022645	V:415713-417707	1.76015	1.8825	is involved in innate immune response; ZK6.11 is localized to the membrane raft.	none available	not known

## Sheet: Down N2G and hyl-2
Table S6 Common downregulated transcripts in anoxia sensitive animals (N2 glucose and hyl-2(tm2031))
Gene ID	Gene name	Wormbase ID	Locus	Fold Decrease N2 Glucose	Fold Decrease hyl-2(tm2031)	concise_description	provisional_description	gene_class_description
Genes that are down regulated in N2 glucose and hyl-2(tm2031) animals relative to N2
ZC513.8	col-43	WBGene00000620	V:8049723-8050873	2.42114	2.30511	col-43 encodes a collagen that is individually dispensable for viability and gross morphology in mass RNAi screens.	col-43 encodes a collagen that is individually dispensable for viability and gross morphology in mass RNAi screens.
F11A5.10	glc-1	WBGene00001591	V:16219582-16221890	1.69749	1.70264	glc-1 encodes the alpha subunit of a glutamate-gated chloride channel and forms a functional channel in Xenopus oocytes; mutations genetically interact with avr-14 and avr-15 mutations such that triple mutants exhibit high level resistance to ivermectin.	glc-1 encodes the alpha subunit of a glutamate-gated chloride channel and forms a functional channel in Xenopus oocytes; mutations genetically interact with avr-14 and avr-15 mutations such that triple mutants exhibit high level resistance to ivermectin.	Glutamate-gated ChLoride channel
ZK1251.11	ins-8	WBGene00002091	IV:9680363-9680726	#DIV/0!	#DIV/0!	ins-8 encodes an insulin-like peptide.	ins-8 encodes an insulin-like peptide.	INSulin related
C36A4.1	cyp-25A1	WBGene00007963	III:3832577-3834500	2.70142	3.27745	cyp-25A1 encodes one of ~80 C. elegans cytochrome P450s: membrane-associated, heme-containing NADPH-dependent monooxygenases that catalyze the oxidative metabolism of a variety of exogenous compounds and endogenous substrates.	cyp-25A1 encodes one of ~80 C. elegans cytochrome P450s: membrane-associated, heme-containing NADPH-dependent monooxygenases that catalyze the oxidative metabolism of a variety of exogenous compounds and endogenous substrates.	CYtochrome P450 family
C04F5.7	ugt-63	WBGene00015449	V:5108164-5110774	2.13478	2.82821	predicted to have transferase activity, transferring hexosyl groups, based on protein domain information.	none available	UDP-GlucuronosylTransferase
C07G1.7		WBGene00015573	IV:8210934-8211809	9.63657	14.7564	none available	none available	not known
F44E7.5		WBGene00018427	V:5778800-5780905	1.42767	1.41511	none available	none available	not known
