# Supplementary material for: Glucose or Altered Ceramide Biosynthesis Mediate Oxygen Deprivation Sensitivity Through Novel Pathways Revealed by Transcriptome Analysis in Caenorhabditis elegans
Source: G3 (Bethesda). 2016 Aug 5;6(10):3149–60. doi: 10.1534/g3.116.031583 (PMC5068937; doi:10.1534/g3.116.031583)
Supplement: Supplemental Material [file supp_g3.116.031583_TableS7.xlsx]

## Sheet: BabelomicsAnalysis
Table S7 Babelomics analysis of the 199 common transcripts
Term (Biological Processes)	GO ID	Term Size	Term Size in Genome	Annotations lists	Odds ratio (log e)	Pvalue	Adj. Pvalue
Innate immune responses	0045087	233	235	0.0909	3.28	3.4e-19	3.8e-16
Defense response to bacterium	0042742	104	105	0.0354	3.08	8.1e-08	3e-05
Collagen and cuticulin-based cuticle development	0040002	214	217	0.0303	2.15	0.0001	0.022
Immune system process	0002376	248	250	0.0909	3.22	1e-18	5.8e-16
Defense response to gram-negative	0050829	77	78	0.0253	3.03	7.3e-06	0.0018
Defense response	0006952	406	413	0.1162	2.98	3.6e-21	8.1e-18
Immune response	0006955	239	241	0.0909	3.26	5.3e-19	4e-16
Response to bacterium	0009617	104	105	0.0354	3.08	8.1e-08	3e-05
Response to biotic stimulus	0009607	126	127	0.0354	2.87	3e-07	8.4e-05
Response to other organisms	0051707	126	127	0.0354	2.87	3e-07	8.4e-05
Modification of morphology or physiology of other organism	0035821	6	6	0.0101	4.99	0.00017	0.033
Cuticle development	0042335	216	219	0.0303	2.14	0.00011	0.022
Term (Cellular Component)	GO ID	Term Size	Term Size in Genome	Annotations lists	Odds ratio (log e)	Pvalue	Adj. Pvalue
Intermediate filament cytoskeleton	0045111	38	42	0.0202	3.55	9e-06	0.00051
Membrane raft	0045121	66	66	0.0404	3.73	8e-11	6e-09
Intermediate filament	0005882	37	41	0.0202	3.58	8.1e-06	0.00051
Extracellular matrix	0031012	160	167	0.0606	3.22	4.7e-13	5.3e-11
Extracellular matrix component	0044420	83	90	0.0606	3.96	1.5e-16	3.3e-14
Extracellular region part	004421	264	272	0.0707	2.86	6e-13	5.4e-11
Collagen trimer	0005581	40	47	0.0606	4.89	9.7e-21	4.4e-18
Proteinaceous extracellular matrix	0005578	131	138	0.0606	3.44	4.2e-14	6.3e-12
Term (Molecular Function)	GO ID	Term Size	Term Size in Genome	Annotations lists	Odds ratio (log e)	Pvalue	Adj. Pvalue
Aspartic-type peptidase activity	0070001	42	46	0.0253	3.7	3.5e-07	0.0001
Structural constituent of cuticle	0042302	189	196	0.2273	4.76	2.9e-70	2.6e-67
Endopeptidase activity	0004175	315	319	0.0354	1.92	0.00012	0.026
Aspartic-type endopeptidase activity	0004190	42	46	2.53%%	3.7	3.5e-07	0.0001
Extracellular matrix structural constituent	0005201	7	11	0.0101	4.77	0.00024	0.043

## Sheet: GO Biological Processes
Table S7 Babelomics analysis and biological classifications
WormBaseID	Gene Name	Gene ID	Term	Gene Description
WBGene00009393	clec-62	F35C5.5	innate immune response(GO:0045087)	C-type LECtin, is involved in innate immune response.
WBGene00009431	dct-17	F35E12.7	Innate Immune Responses	DAF-16/FOXO Controlled, germline Tumor affecting, involved in defense response to Gram-negative bacterium and innate immune response; dct-17 is localized to the membrane raft
WBGene00010745	dod-17	K10D11.1	Innate Immune Responses	Downstream Of DAF-16 (regulated by DAF-16), an ortholog of human EPHX1 (epoxide hydrolase 1, microsomal (xenobiotic)); dod-17 is involved in determination of adult lifespan and innate immune response; dod-17 is expressed in the intestine.
WBGene00022644	dod-19	ZK6.10	Innate Immune Responses	Downstream Of DAF-16 (regulated by DAF-16), involved in determination of adult lifespan and innate immune response; dod-19 is localized to the membrane raft.
WBGene00007875	dod-24	C32H11.12	Innate Immune Responses	Downstream Of DAF-16 (regulated by DAF-16), an ortholog of human EPHX1 (epoxide hydrolase 1, microsomal (xenobiotic)); dod-24 is involved in defense response to Gram-negative bacterium, determination of adult lifespan and innate immune response.
WBGene00015574	irg-1	C07G3.2	Innate Immune Responses	irg-1 encodes a protein containing a conserved DUF1768 domain, a domain of unknown function found as a stand-alone domain in bacterial and bacteriophage proteins as well as fused to proteins involved in riboflavin biosynthesis in bacteria and plants; irg-1 expression is induced in response to infection with pathogenic Pseudomonas aeruginosa, in a manner independent of the p38 MAPK pathway, but de…
WBGene00003091	lys-2	Y22F5A.5	Innate Immune Responses	lys-2 is one of ten C. elegans lysozyme genes; as such, lys-2 can be predicted to have a role in lysozymal function including immune function.
WBGene00004096	pqm-1	F40F8.7	Innate Immune Responses	pqm-1 encodes a C2H2-type zinc finger and leucine zipper-containing protein that is upregulated in response to oxidative stress induced by paraquat treatment; PQM-1 may function as a stress-responsive transcription factor.
WBGene00006627	tsp-1	C02F5.8	Innate Immune Responses	TetraSPanin family, an ortholog of members of the human TSPAN (Tetraspanins) family including TSPAN11; tsp-1 is involved in innate immune response.
WBGene00012101	zip-10	T27F2.4	Innate Immune Responses	bZIP transcription factor family, involved in innate immune response; zip-10 is expressed in the nervous system and the intestine.
WBGene00016769		C49C8.5	Innate Immune Responses	C49C8.5 is an ortholog of human ANGPTL1 (angiopoietin-like 1) and ANGPTL2 (angiopoietin-like 2); C49C8.5 is involved in innate immune response; C49C8.5 is expressed in the intestine.
WBGene00008577		F08G2.5	Innate Immune Responses	F08G2.5 is involved in innate immune response.
WBGene00007807		C29F3.7	Innate Immune Responses	C29F3.7 encodes a CUB-like domain-containing protein; C29F3.7 is involved in the transcriptional, innate immune response towards several different bacterial pathogens.
WBGene00009710		F44G3.10	Innate Immune Responses	F44G3.10 encodes a claudin homolog that may be required for normal cohesion of apical junctions in epithelia; F44G3.10 is worm-specific, with obvious homologs only in C. elegans; F44G3.10 has no obvious function in mass RNAi assays; claudins are integral membrane proteins with four transmembrane sequences that are found in mammalian tight junctions (TJs), induce TJs when transgenically expressed …
WBGene00018729		F53A9.6	Innate Immune Responses	F53A9.6 is involved in innate immune response.
WBGene00010123		F55G11.2	Innate Immune Responses	F55G11.2 encodes a protein containing a CUB (complement C1r/C1s, Uegf, Bmp1)-like domain; F55G11.2 expression is upregulated in response to infection with the human bacterial pathogen Pseudomonas aeruginosa; F55G11.2 expression is regulated by the ELT-2 GATA transcription factor.
WBGene00019298		K02D7.1	Innate Immune Responses
WBGene00022645		ZK6.11	Innate Immune Responses	ZK6.11 is involved in innate immune response; ZK6.11 is localized to the membrane raft.
WBGene00009431	dct-17	F35E12.7	Defense Response to Bacterium	DAF-16/FOXO Controlled, germline Tumor affecting, involved in defense response to Gram-negative bacterium and innate immune response; dct-17 is localized to the membrane raft
WBGene00007875	dod-24	C32H11.12	Defense Response to Bacterium	dod-24 is an ortholog of human EPHX1 (epoxide hydrolase 1, microsomal (xenobiotic)); dod-24 is involved in defense response to Gram-negative bacterium, determination of adult lifespan and innate immune response.
WBGene00015574	irg-1	C07G3.2	Defense Response to Bacterium	irg-1 encodes a protein containing a conserved DUF1768 domain, a domain of unknown function found as a stand-alone domain in bacterial and bacteriophage proteins as well as fused to proteins involved in riboflavin biosynthesis in bacteria and plants; irg-1 expression is induced in response to infection with pathogenic Pseudomonas aeruginosa, in a manner independent of the p38 MAPK pathway, but de…
WBGene00003091	lys-2	Y22F5A.5	Defense Response to Bacterium	lys-2 is one of ten C. elegans lysozyme genes; as such, lys-2 can be predicted to have a role in lysozymal function including immune function.
WBGene00003767	nlp-29	B0213.4	Defense Response to Bacterium	nlp-29 encodes an antimicrobial, neuropeptide-like protein; nlp-29 appears to play a role in innate immunity, as its expression in the epidermis is strongly induced following fungal infection; nlp-29 expression is also induced following physical injury and osmotic stress; nlp-29 expression following fungal infection or physical wounding is regulated by a TIR-1, (Toll-interleukin 1 receptor (TIR) …
WBGene00003769	nlp-31	B0213.6	Defense Response to Bacterium	nlp-31 encodes five predicted neuropeptide-like proteins; in C. elegans, nlp-31 is part of the YGGWamide neuropeptide family that also contains nlp-24, nlp-25, and nlp-27-32; nlp-31 is expressed in the hypodermis, and its expression is also detected in precomma-stage embryos; nlp-31 expression is upregulated in response to fungal infection and, when synthesized in vitro, demonstrates antifungal a…
WBGene00004096	pqm-1	F40F8.7	Defense Response to Bacterium	pqm-1 encodes a C2H2-type zinc finger and leucine zipper-containing protein that is upregulated in response to oxidative stress induced by paraquat treatment; PQM-1 may function as a stress-responsive transcription factor.
WBGene00000611	col-34	F36A4.10	Collagen and Cuticulin-based cuticle development	encodes a cuticle collagen protein and is a critical component of male tail cuticle organization affecting ray morphology.
WBGene00001074	dpy-13	F30B5.1	Collagen and Cuticulin-based cuticle development	dpy-13 encodes a member of the collagen superfamily containing 20 copies of the collagen triple helix repeat; transcipt levels oscillate, peaking once during each larval stage.
WBGene00001067	dpy-5	F27C1.8	Collagen and Cuticulin-based cuticle development	dpy-5 encodes a Group I cuticle procollagen; dpy-5 activity is required for wild-type body length, cuticle structure (width of the annuli), postembryonic growth rates, and reproduction; dpy-5 is described as an intermediate collagen gene, as its mRNA, which is present in all larval stages, adults, and dauer larvae, increases in abudance two hours prior to the secretion of each new cuticle; a dpy-…
WBGene00002056	ifc-2	M6.1	Collagen and Cuticulin-based cuticle development	ifc-2 encodes three isoforms of an intermediate filament protein dispensable for viability but required for normal movement, growth rate, body size, body shape, and cuticle strength; IFC-2 is present in the cytoplasm of intestinal cells, and at the desmosomes of intestinal and pharyngeal cells.
WBGene00003776	nmy-1	F52B10.1	Collagen and Cuticulin-based cuticle development	nmy-1 encodes a class II non-muscle myosin heavy chain related to Drosophila zipper, which plays a role in several aspects of embryonic morphogenesis; in C. elegans, NMY-1 is required for embryonic elongation and establishment of normal body morphology; however, nmy-1 functions redundantly with another non-muscle myosin heavy chain gene, nmy-2, during elongation and establishment of normal body m…
WBGene00005016	sqt-1	B0491.2	Collagen and Cuticulin-based cuticle development	sqt-1 encodes a cuticle collagen; during larval and adult development, sqt-1 activity is required, likely redundantly, for normal cuticle, and hence organismal, morphology; sqt-1 mRNA abundance oscillates during larval development, peaking at one point during each larval stage and peaking again in adults; sqt-1 transcripts are also detected in animals at the L1-L2d molt; in the temporally distinc…
WBGene00009393	clec-62	F35C5.5	Immune System Process
WBGene00009431	dct-17	F35E12.7	Immune System Process
WBGene00010745	dod-17	K10D11.1	Immune System Process
WBGene00022644	dod-19	ZK6.10	Immune System Process
WBGene00007875	dod-24	C32H11.12	Immune System Process
WBGene00015574	irg-1	C07G3.2	Immune System Process	irg-1 encodes a protein containing a conserved DUF1768 domain, a domain of unknown function found as a stand-alone domain in bacterial and bacteriophage proteins as well as fused to proteins involved in riboflavin biosynthesis in bacteria and plants; irg-1 expression is induced in response to infection with pathogenic Pseudomonas aeruginosa, in a manner independent of the p38 MAPK pathway, but de…
WBGene00003091	lys-2	Y22F5A.5	Immune System Process	lys-2 is one of ten C. elegans lysozyme genes; as such, lys-2 can be predicted to have a role in lysozymal function including immune function.
WBGene00004096	pqm-1	F40F8.7	Immune System Process	pqm-1 encodes a C2H2-type zinc finger and leucine zipper-containing protein that is upregulated in response to oxidative stress induced by paraquat treatment; PQM-1 may function as a stress-responsive transcription factor.
WBGene00006637	tsp-11	B0563.2	Immune System Process
WBGene00012101	zip-10	T27F2.4	Immune System Process
WBGene00007807		C29F3.7	Immune System Process	C29F3.7 encodes a CUB-like domain-containing protein; C29F3.7 is involved in the transcriptional, innate immune response towards several different bacterial pathogens.
WBGene00008577		F08G2.5	Immune System Process
WBGene00009710		F44G3.10	Immune System Process	F44G3.10 encodes a claudin homolog that may be required for normal cohesion of apical junctions in epithelia; F44G3.10 is worm-specific, with obvious homologs only in C. elegans; F44G3.10 has no obvious function in mass RNAi assays; claudins are integral membrane proteins with four transmembrane sequences that are found in mammalian tight junctions (TJs), induce TJs when transgenically expressed …
WBGene00010123		F55G11.2	Immune System Process	F55G11.2 encodes a protein containing a CUB (complement C1r/C1s, Uegf, Bmp1)-like domain; F55G11.2 expression is upregulated in response to infection with the human bacterial pathogen Pseudomonas aeruginosa; F55G11.2 expression is regulated by the ELT-2 GATA transcription factor.
WBGene00016769		C49C8.5	Immune System Process
WBGene00018729		F53A9.6	Immune System Process
WBGene00019298		K02D7.1	Immune System Process	K02D7.1 is orthologous to the human gene PURINE NUCLEOSIDE PHOSPHORYLASE (NP; OMIM:164050), which when mutated leads to disease.
WBGene00022645		ZK6.11	Immune System Process
WBGene00004096	pqm-1	F40F8.7	defense response to Gram-negative	pqm-1 encodes a C2H2-type zinc finger and leucine zipper-containing protein that is upregulated in response to oxidative stress induced by paraquat treatment; PQM-1 may function as a stress-responsive transcription factor.
WBGene00003091	lys-2	Y22F5A.5	defense response to Gram-negative	lys-2 is one of ten C. elegans lysozyme genes; as such, lys-2 can be predicted to have a role in lysozymal function including immune function.
WBGene00015574	irg-1	C07G3.2	defense response to Gram-negative	irg-1 encodes a protein containing a conserved DUF1768 domain, a domain of unknown function found as a stand-alone domain in bacterial and bacteriophage proteins as well as fused to proteins involved in riboflavin biosynthesis in bacteria and plants; irg-1 expression is induced in response to infection with pathogenic Pseudomonas aeruginosa, in a manner independent of the p38 MAPK pathway, but de…
WBGene00007875	dod-24	C32H11.12	defense response to Gram-negative	dod-24 is an ortholog of human EPHX1 (epoxide hydrolase 1, microsomal (xenobiotic)); dod-24 is involved in defense response to Gram-negative bacterium, determination of adult lifespan and innate immune response.
WBGene00009431	dct-17	F35E12.7	defense response to Gram-negative	DAF-16/FOXO Controlled, germline Tumor affecting, involved in defense response to Gram-negative bacterium and innate immune response; dct-17 is localized to the membrane raft
WBGene00000216	asp-3	H22K11.1	Defense response	asp-3 encodes an aspartyl protease homolog that is required, in parallel with ASP-4 but downstream of CLP-1 and TRA-3, for degenerative (necrotic-like) cell death in neurons induced by mutations such as mec-4(d), deg-3(d), or gsa-1(gf).
WBGene00009393	clec-62	F35C5.5	Defense response
WBGene00000667	col-92	W05B2.6	Defense response
WBGene00009431	dct-17	F35E12.7	Defense response
WBGene00010745	dod-17	K10D11.1	Defense response
WBGene00022644	dod-19	ZK6.10	Defense response
WBGene00007875	dod-24	C32H11.12	Defense response
WBGene00015574	irg-1	C07G3.2	Defense response	irg-1 encodes a protein containing a conserved DUF1768 domain, a domain of unknown function found as a stand-alone domain in bacterial and bacteriophage proteins as well as fused to proteins involved in riboflavin biosynthesis in bacteria and plants; irg-1 expression is induced in response to infection with pathogenic Pseudomonas aeruginosa, in a manner independent of the p38 MAPK pathway, but de…
WBGene00003091	lys-2	Y22F5A.5	Defense response	lys-2 is one of ten C. elegans lysozyme genes; as such, lys-2 can be predicted to have a role in lysozymal function including immune function.
WBGene00003767	nlp-29	B0213.4	Defense response	nlp-29 encodes an antimicrobial, neuropeptide-like protein; nlp-29 appears to play a role in innate immunity, as its expression in the epidermis is strongly induced following fungal infection; nlp-29 expression is also induced following physical injury and osmotic stress; nlp-29 expression following fungal infection or physical wounding is regulated by a TIR-1, (Toll-interleukin 1 receptor (TIR) …
WBGene00008295	nlp-39	C54C8.9	Defense response
WBGene00004096	pqm-1	F40F8.7	Defense response	pqm-1 encodes a C2H2-type zinc finger and leucine zipper-containing protein that is upregulated in response to oxidative stress induced by paraquat treatment; PQM-1 may function as a stress-responsive transcription factor.
WBGene00006627	tsp-1	C02F5.8	Defense response
WBGene00006923	vhp-1	F08B1.1	Defense response	vhp-1 encodes a MAP kinase phosphatase (MKP); VHP-1 activity is required for regulation of the KGB-1/JNK-like MAPK-mediated stress response pathway.
WBGene00012101	zip-10	T27F2.4	Defense response
WBGene00007807		C29F3.7	Defense response	C29F3.7 encodes a CUB-like domain-containing protein; C29F3.7 is involved in the transcriptional, innate immune response towards several different bacterial pathogens.
WBGene00008577		F08G2.5	Defense response
WBGene00009710		F44G3.10	Defense response	F44G3.10 encodes a claudin homolog that may be required for normal cohesion of apical junctions in epithelia; F44G3.10 is worm-specific, with obvious homologs only in C. elegans; F44G3.10 has no obvious function in mass RNAi assays; claudins are integral membrane proteins with four transmembrane sequences that are found in mammalian tight junctions (TJs), induce TJs when transgenically expressed …
WBGene00010123		F55G11.2	Defense response	F55G11.2 encodes a protein containing a CUB (complement C1r/C1s, Uegf, Bmp1)-like domain; F55G11.2 expression is upregulated in response to infection with the human bacterial pathogen Pseudomonas aeruginosa; F55G11.2 expression is regulated by the ELT-2 GATA transcription factor.
WBGene00016769		C49C8.5	Defense response
WBGene00018729		F53A9.6	Defense response
WBGene00019298		K02D7.1	Defense response	K02D7.1 is orthologous to the human gene PURINE NUCLEOSIDE PHOSPHORYLASE (NP; OMIM:164050), which when mutated leads to disease.
WBGene00022645		ZK6.11	Defense response
WBGene00004096	dct-17	K10D11.1	Response to bacterium
WBGene00003091	dod-24	C32H11.12	Response to bacterium
WBGene00015574	irg-1	C07G3.2	Response to bacterium	irg-1 encodes a protein containing a conserved DUF1768 domain, a domain of unknown function found as a stand-alone domain in bacterial and bacteriophage proteins as well as fused to proteins involved in riboflavin biosynthesis in bacteria and plants; irg-1 expression is induced in response to infection with pathogenic Pseudomonas aeruginosa, in a manner independent of the p38 MAPK pathway, but de…
WBGene00007875	lys-2	Y22F5A.5	Response to bacterium	lys-2 is one of ten C. elegans lysozyme genes; as such, lys-2 can be predicted to have a role in lysozymal function including immune function.
WBGene00003767	nlp-29	B0213.4	Response to bacterium	nlp-29 encodes an antimicrobial, neuropeptide-like protein; nlp-29 appears to play a role in innate immunity, as its expression in the epidermis is strongly induced following fungal infection; nlp-29 expression is also induced following physical injury and osmotic stress; nlp-29 expression following fungal infection or physical wounding is regulated by a TIR-1, (Toll-interleukin 1 receptor (TIR) …
WBGene00003769	nlp-39	C54C8.9	Response to bacterium
WBGene00009431	pqm-1	F40F8.7	Response to bacterium	pqm-1 encodes a C2H2-type zinc finger and leucine zipper-containing protein that is upregulated in response to oxidative stress induced by paraquat treatment; PQM-1 may function as a stress-responsive transcription factor.
WBGene00009393	clec-62	F35C5.5	Immune Response
WBGene00009431	dct-17	F35E12.7	Immune Response
WBGene00010745	dod-17	K10D11.1	Immune Response
WBGene00022644	dod-19	ZK6.10	Immune Response
WBGene00007875	dod-24	C32H11.12	Immune Response
WBGene00015574	irg-1	C07G3.2	Immune Response	irg-1 encodes a protein containing a conserved DUF1768 domain, a domain of unknown function found as a stand-alone domain in bacterial and bacteriophage proteins as well as fused to proteins involved in riboflavin biosynthesis in bacteria and plants; irg-1 expression is induced in response to infection with pathogenic Pseudomonas aeruginosa, in a manner independent of the p38 MAPK pathway, but de…
WBGene00003091	lys-2	Y22F5A.5	Immune Response	lys-2 is one of ten C. elegans lysozyme genes; as such, lys-2 can be predicted to have a role in lysozymal function including immune function.
WBGene00004096	pqm-1	F40F8.7	Immune Response	pqm-1 encodes a C2H2-type zinc finger and leucine zipper-containing protein that is upregulated in response to oxidative stress induced by paraquat treatment; PQM-1 may function as a stress-responsive transcription factor.
WBGene00006627	tsp-1	C02F5.8	Immune Response
WBGene00012101	zip-10	T27F2.4	Immune Response
WBGene00007807		C29F3.7	Immune Response	C29F3.7 encodes a CUB-like domain-containing protein; C29F3.7 is involved in the transcriptional, innate immune response towards several different bacterial pathogens.
WBGene00008577		F08G2.5	Immune Response
WBGene00009710		F44G3.10	Immune Response	F44G3.10 encodes a claudin homolog that may be required for normal cohesion of apical junctions in epithelia; F44G3.10 is worm-specific, with obvious homologs only in C. elegans; F44G3.10 has no obvious function in mass RNAi assays; claudins are integral membrane proteins with four transmembrane sequences that are found in mammalian tight junctions (TJs), induce TJs when transgenically expressed …
WBGene00010123		F55G11.2	Immune Response	F55G11.2 encodes a protein containing a CUB (complement C1r/C1s, Uegf, Bmp1)-like domain; F55G11.2 expression is upregulated in response to infection with the human bacterial pathogen Pseudomonas aeruginosa; F55G11.2 expression is regulated by the ELT-2 GATA transcription factor.
WBGene00016769		C49C8.5	Immune Response
WBGene00018729		F53A9.6	Immune Response
WBGene00019298		K02D7.1	Immune Response	K02D7.1 is orthologous to the human gene PURINE NUCLEOSIDE PHOSPHORYLASE (NP; OMIM:164050), which when mutated leads to disease.
WBGene00022645		ZK6.11	Immune Response
WBGene00004096	dct-17	K10D11.1	Response to biotic stimulus
WBGene00003091	dod-24	C32H11.12	Response to biotic stimulus
WBGene00015574	irg-1	C07G3.2	Response to biotic stimulus	irg-1 encodes a protein containing a conserved DUF1768 domain, a domain of unknown function found as a stand-alone domain in bacterial and bacteriophage proteins as well as fused to proteins involved in riboflavin biosynthesis in bacteria and plants; irg-1 expression is induced in response to infection with pathogenic Pseudomonas aeruginosa, in a manner independent of the p38 MAPK pathway, but de…
WBGene00007875	lys-2	Y22F5A.5	Response to biotic stimulus	lys-2 is one of ten C. elegans lysozyme genes; as such, lys-2 can be predicted to have a role in lysozymal function including immune function.
WBGene00003767	nlp-29	B0213.4	Response to biotic stimulus	nlp-29 encodes an antimicrobial, neuropeptide-like protein; nlp-29 appears to play a role in innate immunity, as its expression in the epidermis is strongly induced following fungal infection; nlp-29 expression is also induced following physical injury and osmotic stress; nlp-29 expression following fungal infection or physical wounding is regulated by a TIR-1, (Toll-interleukin 1 receptor (TIR) …
WBGene00003769	nlp-39	C54C8.9	Response to biotic stimulus
WBGene00009431	pqm-1	F40F8.7	Response to biotic stimulus	pqm-1 encodes a C2H2-type zinc finger and leucine zipper-containing protein that is upregulated in response to oxidative stress induced by paraquat treatment; PQM-1 may function as a stress-responsive transcription factor.
WBGene00004096	dct-17	K10D11.1	Response to other organisms
WBGene00003091	dod-24	C32H11.12	Response to other organisms
WBGene00015574	irg-1	C07G3.2	Response to other organisms	irg-1 encodes a protein containing a conserved DUF1768 domain, a domain of unknown function found as a stand-alone domain in bacterial and bacteriophage proteins as well as fused to proteins involved in riboflavin biosynthesis in bacteria and plants; irg-1 expression is induced in response to infection with pathogenic Pseudomonas aeruginosa, in a manner independent of the p38 MAPK pathway, but de…
WBGene00007875	lys-2	Y22F5A.5	Response to other organisms	lys-2 is one of ten C. elegans lysozyme genes; as such, lys-2 can be predicted to have a role in lysozymal function including immune function.
WBGene00003767	nlp-29	B0213.4	Response to other organisms	nlp-29 encodes an antimicrobial, neuropeptide-like protein; nlp-29 appears to play a role in innate immunity, as its expression in the epidermis is strongly induced following fungal infection; nlp-29 expression is also induced following physical injury and osmotic stress; nlp-29 expression following fungal infection or physical wounding is regulated by a TIR-1, (Toll-interleukin 1 receptor (TIR) …
WBGene00003769	nlp-39	C54C8.9	Response to other organisms
WBGene00009431	pqm-1	F40F8.7	Response to other organisms	pqm-1 encodes a C2H2-type zinc finger and leucine zipper-containing protein that is upregulated in response to oxidative stress induced by paraquat treatment; PQM-1 may function as a stress-responsive transcription factor.

## Sheet:  Cellular Component
Table S7 Babelomics analysis and cellular component classifications
WormBaseID	Gene Name	Gene ID	Term	Gene Description
WBGene00002054	ifb-2	F10C1.7	Intermediate filament cytoskeleton	ifb-2 encodes an intermediate filament protein; IFB-2 is expressed exclusively in the intestine and functions as a structural component of the intestinal terminal web; within the terminal web, IFB-2 localizes to a discrete substructure known as the endotube.						ifp-1 encodes a nonessential intermediate filament protein; IFP-1 is predicted to function as a structural component of the cytoskeleton; IFP-1 has no obvious function in RNAi assays.
WBGene00002056	ifc-2	M6.1	Intermediate filament cytoskeleton	ifc-2 encodes three isoforms of an intermediate filament protein dispensable for viability but required for normal movement, growth rate, body size, body shape, and cuticle strength; IFC-2 is present in the cytoplasm of intestinal cells, and at the desmosomes of intestinal and pharyngeal cells.						ifc-2 encodes three isoforms of an intermediate filament protein dispensable for viability but required for normal movement, growth rate, body size, body shape, and cuticle strength; IFC-2 is present in the cytoplasm of intestinal cells, and at the desmosomes of intestinal and pharyngeal cells.
WBGene00002067	ifp-1	C43C3.1	Intermediate filament cytoskeleton	ifp-1 encodes a nonessential intermediate filament protein; IFP-1 is predicted to function as a structural component of the cytoskeleton; IFP-1 has no obvious function in RNAi assays.						ifb-2 encodes an intermediate filament protein; IFB-2 is expressed exclusively in the intestine and functions as a structural component of the intestinal terminal web; within the terminal web, IFB-2 localizes to a discrete substructure known as the endotube.
WBGene00003482	mua-3	K08E5.3	Intermediate filament cytoskeleton
WBGene00009431	dct-17	F35E12.7	Membrane raft
WBGene00022644	dod-19	ZK6.10	Membrane raft
WBGene00021518	hpo-6	Y41D4B.16	Membrane raft
WBGene00020788	nep-22	T25B6.2	Membrane raft	nep-22 encodes two isoforms of a neprilysin; neprilysins are thermolysin-like zinc metallopeptidases, found on the outer surface of animal cells, that negatively regulate small signalling peptides (e.g., enkephalin, tachykinin, insulin, and natriuretic peptides) by cleaving them; NEP-22 is orthologous to Ac-mep-1, a gut luminal neprilysin which is specifically expressed in the adult life stage of…
WBGene00003959	pcp-4	Y116F11B.3	Membrane raft
WBGene00007807		C29F3.7	Membrane raft	C29F3.7 encodes a CUB-like domain-containing protein; C29F3.7 is involved in the transcriptional, innate immune response towards several different bacterial pathogens.
WBGene00019617		K10C2.1	Membrane raft
WBGene00022645		ZK6.11	Membrane raft
WBGene00002054	ifb-2	F10C1.7	intermediate filament	ifb-2 encodes an intermediate filament protein; IFB-2 is expressed exclusively in the intestine and functions as a structural component of the intestinal terminal web; within the terminal web, IFB-2 localizes to a discrete substructure known as the endotube.						ifp-1 encodes a nonessential intermediate filament protein; IFP-1 is predicted to function as a structural component of the cytoskeleton; IFP-1 has no obvious function in RNAi assays.
WBGene00002056	ifc-2	M6.1	intermediate filament	ifc-2 encodes three isoforms of an intermediate filament protein dispensable for viability but required for normal movement, growth rate, body size, body shape, and cuticle strength; IFC-2 is present in the cytoplasm of intestinal cells, and at the desmosomes of intestinal and pharyngeal cells.						ifc-2 encodes three isoforms of an intermediate filament protein dispensable for viability but required for normal movement, growth rate, body size, body shape, and cuticle strength; IFC-2 is present in the cytoplasm of intestinal cells, and at the desmosomes of intestinal and pharyngeal cells.
WBGene00002067	ifp-1	C43C3.1	intermediate filament	ifp-1 encodes a nonessential intermediate filament protein; IFP-1 is predicted to function as a structural component of the cytoskeleton; IFP-1 has no obvious function in RNAi assays.						ifb-2 encodes an intermediate filament protein; IFB-2 is expressed exclusively in the intestine and functions as a structural component of the intestinal terminal web; within the terminal web, IFB-2 localizes to a discrete substructure known as the endotube.
WBGene00003482	mua-3	K08E5.3	intermediate filament
WBGene00000596	col-7	C15A11.5	Extracellular Matrix Component	col-7 encodes a member of the collagen superfamily containing collagen triple helix repeats (20 copies); expressed during the L2-to-dauer molt and the L4-to-adult molt.
WBGene00000599	col-10	B0222.8	Extracellular Matrix Component	col-10 encodes a collagen protein; expressed exclusively in hypodermal cells
WBGene00000601	col-12	F15H10.1	Extracellular Matrix Component	col-12 encodes a member of the collagen superfamily containing collagen triple helix repeats (20 copies); expressed throughout development but expression peaks after each larval molt when new cuticle is being secreted and deposited, and after the L4 to adult larval molt.
WBGene00000602	col-13	F15H10.2	Extracellular Matrix Component	col-13 encodes a collagen which is expressed in all stages of development, like sqt-3 (col-1), col-3, col-10, col-11, col-12, and col-14; collagen genes with this expression profile may be specifically required to construct the L1 cuticle (and, perhaps, less specifically required for cuticles at other stages); the amino- and carboxyl-terminal cysteine-rich regions of COL-13 are most closely relat…
WBGene00000718	col-145	B0222.7	Extracellular Matrix Component
WBGene00000611	col-34	F36A4.10	Extracellular Matrix Component	col-34 encodes a cuticle collagen protein and is a critical component of male tail cuticle organization affecting ray morphology.
WBGene00000620	col-43	ZC513.8	Extracellular Matrix Component	col-43 encodes a collagen that is individually dispensable for viability and gross morphology in mass RNAi screens.
WBGene00001074	dpy-13	F30B5.1	Extracellular Matrix Component	dpy-13 encodes a member of the collagen superfamily containing 20 copies of the collagen triple helix repeat; transcipt levels oscillate, peaking once during each larval stage.
WBGene00001067	dpy-5	F27C1.8	Extracellular Matrix Component	dpy-5 encodes a Group I cuticle procollagen; dpy-5 activity is required for wild-type body length, cuticle structure (width of the annuli), postembryonic growth rates, and reproduction; dpy-5 is described as an intermediate collagen gene, as its mRNA, which is present in all larval stages, adults, and dauer larvae, increases in abudance two hours prior to the secretion of each new cuticle; a dpy-…
WBGene00001263	emb-9	K04H4.1	Extracellular Matrix Component	emb-9 encodes the alpha-1 chain of Type IV basement membrane collagen most closely equivalent to human COL4A1 (OMIM:120130) on the basis of biological function; EMB-9 forms heterotrimeric Type IV collagen with LET-2, the alpha-2-like chain, and is required for the assembly and/or secretion of LET-2; EMB-9 is essential for embryonic morphogenesis, particularly epidermal elongation, and for larval …
WBGene00002280	let-2	F01G12.5	Extracellular Matrix Component	let-2 encodes an alpha-2 type IV collagen, probably most closely equivalent to the human gene COL4A2 (OMIM:120090) on the basis of biological function; LET-2 is required for embryonic development and is a component of the basement membrane between muscle and hypodermis; LET-2 interacts with UNC-105, a mechanosensory ion channel of the degenerin ion channel superfamily that is expressed in muscle …
WBGene00005016	sqt-1	B0491.2	Extracellular Matrix Component	sqt-1 encodes a cuticle collagen; during larval and adult development, sqt-1 activity is required, likely redundantly, for normal cuticle, and hence organismal, morphology; sqt-1 mRNA abundance oscillates during larval development, peaking at one point during each larval stage and peaking again in adults; sqt-1 transcripts are also detected in animals at the L1-L2d molt; in the temporally distinc…
WBGene00000596	col-7	C15A11.5	Extracellular Region Part	col-7 encodes a member of the collagen superfamily containing collagen triple helix repeats (20 copies); expressed during the L2-to-dauer molt and the L4-to-adult molt.
WBGene00000599	col-10	B0222.8	Extracellular Region Part	col-10 encodes a collagen protein; expressed exclusively in hypodermal cells
WBGene00000602	col-13	F15H10.2	Extracellular Region Part	col-13 encodes a collagen which is expressed in all stages of development, like sqt-3 (col-1), col-3, col-10, col-11, col-12, and col-14; collagen genes with this expression profile may be specifically required to construct the L1 cuticle (and, perhaps, less specifically required for cuticles at other stages); the amino- and carboxyl-terminal cysteine-rich regions of COL-13 are most closely relat…
WBGene00001074	dpy-13	F30B5.1	Extracellular Region Part	dpy-13 encodes a member of the collagen superfamily containing 20 copies of the collagen triple helix repeat; transcipt levels oscillate, peaking once during each larval stage.
WBGene00001067	dpy-5	F27C1.8	Extracellular Region Part	dpy-5 encodes a Group I cuticle procollagen; dpy-5 activity is required for wild-type body length, cuticle structure (width of the annuli), postembryonic growth rates, and reproduction; dpy-5 is described as an intermediate collagen gene, as its mRNA, which is present in all larval stages, adults, and dauer larvae, increases in abudance two hours prior to the secretion of each new cuticle; a dpy-…
WBGene00001263	emb-9	K04H4.1	Extracellular Region Part	emb-9 encodes the alpha-1 chain of Type IV basement membrane collagen most closely equivalent to human COL4A1 (OMIM:120130) on the basis of biological function; EMB-9 forms heterotrimeric Type IV collagen with LET-2, the alpha-2-like chain, and is required for the assembly and/or secretion of LET-2; EMB-9 is essential for embryonic morphogenesis, particularly epidermal elongation, and for larval …
WBGene00002280	let-2	F01G12.5	Extracellular Region Part	let-2 encodes an alpha-2 type IV collagen, probably most closely equivalent to the human gene COL4A2 (OMIM:120090) on the basis of biological function; LET-2 is required for embryonic development and is a component of the basement membrane between muscle and hypodermis; LET-2 interacts with UNC-105, a mechanosensory ion channel of the degenerin ion channel superfamily that is expressed in muscle …
WBGene00003767	nlp-29	B0213.4	Extracellular Region Part	nlp-29 encodes an antimicrobial, neuropeptide-like protein; nlp-29 appears to play a role in innate immunity, as its expression in the epidermis is strongly induced following fungal infection; nlp-29 expression is also induced following physical injury and osmotic stress; nlp-29 expression following fungal infection or physical wounding is regulated by a TIR-1, (Toll-interleukin 1 receptor (TIR) …
WBGene00013079	ttr-26	Y51A2D.11	Extracellular Region Part
WBGene00000596	col-7	C15A11.5	Collagen Trimer	col-7 encodes a member of the collagen superfamily containing collagen triple helix repeats (20 copies); expressed during the L2-to-dauer molt and the L4-to-adult molt.
WBGene00000599	col-10	B0222.8	Collagen Trimer	col-10 encodes a collagen protein; expressed exclusively in hypodermal cells
WBGene00000601	col-12	F15H10.1	Collagen Trimer	col-12 encodes a member of the collagen superfamily containing collagen triple helix repeats (20 copies); expressed throughout development but expression peaks after each larval molt when new cuticle is being secreted and deposited, and after the L4 to adult larval molt.
WBGene00000602	col-13	F15H10.2	Collagen Trimer	col-13 encodes a collagen which is expressed in all stages of development, like sqt-3 (col-1), col-3, col-10, col-11, col-12, and col-14; collagen genes with this expression profile may be specifically required to construct the L1 cuticle (and, perhaps, less specifically required for cuticles at other stages); the amino- and carboxyl-terminal cysteine-rich regions of COL-13 are most closely relat…
WBGene00000718	col-145	B0222.7	Collagen Trimer
WBGene00000611	col-34	F36A4.10	Collagen Trimer	col-34 encodes a cuticle collagen protein and is a critical component of male tail cuticle organization affecting ray morphology.
WBGene00000620	col-43	ZC513.8	Collagen Trimer	col-43 encodes a collagen that is individually dispensable for viability and gross morphology in mass RNAi screens.
WBGene00001074	dpy-13	F30B5.1	Collagen Trimer	dpy-13 encodes a member of the collagen superfamily containing 20 copies of the collagen triple helix repeat; transcipt levels oscillate, peaking once during each larval stage.
WBGene00001067	dpy-5	F27C1.8	Collagen Trimer	dpy-5 encodes a Group I cuticle procollagen; dpy-5 activity is required for wild-type body length, cuticle structure (width of the annuli), postembryonic growth rates, and reproduction; dpy-5 is described as an intermediate collagen gene, as its mRNA, which is present in all larval stages, adults, and dauer larvae, increases in abudance two hours prior to the secretion of each new cuticle; a dpy-…
WBGene00001263	emb-9	K04H4.1	Collagen Trimer	emb-9 encodes the alpha-1 chain of Type IV basement membrane collagen most closely equivalent to human COL4A1 (OMIM:120130) on the basis of biological function; EMB-9 forms heterotrimeric Type IV collagen with LET-2, the alpha-2-like chain, and is required for the assembly and/or secretion of LET-2; EMB-9 is essential for embryonic morphogenesis, particularly epidermal elongation, and for larval …
WBGene00002280	let-2	F01G12.5	Collagen Trimer	let-2 encodes an alpha-2 type IV collagen, probably most closely equivalent to the human gene COL4A2 (OMIM:120090) on the basis of biological function; LET-2 is required for embryonic development and is a component of the basement membrane between muscle and hypodermis; LET-2 interacts with UNC-105, a mechanosensory ion channel of the degenerin ion channel superfamily that is expressed in muscle …
WBGene00005016	sqt-1	B0491.2	Collagen Trimer	sqt-1 encodes a cuticle collagen; during larval and adult development, sqt-1 activity is required, likely redundantly, for normal cuticle, and hence organismal, morphology; sqt-1 mRNA abundance oscillates during larval development, peaking at one point during each larval stage and peaking again in adults; sqt-1 transcripts are also detected in animals at the L1-L2d molt; in the temporally distinc…
WBGene00000596	col-7	C15A11.5	Proteinaceous Extracellular Matrix	col-7 encodes a member of the collagen superfamily containing collagen triple helix repeats (20 copies); expressed during the L2-to-dauer molt and the L4-to-adult molt.
WBGene00000599	col-10	B0222.8	Proteinaceous Extracellular Matrix	col-10 encodes a collagen protein; expressed exclusively in hypodermal cells
WBGene00000601	col-12	F15H10.1	Proteinaceous Extracellular Matrix	col-12 encodes a member of the collagen superfamily containing collagen triple helix repeats (20 copies); expressed throughout development but expression peaks after each larval molt when new cuticle is being secreted and deposited, and after the L4 to adult larval molt.
WBGene00000602	col-13	F15H10.2	Proteinaceous Extracellular Matrix	col-13 encodes a collagen which is expressed in all stages of development, like sqt-3 (col-1), col-3, col-10, col-11, col-12, and col-14; collagen genes with this expression profile may be specifically required to construct the L1 cuticle (and, perhaps, less specifically required for cuticles at other stages); the amino- and carboxyl-terminal cysteine-rich regions of COL-13 are most closely relat…
WBGene00000718	col-145	B0222.7	Proteinaceous Extracellular Matrix
WBGene00000611	col-34	F36A4.10	Proteinaceous Extracellular Matrix	col-34 encodes a cuticle collagen protein and is a critical component of male tail cuticle organization affecting ray morphology.
WBGene00000620	col-43	ZC513.8	Proteinaceous Extracellular Matrix	col-43 encodes a collagen that is individually dispensable for viability and gross morphology in mass RNAi screens.
WBGene00001074	dpy-13	F30B5.1	Proteinaceous Extracellular Matrix	dpy-13 encodes a member of the collagen superfamily containing 20 copies of the collagen triple helix repeat; transcipt levels oscillate, peaking once during each larval stage.
WBGene00001067	dpy-5	F27C1.8	Proteinaceous Extracellular Matrix	dpy-5 encodes a Group I cuticle procollagen; dpy-5 activity is required for wild-type body length, cuticle structure (width of the annuli), postembryonic growth rates, and reproduction; dpy-5 is described as an intermediate collagen gene, as its mRNA, which is present in all larval stages, adults, and dauer larvae, increases in abudance two hours prior to the secretion of each new cuticle; a dpy-…
WBGene00001263	emb-9	K04H4.1	Proteinaceous Extracellular Matrix	emb-9 encodes the alpha-1 chain of Type IV basement membrane collagen most closely equivalent to human COL4A1 (OMIM:120130) on the basis of biological function; EMB-9 forms heterotrimeric Type IV collagen with LET-2, the alpha-2-like chain, and is required for the assembly and/or secretion of LET-2; EMB-9 is essential for embryonic morphogenesis, particularly epidermal elongation, and for larval …
WBGene00002280	let-2	F01G12.5	Proteinaceous Extracellular Matrix	let-2 encodes an alpha-2 type IV collagen, probably most closely equivalent to the human gene COL4A2 (OMIM:120090) on the basis of biological function; LET-2 is required for embryonic development and is a component of the basement membrane between muscle and hypodermis; LET-2 interacts with UNC-105, a mechanosensory ion channel of the degenerin ion channel superfamily that is expressed in muscle …
WBGene00005016	sqt-1	B0491.2	Proteinaceous Extracellular Matrix	sqt-1 encodes a cuticle collagen; during larval and adult development, sqt-1 activity is required, likely redundantly, for normal cuticle, and hence organismal, morphology; sqt-1 mRNA abundance oscillates during larval development, peaking at one point during each larval stage and peaking again in adults; sqt-1 transcripts are also detected in animals at the L1-L2d molt; in the temporally distinc…
WBGene00000596	col-7	C15A11.5	Extracellular matrix	col-7 encodes a member of the collagen superfamily containing collagen triple helix repeats (20 copies); expressed during the L2-to-dauer molt and the L4-to-adult molt.
WBGene00000599	col-10	B0222.8	Extracellular matrix	col-10 encodes a collagen protein; expressed exclusively in hypodermal cells
WBGene00000601	col-12	F15H10.1	Extracellular matrix	col-12 encodes a member of the collagen superfamily containing collagen triple helix repeats (20 copies); expressed throughout development but expression peaks after each larval molt when new cuticle is being secreted and deposited, and after the L4 to adult larval molt.
WBGene00000602	col-13	F15H10.2	Extracellular matrix	col-13 encodes a collagen which is expressed in all stages of development, like sqt-3 (col-1), col-3, col-10, col-11, col-12, and col-14; collagen genes with this expression profile may be specifically required to construct the L1 cuticle (and, perhaps, less specifically required for cuticles at other stages); the amino- and carboxyl-terminal cysteine-rich regions of COL-13 are most closely relat…
WBGene00000718	col-145	B0222.7	Extracellular matrix
WBGene00000611	col-34	F36A4.10	Extracellular matrix	col-34 encodes a cuticle collagen protein and is a critical component of male tail cuticle organization affecting ray morphology.
WBGene00000620	col-43	ZC513.8	Extracellular matrix	col-43 encodes a collagen that is individually dispensable for viability and gross morphology in mass RNAi screens.
WBGene00001074	dpy-13	F30B5.1	Extracellular matrix	dpy-13 encodes a member of the collagen superfamily containing 20 copies of the collagen triple helix repeat; transcipt levels oscillate, peaking once during each larval stage.
WBGene00001067	dpy-5	F27C1.8	Extracellular matrix	dpy-5 encodes a Group I cuticle procollagen; dpy-5 activity is required for wild-type body length, cuticle structure (width of the annuli), postembryonic growth rates, and reproduction; dpy-5 is described as an intermediate collagen gene, as its mRNA, which is present in all larval stages, adults, and dauer larvae, increases in abudance two hours prior to the secretion of each new cuticle; a dpy-…
WBGene00001263	emb-9	K04H4.1	Extracellular matrix	emb-9 encodes the alpha-1 chain of Type IV basement membrane collagen most closely equivalent to human COL4A1 (OMIM:120130) on the basis of biological function; EMB-9 forms heterotrimeric Type IV collagen with LET-2, the alpha-2-like chain, and is required for the assembly and/or secretion of LET-2; EMB-9 is essential for embryonic morphogenesis, particularly epidermal elongation, and for larval …
WBGene00002280	let-2	F01G12.5	Extracellular matrix	let-2 encodes an alpha-2 type IV collagen, probably most closely equivalent to the human gene COL4A2 (OMIM:120090) on the basis of biological function; LET-2 is required for embryonic development and is a component of the basement membrane between muscle and hypodermis; LET-2 interacts with UNC-105, a mechanosensory ion channel of the degenerin ion channel superfamily that is expressed in muscle …
WBGene00005016	sqt-1	B0491.2	Extracellular matrix	sqt-1 encodes a cuticle collagen; during larval and adult development, sqt-1 activity is required, likely redundantly, for normal cuticle, and hence organismal, morphology; sqt-1 mRNA abundance oscillates during larval development, peaking at one point during each larval stage and peaking again in adults; sqt-1 transcripts are also detected in animals at the L1-L2d molt; in the temporally distinc…

## Sheet: Molecular Function
Table S7 Babelomics analysis and molcular function classifications
WormBaseID	Gene Name	Gene ID	Term	Gene Description
WBGene00000214	asp-1	Y39B6A.20	Aspartic-type peptidase activity	asp-1 encodes a homolog of cathepsin D aspartic protease; it is transcribed exclusively in intestinal cells of the late embryo and early larvae and is not observed in older larvae or adults; ASP-1 is dispensable for neuronal degeneration.
WBGene00000216	asp-3	H22K11.1	Aspartic-type peptidase activity	asp-3 encodes an aspartyl protease homolog that is required, in parallel with ASP-4 but downstream of CLP-1 and TRA-3, for degenerative (necrotic-like) cell death in neurons induced by mutations such as mec-4(d), deg-3(d), or gsa-1(gf).
WBGene00000218	asp-5	F21F8.3	Aspartic-type peptidase activity
WBGene00000219	asp-6	F21F8.7	Aspartic-type peptidase activity	aspartic protease.
WBGene00019105	asp-8	F59D6.3	Aspartic-type peptidase activity
WBGene00000596	col-7	C15A11.5	Structural constituent of cuticle	col-7 encodes a member of the collagen superfamily containing collagen triple helix repeats (20 copies); expressed during the L2-to-dauer molt and the L4-to-adult molt.
WBGene00000599	col-10	B0222.8	Structural constituent of cuticle	col-10 encodes a collagen protein; expressed exclusively in hypodermal cells
WBGene00000678	col-104	F58F6.1	Structural constituent of cuticle
WBGene00000683	col-109	Y38C1BA.3	Structural constituent of cuticle	col-109 encodes a cuticular collagen; loss of col-109 via large-scale RNAi screens results in no obvious defects.
WBGene00000601	col-12	F15H10.1	Structural constituent of cuticle	col-12 encodes a member of the collagen superfamily containing collagen triple helix repeats (20 copies); expressed throughout development but expression peaks after each larval molt when new cuticle is being secreted and deposited, and after the L4 to adult larval molt.
WBGene00000694	col-120	Y11D7A.11	Structural constituent of cuticle
WBGene00000699	col-125	C29F4.1	Structural constituent of cuticle
WBGene00000703	col-129	M18.1	Structural constituent of cuticle
WBGene00000602	col-13	F15H10.2	Structural constituent of cuticle	col-13 encodes a collagen which is expressed in all stages of development, like sqt-3 (col-1), col-3, col-10, col-11, col-12, and col-14; collagen genes with this expression profile may be specifically required to construct the L1 cuticle (and, perhaps, less specifically required for cuticles at other stages); the amino- and carboxyl-terminal cysteine-rich regions of COL-13 are most closely relat…
WBGene00000707	col-133	F52B11.4	Structural constituent of cuticle
WBGene00000710	col-137	Y51H4A.9	Structural constituent of cuticle
WBGene00000711	col-138	C52D10.13	Structural constituent of cuticle
WBGene00000712	col-139	F41F3.4	Structural constituent of cuticle
WBGene00000715	col-142	T15B7.4	Structural constituent of cuticle
WBGene00000718	col-145	B0222.7	Structural constituent of cuticle
WBGene00000719	col-146	T06E4.6	Structural constituent of cuticle
WBGene00000720	col-147	T06E4.4	Structural constituent of cuticle
WBGene00000722	col-149	B0024.1	Structural constituent of cuticle
WBGene00000730	col-157	T11F9.9	Structural constituent of cuticle
WBGene00000732	col-159	F57B1.3	Structural constituent of cuticle
WBGene00000734	col-161	C50B6.4	Structural constituent of cuticle
WBGene00000735	col-162	Y2H9A.3	Structural constituent of cuticle
WBGene00000740	col-167	T10E10.2	Structural constituent of cuticle
WBGene00000748	col-175	C35B8.1	Structural constituent of cuticle
WBGene00000753	col-180	C44C10.1	Structural constituent of cuticle
WBGene00000611	col-34	F36A4.10	Structural constituent of cuticle	col-34 encodes a cuticle collagen protein and is a critical component of male tail cuticle organization affecting ray morphology.
WBGene00000620	col-43	ZC513.8	Structural constituent of cuticle	col-43 encodes a collagen that is individually dispensable for viability and gross morphology in mass RNAi screens.
WBGene00000626	col-49	K09H9.3	Structural constituent of cuticle	col-49 encodes a cuticle collagen.
WBGene00000636	col-60	F22D6.10	Structural constituent of cuticle
WBGene00000638	col-62	C15A11.6	Structural constituent of cuticle
WBGene00000639	col-63	ZK265.2	Structural constituent of cuticle
WBGene00000641	col-65	K08C9.4	Structural constituent of cuticle
WBGene00000647	col-71	Y49F6B.10	Structural constituent of cuticle
WBGene00000649	col-73	F11G11.12	Structural constituent of cuticle
WBGene00000653	col-77	M195.1	Structural constituent of cuticle	col-77 encodes a cuticular collagen; as loss of col-77 activity via RNAi screens results in no obvious defects, the precise role of col-77 in C. elegans development and/or behavior is not yet known.
WBGene00000657	col-81	F38A3.1	Structural constituent of cuticle
WBGene00000663	col-88	W05G11.3	Structural constituent of cuticle
WBGene00000667	col-92	W05B2.6	Structural constituent of cuticle
WBGene00000672	col-97	ZK1010.7	Structural constituent of cuticle	col-97 encodes a cuticular collagen; loss of col-97 activity via large-scale RNAi screens results in defects in body morphology and locomotion.
WBGene00001074	dpy-13	F30B5.1	Structural constituent of cuticle	dpy-13 encodes a member of the collagen superfamily containing 20 copies of the collagen triple helix repeat; transcipt levels oscillate, peaking once during each larval stage.
WBGene00001066	dpy-4	Y41E3.2	Structural constituent of cuticle	dpy-4 encodes a cuticle collagen; dpy-4 activity is required for normal body morphology, locomotion, and larval development.
WBGene00001067	dpy-5	F27C1.8	Structural constituent of cuticle	dpy-5 encodes a Group I cuticle procollagen; dpy-5 activity is required for wild-type body length, cuticle structure (width of the annuli), postembryonic growth rates, and reproduction; dpy-5 is described as an intermediate collagen gene, as its mRNA, which is present in all larval stages, adults, and dauer larvae, increases in abudance two hours prior to the secretion of each new cuticle; a dpy-…
WBGene00004300	ram-2	F38A3.2	Structural constituent of cuticle	ram-2 encodes a cuticle collagen that interacts with unc-6 to affect ray cell migration, and interacts with unc-5 and unc-6 to affect embryonic viability; also affects ray morphology in males such that the structural cells and the hypodermis of the rays are swollen in mutants.
WBGene00004394	rol-1	Y57A10A.11	Structural constituent of cuticle	rol-1 encodes a nematode cuticular collagen required for normal body morphology at the adult stage of development; rol-1 expression is under the control of the heterochronic pathway, as heterochronic mutants that synthesize adult cuticle early produce animals that roll as larvae, while heterochronic mutants that fail to execute normal adult development never display the roller phenotype.
WBGene00005016	sqt-1	B0491.2	Structural constituent of cuticle	sqt-1 encodes a cuticle collagen; during larval and adult development, sqt-1 activity is required, likely redundantly, for normal cuticle, and hence organismal, morphology; sqt-1 mRNA abundance oscillates during larval development, peaking at one point during each larval stage and peaking again in adults; sqt-1 transcripts are also detected in animals at the L1-L2d molt; in the temporally distinc…
WBGene00000214	asp-1	Y39B6A.20	Endopeptidase activity	asp-1 encodes a homolog of cathepsin D aspartic protease; it is transcribed exclusively in intestinal cells of the late embryo and early larvae and is not observed in older larvae or adults; ASP-1 is dispensable for neuronal degeneration.
WBGene00000216	asp-3	H22K11.1	Endopeptidase activity	asp-3 encodes an aspartyl protease homolog that is required, in parallel with ASP-4 but downstream of CLP-1 and TRA-3, for degenerative (necrotic-like) cell death in neurons induced by mutations such as mec-4(d), deg-3(d), or gsa-1(gf).
WBGene00000218	asp-5	F21F8.3	Endopeptidase activity
WBGene00000219	asp-6	F21F8.7	Endopeptidase activity	aspartic protease.
WBGene00019105	asp-8	F59D6.3	Endopeptidase activity
WBGene00020567		T19D2.1	Endopeptidase activity
WBGene00020788	nep-22	T25B6.2	Endopeptidase activity	nep-22 encodes two isoforms of a neprilysin; neprilysins are thermolysin-like zinc metallopeptidases, found on the outer surface of animal cells, that negatively regulate small signalling peptides (e.g., enkephalin, tachykinin, insulin, and natriuretic peptides) by cleaving them; NEP-22 is orthologous to Ac-mep-1, a gut luminal neprilysin which is specifically expressed in the adult life stage of…
WBGene00000214	asp-1	Y39B6A.20	Aspartic-type endopeptidase activity	asp-1 encodes a homolog of cathepsin D aspartic protease; it is transcribed exclusively in intestinal cells of the late embryo and early larvae and is not observed in older larvae or adults; ASP-1 is dispensable for neuronal degeneration.
WBGene00000216	asp-3	H22K11.1	Aspartic-type endopeptidase activity	asp-3 encodes an aspartyl protease homolog that is required, in parallel with ASP-4 but downstream of CLP-1 and TRA-3, for degenerative (necrotic-like) cell death in neurons induced by mutations such as mec-4(d), deg-3(d), or gsa-1(gf).
WBGene00000218	asp-5	F21F8.3	Aspartic-type endopeptidase activity
WBGene00000219	asp-6	F21F8.7	Aspartic-type endopeptidase activity	aspartic protease.
WBGene00019105	asp-8	F59D6.3	Aspartic-type endopeptidase activity
WBGene00001263	emb-9	K04H4.1	Extracellular Matrix Structural Constituent	emb-9 encodes the alpha-1 chain of Type IV basement membrane collagen most closely equivalent to human COL4A1 (OMIM:120130) on the basis of biological function; EMB-9 forms heterotrimeric Type IV collagen with LET-2, the alpha-2-like chain, and is required for the assembly and/or secretion of LET-2; EMB-9 is essential for embryonic morphogenesis, particularly epidermal elongation, and for larval …
WBGene00002280	let-2	F01G12.5	Extracellular Matrix Structural Constituent	let-2 encodes an alpha-2 type IV collagen, probably most closely equivalent to the human gene COL4A2 (OMIM:120090) on the basis of biological function; LET-2 is required for embryonic development and is a component of the basement membrane between muscle and hypodermis; LET-2 interacts with UNC-105, a mechanosensory ion channel of the degenerin ion channel superfamily that is expressed in muscle …
