# Supplementary material for: Glucose or Altered Ceramide Biosynthesis Mediate Oxygen Deprivation Sensitivity Through Novel Pathways Revealed by Transcriptome Analysis in Caenorhabditis elegans
Source: G3 (Bethesda). 2016 Aug 5;6(10):3149–60. doi: 10.1534/g3.116.031583 (PMC5068937; doi:10.1534/g3.116.031583)
Supplement: Supplemental Material [file supp_g3.116.031583_TableS8.xlsx]

## Sheet: Cluster1
Table S8 Cluster 1 transcripts
Gene Name	Gene ID	Wormbase ID	N2 Glucose Fold Change	hyl-2(tm2031) fold Change	Description
abt-4	Y39D8C.1	WBGene00000022	1.58187	1.9009	abt-4 encodes a predicted ATP-binding cassette (ABC) transporter that is a member of the ABCA subfamily of transport proteins; ABT-4 is predicted to function as a transmembrane protein that couples energy to transport of various molecules across membranes, but as loss of abt-4 activity via RNAi results in no obvious defects, the precise role of abt-4 in C. elegans development and/or behavior is n…
asm-2	ZK455.4	WBGene00000212	2.53011	1.7471	asm-2 encodes a protein similar to human acid sphingomyelinase (ASM) or sphingomyelin phosphodiesterase 1; the ASM-2 protein has a putative secretory signal peptide at the N-terminus, saposin-like and proline-rich domains and putative N-linked glycosylation sites; asm-2 shows phosphodiesterase activity when expressed in COS-7 cells; like mammalian ASM, asm-2 is probably both intracellular and sec…
asp-1	Y39B6A.20	WBGene00000214	1.46517	1.5101	asp-1 encodes a homolog of cathepsin D aspartic protease; it is transcribed exclusively in intestinal cells of the late embryo and early larvae and is not observed in older larvae or adults; ASP-1 is dispensable for neuronal degeneration.
asp-3	H22K11.1	WBGene00000216	1.4424	1.5962	asp-3 encodes an aspartyl protease homolog that is required, in parallel with ASP-4 but downstream of CLP-1 and TRA-3, for degenerative (necrotic-like) cell death in neurons induced by mutations such as mec-4(d), deg-3(d), or gsa-1(gf).
asp-5	F21F8.3	WBGene00000218	1.67498	1.4285	is an ortholog of human NAPSA (napsin A aspartic peptidase), REN (renin) and CTSD (cathepsin D); asp-5 is involved in cell death and locomotion; asp-5 is predicted to have aspartic-type endopeptidase activity, based on protein domain information; asp-5 is expressed in the intestine.
asp-6	F21F8.7	WBGene00000219	1.7175	1.4616	aspartic protease.
asp-8	F59D6.3	WBGene00019105	4.30316	2.6035	is an ortholog of human NAPSA (napsin A aspartic peptidase), REN (renin) and CTSD (cathepsin D); asp-8 is predicted to have aspartic-type endopeptidase activity, based on protein domain information.
cdr-2	C54D10.1	WBGene00008296	2.32848	2.3108	cdr-2 encodes a predicted transmembrane protein that is a member of the CDR (cadmium responsive) family of proteins; cdr-2 expression is increased upon exposure to cadmium ions, and loss of cdr-2 activity results in increased sensitivity to cadmium.
cgt-1	T06C12.10	WBGene00011517	2.41836	2.0496	cgt-1 encodes a transmembrane protein that is one of three C. elegans ceramide glucosyltransferases; by homology, CGT-1 is predicted to localize to the Golgi membrane and catalyze the transfer of glucose from UDP-glucose to ceramide to synthesize glucosylceramide, a glycosphingolipid precursor; although cgt-1 mutant worms show no obvious defects, animals doubly mutant for cgt-1 and cgt-3 arrest d…
clec-62	F35C5.5	WBGene00009393	1.69246	2.4023	C-type LECtin, is involved in innate immune response.
clec-63	F35C5.6	WBGene00009394	1.67554	2.3155	C-type LECtin is expressed in the intestine and the germ line.
clec-67	F56D6.2	WBGene00018971	2.93607	10.2974	clec-67 encodes a C-type lectin; clec-67 expression is upregulated in response to bacterial infection; clec-67 is expressed in the intestine and its expression is regulated by the ELT-2 GATA transcription factor.
clec-72	Y46C8AL.5	WBGene00021583	9.02481	4.8076	C-type LECtin
clec-83	Y54G2A.14	WBGene00021879	1.66121	1.5887	C-type LECtin
cutl-24	Y38C1AA.5	WBGene00021396	2.38971	2.5059	CUTiclin-Like
dct-17	F35E12.7	WBGene00009431	2.53854	4.2374	DAF-16/FOXO Controlled, germline Tumor affecting, involved in defense response to Gram-negative bacterium and innate immune response; dct-17 is localized to the membrane raft
dct-3	C54D10.7	WBGene00008301	3.22048	4.215	DAF-16/FOXO Controlled, germline Tumor affecting, an ortholog of human ALS2CR12 (amyotrophic lateral sclerosis 2 (juvenile) chromosome region, candidate 12).
dod-17	K10D11.1	WBGene00010745	2.98607	2.2341	Downstream Of DAF-16 (regulated by DAF-16), an ortholog of human EPHX1 (epoxide hydrolase 1, microsomal (xenobiotic)); dod-17 is involved in determination of adult lifespan and innate immune response; dod-17 is expressed in the intestine.
dod-19	ZK6.10	WBGene00022644	2.05241	2.7849	Downstream Of DAF-16 (regulated by DAF-16), involved in determination of adult lifespan and innate immune response; dod-19 is localized to the membrane raft.
dod-24	C32H11.12	WBGene00007875	1.63846	7.0224	Downstream Of DAF-16 (regulated by DAF-16), an ortholog of human EPHX1 (epoxide hydrolase 1, microsomal (xenobiotic)); dod-24 is involved in defense response to Gram-negative bacterium, determination of adult lifespan and innate immune response.
drd-2	F40F4.6	WBGene00018237	1.60617	2.5134	dietary restriction down regulated, an ortholog of human TENM3 (teneurin transmembrane protein 3), TENM4 (teneurin transmembrane protein 4), TENM2 (teneurin transmembrane protein 2) and NAGPA (N-acetylglucosamine-1-phosphodiester alpha-N-acetylglucosaminidase)
faah-1	B0218.1	WBGene00015047	1.68834	1.591	faah-1 encodes a putative fatty acid amide hydrolase enzyme and is orthologous to human fatty acid amide hydrolase (FAAH); faah-1 is involved in regulating N-acylethanolamines (NAEs), which are lipid-derived signalling molecules, reduced levels of which, under dietary restriction, result in increased lifespan; faah-1 functions to hydrolyse N-acylethanolamines (NAEs) like eicosapentaenoyl ethanola…
glc-1	F11A5.10	WBGene00001591	-1.69749	-1.70264	glc-1 encodes the alpha subunit of a glutamate-gated chloride channel and forms a functional channel in Xenopus oocytes; mutations genetically interact with avr-14 and avr-15 mutations such that triple mutants exhibit high level resistance to ivermectin.
hpo-6	Y41D4B.16	WBGene00021518	2.03162	3.1054	Hypersensitive to POre- forming toxin, localized to the membrane raft.
ifb-2	F10C1.7	WBGene00002054	1.69519	1.473	ifb-2 encodes an intermediate filament protein; IFB-2 is expressed exclusively in the intestine and functions as a structural component of the intestinal terminal web; within the terminal web, IFB-2 localizes to a discrete substructure known as the endotube.
ifc-2	M6.1	WBGene00002056	1.43421	1.5396	ifc-2 encodes three isoforms of an intermediate filament protein dispensable for viability but required for normal movement, growth rate, body size, body shape, and cuticle strength; IFC-2 is present in the cytoplasm of intestinal cells, and at the desmosomes of intestinal and pharyngeal cells.
ifp-1	C43C3.1	WBGene00002067	3.07816	1.8469	ifp-1 encodes a nonessential intermediate filament protein; IFP-1 is predicted to function as a structural component of the cytoskeleton; IFP-1 has no obvious function in RNAi assays.
irg-1	C07G3.2	WBGene00015574	3.36584	3.2239	irg-1 encodes a protein containing a conserved DUF1768 domain, a domain of unknown function found as a stand-alone domain in bacterial and bacteriophage proteins as well as fused to proteins involved in riboflavin biosynthesis in bacteria and plants; irg-1 expression is induced in response to infection with pathogenic Pseudomonas aeruginosa, in a manner independent of the p38 MAPK pathway, but de…
kreg-1	F53A9.2	WBGene00018725	4.66675	4.0885	F53A9.2 encodes a novel protein containing polyhistidine stretches; F53A9.2 activity is required for the stress response to copper ion, and in that pathway, is a downstream target of the FOS-1 transcription factor that binds directly to the F53A9.2 promoter; an F53A9.2 promoter fusion is weakly expressed in the intestine, but expression is upregulated in the intestine following exposure to copper…
lec-10	W01A11.4	WBGene00002273	1.71377	2.2296	lec-10 encodes a galectin, a soluble galactose-binding lectin; recombinant lec-10 can bind to sugar in an in vitro assay.
lys-2	Y22F5A.5	WBGene00003091	1.86862	4.1637	lys-2 is one of ten C. elegans lysozyme genes; as such, lys-2 can be predicted to have a role in lysozymal function including immune function.
lys-3	Y22F5A.6	WBGene00003092	6.04183	3.6261	lys-3 encodes one of a family of ten C. elegans lysozyme genes that are homologous to lysozymes in the amoeboid protozoan Entamoeba histolytica; lys-3 expression is upregulated in response to stress; lys-3 activity is required for the stress response to copper ion, and in response to copper ion stress, lys-3 expression is upregulated in a kgb-1-dependent manner.
nep-22	T25B6.2	WBGene00020788	1.7625	1.5061	nep-22 encodes two isoforms of a neprilysin; neprilysins are thermolysin-like zinc metallopeptidases, found on the outer surface of animal cells, that negatively regulate small signalling peptides (e.g., enkephalin, tachykinin, insulin, and natriuretic peptides) by cleaving them; NEP-22 is orthologous to Ac-mep-1, a gut luminal neprilysin which is specifically expressed in the adult life stage of…
nlp-20	F45E4.8	WBGene00003758	1.78301	1.557	nlp-20 encodes a predicted neuropeptide of the FAFA family; expressed in pharyngeal neurons.
nlp-29	B0213.4	WBGene00003767	3.41026	3.0394	nlp-29 encodes an antimicrobial, neuropeptide-like protein; nlp-29 appears to play a role in innate immunity, as its expression in the epidermis is strongly induced following fungal infection; nlp-29 expression is also induced following physical injury and osmotic stress; nlp-29 expression following fungal infection or physical wounding is regulated by a TIR-1, (Toll-interleukin 1 receptor (TIR) …
nlp-30	B0213.5	WBGene00003768	3.50656	3.0052	nlp-30 encodes five predicted neuropeptide-like proteins; in C. elegans, nlp-30 is part of the YGGWamide neuropeptide family that also contains nlp-24, nlp-25, and nlp-27-32; nlp-30 is expressed in the hypodermis, suggesting that the peptides it encodes may have a non-neuronal function; as loss of nlp-30 activity via large-scale RNAi screens does not result in any obvious abnormalities, the preci…
nlp-31	B0213.6	WBGene00003769	2.31198	2.1677	nlp-31 encodes five predicted neuropeptide-like proteins; in C. elegans, nlp-31 is part of the YGGWamide neuropeptide family that also contains nlp-24, nlp-25, and nlp-27-32; nlp-31 is expressed in the hypodermis, and its expression is also detected in precomma-stage embryos; nlp-31 expression is upregulated in response to fungal infection and, when synthesized in vitro, demonstrates antifungal a…
oac-14	F09B9.1	WBGene00008602	3.43893	4.7952	O-ACyltransferase homolog, predicted to have transferase activity, transferring acyl groups other than amino-acyl groups, based on protein domain information.
pbo-4	K09C8.1	WBGene00003943	1.6839	2.1783	pbo-4 encodes a Na+/H+ ion exchanger (NHE) most closely related to mammalian NHE1 that promotes extracellular acidification (and intracellular alkalinization) by catalyzing the electroneutral exchange of one extracellular Na+ ion for one intracellular H+ ion; in C. elegans, PBO-4 functions cell autonomously in the intestine to regulate normal posterior body wall muscle contractions (pBoc) during …
pcp-4	Y116F11B.3	WBGene00003959	1.97963	2.9894	Prolyl Carboxy Peptidase like, predicted to have serine-type peptidase activity, based on protein domain information; pcp-4 is localized to the membrane raft
pqm-1	F40F8.7	WBGene00004096	1.59011	1.6339	pqm-1 encodes a C2H2-type zinc finger and leucine zipper-containing protein that is upregulated in response to oxidative stress induced by paraquat treatment; PQM-1 may function as a stress-responsive transcription factor.
tsp-1	C02F5.8	WBGene00006627	4.48523	5.6819	TetraSPanin family, an ortholog of members of the human TSPAN (Tetraspanins) family including TSPAN11; tsp-1 is involved in innate immune response.
tsp-2	C02F5.11	WBGene00006628	3.37748	6.9886	TetraSPanin family, an ortholog of members of the human TSPAN (Tetraspanins) family including TSPAN11
ttm-4/ifo-1	F42C5.10	WBGene00018350	1.55595	1.511	ifo-1 is expressed in the intestine.
ttr-26	Y51A2D.11	WBGene00013079	2.08138	2.2658	TransThyretin-Related family domain
ugt-18	ZC443.5	WBGene00013900	4.33418	3.857	UDP- GlucuronosylTransferase, an ortholog of human UGT3A2 (UDP glycosyltransferase 3 family, polypeptide A2) and UGT3A1 (UDP glycosyltransferase 3 family, polypeptide A1); ugt-18 is predicted to have transferase activity, transferring hexosyl groups, based on protein domain information.
unc-54	F11C3.3	WBGene00006789	2.10014	1.7123	unc-54 encodes a muscle myosin class II heavy chain (MHC B); UNC-54 is the major myosin heavy chain expressed in C. elegans and is required for locomotion and egg-laying; in vivo and in vitro, UNC-54 interacts with ITR-1, an IP3 receptor, and this interaction may provide a link between calcium signaling and the muscle cytoskeleton; UNC-54 is a thick filament component that is expressed in multipl…
vglu-2	K10G9.1	WBGene00010755	1.867	1.5671	Vesicular GLUtamate transporter, an ortholog of human SLC17A6 (solute carrier family 17 (vesicular glutamate transporter), member 6), SLC17A7 (solute carrier family 17 (vesicular glutamate transporter), member 7) and SLC17A8 (solute carrier family 17 (vesicular glutamate transporter), member 8).
vha-6	VW02B12L.1	WBGene00006915	1.40345	1.5551	vha-6 encodes an ortholog of subunit a of the membrane-bound (V0) domain of vacuolar proton-translocating ATPase (V-ATPase); VHA-6 is orthologous to human ATP6N1A (OMIM:192130), ATP6V0A2, ATP6V0A4 (OMIM:605239, mutated in distal renal tubular acidosis), and TCIRG1 (OMIM:604592, mutated in osteopetrosis); VHA-6 is expressed in germline (P2 through Z3 cells until the comma stage), on the apical sur…
vhp-1	F08B1.1	WBGene00006923	1.625	1.5957	vhp-1 encodes a MAP kinase phosphatase (MKP); VHP-1 activity is required for regulation of the KGB-1/JNK-like MAPK-mediated stress response pathway.
zip-10	T27F2.4	WBGene00012101	3.05938	3.3308	bZIP transcription factor family, involved in innate immune response; zip-10 is expressed in the nervous system and the intestine.
	C07E3.3	WBGene00007414	2.15472	3.102
	C29F3.7	WBGene00007807	2.01675	1.5541	C29F3.7 encodes a CUB-like domain-containing protein; C29F3.7 is involved in the transcriptional, innate immune response towards several different bacterial pathogens.
	C40H1.8	WBGene00008043	2.5847	2.757
	F08G2.5	WBGene00008577	7.17011	7.9032
	F15B9.6	WBGene00008850	2.79015	13.4704
	F44G3.10	WBGene00009710	4.04227	20.7187	F44G3.10 encodes a claudin homolog that may be required for normal cohesion of apical junctions in epithelia; F44G3.10 is worm-specific, with obvious homologs only in C. elegans; F44G3.10 has no obvious function in mass RNAi assays; claudins are integral membrane proteins with four transmembrane sequences that are found in mammalian tight junctions (TJs), induce TJs when transgenically expressed …
	F53B2.8	WBGene00009957	2.87951	2.7226
	F54D1.6	WBGene00010047	1.65669	1.4957
	F55G11.2	WBGene00010123	5.1677	3.0413	F55G11.2 encodes a protein containing a CUB (complement C1r/C1s, Uegf, Bmp1)-like domain; F55G11.2 expression is upregulated in response to infection with the human bacterial pathogen Pseudomonas aeruginosa; F55G11.2 expression is regulated by the ELT-2 GATA transcription factor.
	K06G5.1	WBGene00010605	1.67804	2.0183
	K10D11.5	WBGene00010749	1.7178	1.865
	T01D3.6	WBGene00011330	1.72986	2.9034
	T12D8.5	WBGene00011733	2.36617	1.7601
	T20D3.2	WBGene00011856	1.41344	1.4831
	W01F3.2	WBGene00012185	1.90305	1.6449
	Y39B6A.1	WBGene00012664	2.58374	1.7319
	Y45F10D.6	WBGene00012886	4.78285	2.0549
	C12D12.1	WBGene00015713	1.46763	1.9359
	C16B8.3	WBGene00015823	1.91766	1.733
	C16E9.1	WBGene00015865	5.79332	1.939
	C17H12.8	WBGene00015933	2.20049	3.7559
	C18B2.5	WBGene00015956	1.418	1.6182
	C49C8.5	WBGene00016769	2.03896	2.0627
	C49G7.7	WBGene00016785	4.43109	5.7114
	C50F7.5	WBGene00016845	3.92062	2.9752
	F28B4.3	WBGene00017892	1.49645	1.7982
	F44E7.5	WBGene00018427	-1.42767	-1.41511
	F53A9.6	WBGene00018729	2.59971	3.1419
	F56C9.7	WBGene00018951	1.37362	1.4595	F56C9.7 encodes a protein containing a DUF1261 (Domain of unknown function 1261) domain that is conserved amongst nematodes; loss of F56C9.7 activity results in decreased intestinal dipeptide transport and slightly increased fat storage; loss of F56C9.7 activity in a bar-1 mutant background also results in developmental variation; large-scale expression studies indicate that F56C9.7 is expressed …
	K10C2.1	WBGene00019617	1.51376	1.7688
	K11H12.4	WBGene00019660	1.88765	5.1646
	T02B11.4	WBGene00020156	8.22564	2.57
	T21H3.1	WBGene00020662	1.60278	1.5607
	W03D8.8	WBGene00020989	2.08779	1.6517
	ZK6.11	WBGene00022645	1.76015	1.8825

## Sheet: Cluster2
Table S7 Cluster 2 transcripts
Gene Name	Gene ID	WB ID	N2 Glucose Fold Change	hyl-2(tm2031) fold Change	Description
bcl-11	F13H6.1	WBGene00017430	1.80507	1.6196	bcl-11 is an ortholog of human BCL11A (B-cell CLL/lymphoma 11A (zinc finger protein)) and BCL11B (B-cell CLL/lymphoma 11B (zinc finger protein)); bcl-11 is involved in embryo development and locomotion; bcl-11 is predicted to have metal ion binding activity and nucleic acid binding activity, based on protein domain information; bcl-11 is expressed in the muscle cell, pharynx, hypodermis, nervous …
cebp-1	D1005.3	WBGene00016997	1.79016	1.882	cebp-1 encodes a bZip domain-containing protein that is a member of the CCAAT/enhancer-binding proteins (C/EBP) subfamily of bZip proteins; in C. elegans, CEBP-1 functions together with a DLK-1 signaling pathway to effect axon regeneration after laser axotomy in adult neurons; cebp-1 protein and mRNA are located in synapses and axons, and translation of axonal cebp-1 mRNA is upregulated via the D…
cnp-2	Y46G5A.10	WBGene00012901	3.49934	1.839	cnp-2 is expressed in the intestine.
col-10	B0222.8	WBGene00000599	5.32996	2.0109	col-10 encodes a collagen protein; expressed exclusively in hypodermal cells
col-104	F58F6.1	WBGene00000678	35.7004	3.0985
col-109	Y38C1BA.3	WBGene00000683	29.8473	3.8993	col-109 encodes a cuticular collagen; loss of col-109 via large-scale RNAi screens results in no obvious defects.
col-12	F15H10.1	WBGene00000601	26.5722	3.0221	col-12 encodes a member of the collagen superfamily containing collagen triple helix repeats (20 copies); expressed throughout development but expression peaks after each larval molt when new cuticle is being secreted and deposited, and after the L4 to adult larval molt.
col-120	Y11D7A.11	WBGene00000694	44.5252	3.3363
col-125	C29F4.1	WBGene00000699	34.7678	4.5359
col-129	M18.1	WBGene00000703	6.62481	2.1434
col-13	F15H10.2	WBGene00000602	20.5554	3.2748	col-13 encodes a collagen which is expressed in all stages of development, like sqt-3 (col-1), col-3, col-10, col-11, col-12, and col-14; collagen genes with this expression profile may be specifically required to construct the L1 cuticle (and, perhaps, less specifically required for cuticles at other stages); the amino- and carboxyl-terminal cysteine-rich regions of COL-13 are most closely relat…
col-133	F52B11.4	WBGene00000707	25.0609	4.7912
col-137	Y51H4A.9	WBGene00000710	48.7642	6.5502
col-138	C52D10.13	WBGene00000711	32.1478	4.5987
col-139	F41F3.4	WBGene00000712	8.05551	2.271
col-142	T15B7.4	WBGene00000715	2.35128	1.5149
col-145	B0222.7	WBGene00000718	76.4693	10.1346
col-146	T06E4.6	WBGene00000719	42.199	6.5946
col-147	T06E4.4	WBGene00000720	19.2376	5.4082
col-149	B0024.1	WBGene00000722	11.6	2.5714
col-157	T11F9.9	WBGene00000730	37.6955	3.3656
col-159	F57B1.3	WBGene00000732	3.84211	1.5634
col-161	C50B6.4	WBGene00000734	54.9552	6.4392
col-162	Y2H9A.3	WBGene00000735	50.3123	4.4667
col-167	T10E10.2	WBGene00000740	21.1444	3.4834
col-17	F11G11.10	WBGene00000606	26.0896	4.1078	col-17 encodes a collagen which is expressed in all developmental stages except eggs, like col-15, col-16, and col-20; collagen genes with this expression pattern may be used for synthesis of cuticles after the L1 stage (e.g., the L4 cuticle).
col-175	C35B8.1	WBGene00000748	47.8844	3.3858
col-180	C44C10.1	WBGene00000753	20.3523	3.9805
col-34	F36A4.10	WBGene00000611	2.886	1.6565	col-34 encodes a cuticle collagen protein and is a critical component of male tail cuticle organization affecting ray morphology.
col-43	ZC513.8	WBGene00000620	-2.42114	-2.30511	col-43 encodes a collagen that is individually dispensable for viability and gross morphology in mass RNAi screens.
col-49	K09H9.3	WBGene00000626	54.2683	4.4435	col-49 encodes a cuticle collagen.
col-60	F22D6.10	WBGene00000636	47.1014	3.7864
col-62	C15A11.6	WBGene00000638	21.0053	3.4194
col-63	ZK265.2	WBGene00000639	36.5875	3.7646	col-63 is an ortholog of human SFTPD (surfactant protein D) and members of the COL (Collagens) family including COL4A2; col-63 is a structural constituent of cuticle, based on protein domain information.
col-65	K08C9.4	WBGene00000641	41.966	3.3502
col-7	C15A11.5	WBGene00000596	56.1397	7.315	col-7 encodes a member of the collagen superfamily containing collagen triple helix repeats (20 copies); expressed during the L2-to-dauer molt and the L4-to-adult molt.
col-71	Y49F6B.10	WBGene00000647	16.9043	2.2845
col-73	F11G11.12	WBGene00000649	59.669	6.8997
col-77	M195.1	WBGene00000653	41.0284	4.2769	col-77 encodes a cuticular collagen; as loss of col-77 activity via RNAi screens results in no obvious defects, the precise role of col-77 in C. elegans development and/or behavior is not yet known.
col-81	F38A3.1	WBGene00000657	8.11613	2.2745
col-88	W05G11.3	WBGene00000663	83.452	7.5164
col-92	W05B2.6	WBGene00000667	6.34165	2.4784
col-97	ZK1010.7	WBGene00000672	30.3307	3.6981	col-97 encodes a cuticular collagen; loss of col-97 activity via large-scale RNAi screens results in defects in body morphology and locomotion.
dpy-13	F30B5.1	WBGene00001074	32.0887	4.696	dpy-13 encodes a member of the collagen superfamily containing 20 copies of the collagen triple helix repeat; transcipt levels oscillate, peaking once during each larval stage.
dpy-4	Y41E3.2	WBGene00001066	27.5744	3.7258	dpy-4 encodes a cuticle collagen; dpy-4 activity is required for normal body morphology, locomotion, and larval development.
dpy-5	F27C1.8	WBGene00001067	46.6079	7.4777	encodes a Group I cuticle procollagen; dpy-5 activity is required for wild-type body length, cuticle structure (width of the annuli), postembryonic growth rates, and reproduction; dpy-5 is described as an intermediate collagen gene, as its mRNA, which is present in all larval stages, adults, and dauer larvae, increases in abudance two hours prior to the secretion of each new cuticle; a dpy-5::gfp…
emb-9	K04H4.1	WBGene00001263	1.58438	1.4782	emb-9 encodes the alpha-1 chain of Type IV basement membrane collagen most closely equivalent to human COL4A1 (OMIM:120130) on the basis of biological function; EMB-9 forms heterotrimeric Type IV collagen with LET-2, the alpha-2-like chain, and is required for the assembly and/or secretion of LET-2; EMB-9 is essential for embryonic morphogenesis, particularly epidermal elongation, and for larval …
grl-16	Y65B4BR.6	WBGene00001725	62.1621	7.08	grl-16 encodes, by alternative splicing, two hedgehog-like proteins with an N-terminal signal sequence, a central proline-rich low-complexity region, and a C-terminal Ground-like (Grl) domain; the Grl domain is predicted to form a cysteine-crosslinked protein involved in intercellular signalling, and it has subtle similarity to the N-terminal Hedge domain of HEDGEHOG proteins.
grl-21	ZC168.5	WBGene00001730	40.2166	8.2797	grl-21 encodes a hedgehog-like protein, with an N-terminal signal sequence, a central proline-rich low-complexity region, and a C-terminal Ground-like (Grl) domain; GRL-21 is expressed in arcade cells and hypodermis; the Grl domain is predicted to form a cysteine-crosslinked protein involved in intercellular signalling, and it has subtle similarity to the N-terminal Hedge domain of HEDGEHOG prote…
let-2	F01G12.5	WBGene00002280	1.59387	1.4742	let-2 encodes an alpha-2 type IV collagen, probably most closely equivalent to the human gene COL4A2 (OMIM:120090) on the basis of biological function; LET-2 is required for embryonic development and is a component of the basement membrane between muscle and hypodermis; LET-2 interacts with UNC-105, a mechanosensory ion channel of the degenerin ion channel superfamily that is expressed in muscle …
nspb-11	F35C5.10	WBGene00009398	#DIV/0!	#DIV/0!	Nematode Specific Peptide family, group B
nspb-12	F09F7.8	WBGene00017305	#DIV/0!	#DIV/0!	Nematode Specific Peptide family, group B
nspb-6	H04M03.2	WBGene00019152	#DIV/0!	#DIV/0!	Nematode Specific Peptide family, group B
osm-7	T05D4.4	WBGene00003887	2.866	1.815	osm-7 encodes a protein required for normal osmosensation, osmotic resistance, and defecation rhythm, and for fully normal growth rate; OSM-7 has no clear orthologs outside of nematodes, but is paralogous to DOS-1, OSM-11, and K02F3.7; OSM-7 is expressed in the hypodermis, has a predicted signal sequence with 12 conserved cysteine residues, and may be secreted; osm-7 mutants have abnormally high …
pqn-74	W02A2.3	WBGene00004156	4.38395	3.1857	pqn-74 encodes a protein with two chitin-binding peritrophin-A domains, separated by a glutamine/asparagine (Q/N)-rich ('prion') domain; like CEJ-1 and CPG-2, PQN-74 might participate in eggshell synthesis and early embryonic development, and PQN-74's peritrophin-A domains might enable mechanical cross-linking of chitin.
ram-2	F38A3.2	WBGene00004300	8.54732	2.8837	ram-2 encodes a cuticle collagen that interacts with unc-6 to affect ray cell migration, and interacts with unc-5 and unc-6 to affect embryonic viability; also affects ray morphology in males such that the structural cells and the hypodermis of the rays are swollen in mutants.
rol-1	Y57A10A.11	WBGene00004394	63.1536	6.8734	rol-1 encodes a nematode cuticular collagen required for normal body morphology at the adult stage of development; rol-1 expression is under the control of the heterochronic pathway, as heterochronic mutants that synthesize adult cuticle early produce animals that roll as larvae, while heterochronic mutants that fail to execute normal adult development never display the roller phenotype.
sqt-1	B0491.2	WBGene00005016	44.4652	3.966	sqt-1 encodes a cuticle collagen; during larval and adult development, sqt-1 activity is required, likely redundantly, for normal cuticle, and hence organismal, morphology; sqt-1 mRNA abundance oscillates during larval development, peaking at one point during each larval stage and peaking again in adults; sqt-1 transcripts are also detected in animals at the L1-L2d molt; in the temporally distinc…
tag-297	C38C6.6	WBGene00007999	33.7252	3.6615
	C30F2.3	WBGene00007817	4.9531	2.5671
	E01G4.6	WBGene00008448	28.0672	3.8949
	F44G3.2	WBGene00009706	26.657	16.2302
	W05B2.7	WBGene00012273	2.87923	2.4964
	C14F11.4	WBGene00015780	2.36297	1.6874
	C42D4.3	WBGene00016596	50.5871	9.5189
	C45B2.2	WBGene00016659	3.76766	5.4961
	F35B3.4	WBGene00018031	76.7637	8.6223
	T19D2.1	WBGene00020567	3.94531	1.7747
	Y47D7A.13	WBGene00021625	50.5109	4.5361
	ZK180.5	WBGene00022679	26.4242	2.9614
	ZK180.6	WBGene00022680	20.1292	3.5316

## Sheet: Clusters 3, 4 &5
Table S7 Clusters 3, 4 and 5 transcripts
Cluster	Gene Name	Gene ID	WB ID	N2 Glucose Fold Change	hyl-2(tm2031) fold Change	Description
Cluster 3		C07G1.7	WBGene00015573	-9.63657	-14.7564
Cluster 3		C34F11.5	WBGene00016416	6.72826	2.5152	C34F11.5 is predicted to have protein tyrosine kinase activity, based on protein domain information.
Cluster 3		C55C3.3	WBGene00016953	2.31019	3.074	C55C3.3 is involved in embryo development.
Cluster 3		T08B6.4	WBGene00020353	6.47981	1.7996
Cluster 3		T08B6.9	WBGene00020356	11.3146	2.7945
Cluster 3	kel-10	T16H12.6	WBGene00002186	7.59007	2.1779	kel-10 is an ortholog of human KLHDC8B (kelch domain containing 8B) and KLHDC8A (kelch domain containing 8A) and members of the KLHL (Kelch-like) family including IVNS1ABP.
Cluster 3		Y113G7C.1	WBGene00013771	7.5717	1.8972	Y113G7C.1 is an ortholog of human PTPN2 (protein tyrosine phosphatase, non-receptor type 2) and PTPN1 (protein tyrosine phosphatase, non-receptor type 1); Y113G7C.1 is involved in embryo development; Y113G7C.1 is predicted to have protein tyrosine phosphatase activity, based on protein domain information.
Cluster 4	ugt-19	K08B4.3	WBGene00019515	2.03098	1.6034	ugt-19 encodes an ortholog of human UDP glucuronosyltransferase 1 family, polypeptide A5 (HGNC:UGT1A5); ugt-19 is predicted to have transferase activity, transferring hexosyl groups, based on protein domain information.
Cluster 4	ugt-63	C04F5.7	WBGene00015449	-2.13478	-2.82821	predicted to have transferase activity, transferring hexosyl groups, based on protein domain information.
Cluster 4		T25B2.2	WBGene00020786	1.96792	1.5592
Cluster 4	hsd-2	ZC8.1	WBGene00022498	2.56244	2.4995	The ZC8.1 gene encodes a homolog of the human gene 3BH1, which when mutated leads to giant cell hepatitis (OMIM:231100).
Cluster 5	cyp-33C8	R08F11.3	WBGene00019967	2.50542	3.0877	an ortholog of members of the human CYP2 (Cytochrome P4502) family including CYP2D6; cyp-33C8 is predicted to have heme binding activity, iron ion binding activity, and oxidoreductase activity, acting on paired donors, with incorporation or reduction of molecular oxygen, based on protein domain information.
Cluster 5	cyp-25A1	C36A4.1	WBGene00007963	-2.70142	-3.27745	cyp-25A1 encodes one of ~80 C. elegans cytochrome P450s: membrane-associated, heme-containing NADPH-dependent monooxygenases that catalyze the oxidative metabolism of a variety of exogenous compounds and endogenous substrates.
Cluster 5	cyp-13A12	F14F7.3	WBGene00008810	2.78346	2.2973	cyp-13A12 encodes one of ~80 C. elegans cytochrome P450s: membrane-associated, heme-containing NADPH-dependent monooxygenases that catalyze the oxidative metabolism of a variety of exogenous compounds and endogenous substrates.
